# Supplementary material for: Crystal structure and spectroscopic properties of (E)-1,3-dimethyl-2-[3-(4-nitro­phen­yl)triaz-2-enyl­idene]-2,3-di­hydro-1H-imidazole
Source: Acta Crystallogr E Crystallogr Commun. 2021 Jan 15;77(Pt 2):130–3. doi: 10.1107/S2056989021000426 (PMC7869543; doi:10.1107/S2056989021000426)
Supplement: Supplementary file 1 [file e-77-00130-sup1.cif]

##############################################################################
#                                                                            #
# This CIF contains the data in a paper accepted for publication in          #
# Acta Crystallographica Section E. It conforms to the requirements of       #
# Notes for Authors for Acta Crystallographica Section E, and has been       #
# peer reviewed under the auspices of the IUCr Commission on Journals.       #
#                                                                            #
# Full details of the Crystallographic Information File format               #
# are given in the paper "The Crystallographic Information File (CIF):       #
# a New Standard Archive File for Crystallography" by S. R. Hall, F. H.      #
# Allen and I. D. Brown [Acta Cryst. (1991), A47, 655-685].                  #
#                                                                            #
# The current version of the core CIF dictionary is obtainable from          #
# ftp://ftp.iucr.org/pub/cif_core.dic.                                       #
#                                                                            #
# Software is freely available for graphical display of the structure(s)     #
# in this CIF. For information consult the CIF software page                 #
# http://www.iucr.org/resources/cif/software.                                #
#                                                                            #
# This file may be used for bona fide research purposes within the           #
# scientific community so long as proper attribution is given to the journal # 
# article from which it was obtained.                                        #
#                                                                            #
##############################################################################
data_I
_audit_creation_method
;
Olex2 1.2
(compiled 2018.05.29 svn.r3508 for OlexSys, GUI svn.r5506)
;
_journal_date_recd_electronic     2020-12-09
_journal_date_accepted     2021-01-12
_journal_name_full     'Acta Crystallographica, Section E'
_journal_year     2021
_journal_volume     77
_journal_issue      2
_journal_page_first     130
_journal_page_last     133
_journal_paper_category     GO
_journal_paper_doi     10.1107/S2056989021000426
_journal_coeditor_code     JY2004
_publ_contact_author_name     'Alejandro Bugarin'
_publ_contact_author_address
;
Department of Chemistry & Physics, Florida Gulf Coast University, 10501 FGCU
Boulevard South, Fort Myers, FL 33965
;
_publ_contact_author_email     'abugarin@fgcu.edu'
_publ_contact_author_fax     '239-590-7200'
_publ_contact_author_phone     '239-745-4464'
_publ_section_title
;\
Crystal structure and spectroscopic properties of
(<i>E</i>)-1,3-dimethyl-2-[3-(4-nitrophenyl)triaz-2-enylidene]-2,3-dihydro-\
1<i>H</i>-imidazole
;
_publ_section_title_footnote     .
loop_
    _publ_author_name
    _publ_author_footnote
    _publ_author_address
    'Heras Martinez, Hector Mario' .
;
Department of Chemistry & Physics, Florida Gulf Coast University, 10501 FGCU
Boulevard South, Fort Myers, FL 33965, USA
;
    'Chavez Flores, David' .
;
Facultad de Ciencias Qu\'imicas, Universidad Aut\'onoma de Chihuahua,
Nuevo Campus Universitario, Circuito Universitario, Chihuahua, Chih.,
CP 31125, Mexico
;
    'Hillesheim, Patrick C.' .
;
Department of Chemistry and Physics, Ave Maria University, 5050 Ave Maria Blvd,
Ave Maria, FL 34142, USA
;
    'Patil, Siddappa' .
;
Centre for Nano and Material Sciences, Jain University, Jain Global Campus,
Kanakapura, Ramanagaram, Bangalore 562112, India
;
    'Bugarin, Alejandro' .
;
Department of Chemistry & Physics, Florida Gulf Coast University, 10501 FGCU
Boulevard South, Fort Myers, FL 33965, USA
;
_publ_section_synopsis
;\
The triazene derivative,
(<i>E</i>)-1,3-dimethyl-2-[(4-nitrophenyl)triaz-2-enylidene]-2,3-dihydro-\
1<i>H</i>-imidazole was synthesized by coupling 1,3-dimethylimidazolium
iodide with 1-azido-4-nitro benzene. The title compound has monoclinic
(<i>C</i>2/<i>c</i>) symmetry and an <i>E</i> conformation about the --N\\db
N-- bond.
;
_chemical_name_systematic
;\
(<i>E</i>)-1,3-Dimethyl-2-[3-(4-nitrophenyl)triaz-2-enylidene]-2,3-dihydro-\
1<i>H</i>-imidazole
;
_chemical_name_common     ?
_chemical_formula_moiety     'C11 H12 N6 O2'
_chemical_formula_sum     'C11 H12 N6 O2'
_chemical_formula_iupac     'C11 H12 N6 O2'
_chemical_formula_weight     260.27
_chemical_melting_point     ?
_space_group_crystal_system     monoclinic
_space_group_name_H-M_alt     'C 1 2/c 1'
_space_group_name_Hall     '-C 2yc'
loop_
    _space_group_symop_operation_xyz
    'x, y, z'
    '-x, y, -z+1/2'
    'x+1/2, y+1/2, z'
    '-x+1/2, y+1/2, -z+1/2'
    '-x, -y, -z'
    'x, -y, z-1/2'
    '-x+1/2, -y+1/2, -z'
    'x+1/2, -y+1/2, z-1/2'
_cell_length_a     27.7311(18)
_cell_length_b     7.1747(9)
_cell_length_c     11.7849(14)
_cell_angle_alpha     90
_cell_angle_beta     94.101(4)
_cell_angle_gamma     90
_cell_volume     2338.7(4)
_cell_formula_units_Z     8
_cell_measurement_reflns_used     4851
_cell_measurement_theta_min     2.95
_cell_measurement_theta_max     27.80
_cell_measurement_temperature     100(2)
_exptl_crystal_description     plates
_exptl_crystal_colour     red
_exptl_crystal_size_max     0.11
_exptl_crystal_size_mid     0.05
_exptl_crystal_size_min     0.02
_exptl_crystal_density_diffrn     1.478
_exptl_crystal_density_meas     ?
_exptl_crystal_density_method     ?
_exptl_crystal_F_000     1088
_exptl_absorpt_coefficient_mu     0.108
_exptl_absorpt_correction_type     multi-scan
_exptl_absorpt_process_details
;
(SADABS; Bruker, 2018)
;
_exptl_absorpt_correction_T_min     0.6554
_exptl_absorpt_correction_T_max     0.7456
_diffrn_ambient_temperature     100.0
_diffrn_source     ?
_diffrn_radiation_type     MoK\a
_diffrn_radiation_wavelength     0.71073
_diffrn_measurement_device_type
;
Bruker AXS D8 Quest
diffractometer with PhotonII charge-integrating pixel array detector (CPAD)
;
_diffrn_measurement_method     '\f and \w scans'
_diffrn_detector_area_resol_mean     ?
_diffrn_reflns_number     23709
_diffrn_reflns_av_R_equivalents     0.0766
_diffrn_reflns_av_unetI/netI     0.0443
_diffrn_reflns_theta_min     2.933
_diffrn_reflns_theta_max     27.924
_diffrn_reflns_theta_full     25.242
_diffrn_measured_fraction_theta_max     1.000
_diffrn_measured_fraction_theta_full     1.000
_diffrn_reflns_limit_h_min     -36
_diffrn_reflns_limit_h_max     36
_diffrn_reflns_limit_k_min     -9
_diffrn_reflns_limit_k_max     9
_diffrn_reflns_limit_l_min     -15
_diffrn_reflns_limit_l_max     15
_refine_special_details     ?
_reflns_number_total     2807
_reflns_number_gt     2206
_reflns_threshold_expression     'I > 2\s(I)'
_refine_ls_structure_factor_coef     Fsqd
_refine_ls_matrix_type     full
_refine_ls_R_factor_all     0.0916
_refine_ls_R_factor_gt     0.0701
_refine_ls_wR_factor_gt     0.1486
_refine_ls_wR_factor_ref     0.1582
_refine_ls_goodness_of_fit_ref     1.160
_refine_ls_restrained_S_all     1.160
_refine_ls_number_reflns     2807
_refine_ls_number_parameters     174
_refine_ls_number_restraints     0
_refine_ls_hydrogen_treatment     constr
_refine_ls_weighting_scheme     calc
_refine_ls_weighting_details
              'w=1/[\s^2^(Fo^2^)+(0.0623P)^2^+4.2467P] where P=(Fo^2^+2Fc^2^)/3'
_atom_sites_solution_hydrogens     geom
_atom_sites_solution_primary     ?
_atom_sites_solution_secondary     ?
_refine_ls_shift/su_max     0.000
_refine_ls_shift/su_mean     0.000
_refine_diff_density_max     0.361
_refine_diff_density_min     -0.370
_refine_ls_extinction_method     none
_refine_ls_extinction_coef     .
loop_
    _atom_type_symbol
    _atom_type_description
    _atom_type_scat_dispersion_real
    _atom_type_scat_dispersion_imag
    _atom_type_scat_source
    'C' 'C' 0.0033 0.0016
                         'International Tables Vol C Tables 4.2.6.8 and 6.1.1.4'
    'H' 'H' 0.0000 0.0000
                         'International Tables Vol C Tables 4.2.6.8 and 6.1.1.4'
    'N' 'N' 0.0061 0.0033
                         'International Tables Vol C Tables 4.2.6.8 and 6.1.1.4'
    'O' 'O' 0.0106 0.0060
                         'International Tables Vol C Tables 4.2.6.8 and 6.1.1.4'
_computing_data_collection
;
APEX3 (Bruker, 2018)
;
_computing_cell_refinement
;
SAINT (Bruker, 2018)
;
_computing_data_reduction
;
SAINT (Bruker, 2018)
;
_computing_structure_solution
;
SHELXT2018/2 (Sheldrick, 2015a)
;
_computing_structure_refinement
;
SHELXL (Sheldrick, 2015b)
;
_computing_molecular_graphics
;
<i>OLEX2</i> (Dolomanov <i>et al.</i>,  2009)
;
_computing_publication_material
;
<i>OLEX2</i> (Dolomanov <i>et al.</i>,  2009)
;
loop_
    _atom_site_type_symbol
    _atom_site_label
    _atom_site_fract_x
    _atom_site_fract_y
    _atom_site_fract_z
    _atom_site_U_iso_or_equiv
    _atom_site_adp_type
    _atom_site_calc_flag
    _atom_site_occupancy
    _atom_site_disorder_assembly
    _atom_site_disorder_group
    O O2 0.90725(6) 0.6192(3) 0.42545(14) 0.0208(4) Uani d 1 . .
    O O1 0.91792(6) 0.7705(3) 0.58417(15) 0.0231(4) Uani d 1 . .
    N N5 0.67583(7) 0.4345(3) 0.54983(15) 0.0122(4) Uani d 1 . .
    N N3 0.60385(7) 0.2903(3) 0.39246(15) 0.0133(4) Uani d 1 . .
    N N6 0.70494(7) 0.4980(3) 0.63041(15) 0.0144(4) Uani d 1 . .
    N N1 0.55532(7) 0.2913(3) 0.52968(16) 0.0163(4) Uani d 1 . .
    N N7 0.89267(7) 0.6760(3) 0.51636(16) 0.0156(4) Uani d 1 . .
    N N4 0.63305(7) 0.3932(3) 0.58753(15) 0.0147(4) Uani d 1 . .
    C C2 0.60118(8) 0.3293(3) 0.50481(18) 0.0132(5) Uani d 1 . .
    C C8 0.75071(8) 0.5395(3) 0.59381(18) 0.0131(5) Uani d 1 . .
    C C13 0.76739(8) 0.4927(3) 0.48705(19) 0.0138(5) Uani d 1 . .
    H H13 0.746476 0.430092 0.432205 0.017 Uiso calc 1 . .
    C C10 0.82858(8) 0.6785(3) 0.64889(18) 0.0140(5) Uani d 1 . .
    H H10 0.849717 0.740951 0.703362 0.017 Uiso calc 1 . .
    C C12 0.81359(8) 0.5371(3) 0.46184(19) 0.0150(5) Uani d 1 . .
    H H12 0.824761 0.505139 0.390018 0.018 Uiso calc 1 . .
    C C9 0.78212(8) 0.6344(3) 0.67289(18) 0.0140(5) Uani d 1 . .
    H H9 0.771038 0.668868 0.744390 0.017 Uiso calc 1 . .
    C C11 0.84393(8) 0.6295(3) 0.54293(19) 0.0148(5) Uani d 1 . .
    C C7 0.64554(8) 0.3132(3) 0.32329(18) 0.0157(5) Uani d 1 . .
    H H7A 0.656635 0.442877 0.327693 0.023 Uiso calc 1 . .
    H H7B 0.635989 0.281514 0.243959 0.023 Uiso calc 1 . .
    H H7C 0.671761 0.230600 0.352109 0.023 Uiso calc 1 . .
    C C4 0.55897(8) 0.2268(4) 0.34928(19) 0.0184(5) Uani d 1 . .
    H H4 0.550771 0.189696 0.272952 0.022 Uiso calc 1 . .
    C C5 0.52938(8) 0.2270(4) 0.4335(2) 0.0200(5) Uani d 1 . .
    H H5 0.496428 0.189691 0.428140 0.024 Uiso calc 1 . .
    C C6 0.53830(9) 0.3056(4) 0.6434(2) 0.0249(6) Uani d 1 . .
    H H6A 0.553996 0.209729 0.692393 0.037 Uiso calc 1 . .
    H H6B 0.503190 0.287618 0.639429 0.037 Uiso calc 1 . .
    H H6C 0.546263 0.429166 0.674856 0.037 Uiso calc 1 . .
loop_
    _atom_site_aniso_label
    _atom_site_aniso_U_11
    _atom_site_aniso_U_22
    _atom_site_aniso_U_33
    _atom_site_aniso_U_12
    _atom_site_aniso_U_13
    _atom_site_aniso_U_23
    O2 0.0169(8) 0.0327(10) 0.0134(8) -0.0025(7) 0.0046(6) 0.0010(8)
    O1 0.0202(9) 0.0287(10) 0.0195(9) -0.0084(8) -0.0042(7) -0.0001(8)
    N5 0.0143(9) 0.0132(9) 0.0092(8) 0.0006(7) 0.0006(7) 0.0000(7)
    N3 0.0145(9) 0.0185(10) 0.0072(8) -0.0003(8) 0.0022(7) 0.0002(7)
    N6 0.0159(10) 0.0204(10) 0.0070(8) 0.0011(8) 0.0010(7) -0.0003(8)
    N1 0.0133(9) 0.0269(11) 0.0089(9) -0.0009(8) 0.0009(7) 0.0009(8)
    N7 0.0147(9) 0.0192(10) 0.0126(9) -0.0016(8) -0.0004(7) 0.0040(8)
    N4 0.0136(9) 0.0226(10) 0.0080(8) 0.0006(8) 0.0013(7) -0.0019(8)
    C2 0.0158(11) 0.0162(11) 0.0076(10) 0.0026(9) 0.0002(8) 0.0020(8)
    C8 0.0161(11) 0.0134(10) 0.0097(10) 0.0022(9) 0.0002(8) 0.0015(8)
    C13 0.0149(11) 0.0172(11) 0.0090(10) -0.0015(9) -0.0004(8) -0.0032(8)
    C10 0.0174(11) 0.0156(11) 0.0084(10) 0.0001(9) -0.0035(8) 0.0003(8)
    C12 0.0180(11) 0.0183(11) 0.0088(10) 0.0005(9) 0.0014(8) 0.0017(9)
    C9 0.0184(11) 0.0177(11) 0.0059(9) 0.0032(9) 0.0003(8) 0.0008(9)
    C11 0.0146(11) 0.0179(11) 0.0118(10) -0.0005(9) -0.0007(8) 0.0052(9)
    C7 0.0164(11) 0.0238(12) 0.0073(10) -0.0006(9) 0.0047(8) -0.0004(9)
    C4 0.0171(11) 0.0281(13) 0.0096(10) -0.0009(10) -0.0024(8) -0.0011(10)
    C5 0.0146(11) 0.0308(14) 0.0141(11) -0.0040(10) -0.0032(9) 0.0027(10)
    C6 0.0169(11) 0.0473(17) 0.0112(11) -0.0049(12) 0.0063(9) -0.0017(11)
_geom_special_details
;
 All esds (except the esd in the dihedral angle between two l.s. planes)
 are estimated using the full covariance matrix.  The cell esds are taken
 into account individually in the estimation of esds in distances, angles
 and torsion angles; correlations between esds in cell parameters are only
 used when they are defined by crystal symmetry.  An approximate (isotropic)
 treatment of cell esds is used for estimating esds involving l.s. planes.
;
loop_
    _geom_bond_atom_site_label_1
    _geom_bond_atom_site_label_2
    _geom_bond_site_symmetry_2
    _geom_bond_distance
    _geom_bond_publ_flag
    O2 N7 . 1.241(3) ?
    O1 N7 . 1.228(3) ?
    N5 N6 . 1.285(3) ?
    N5 N4 . 1.330(3) ?
    N3 C2 . 1.360(3) ?
    N3 C7 . 1.471(3) ?
    N3 C4 . 1.387(3) ?
    N6 C8 . 1.402(3) ?
    N1 C2 . 1.353(3) ?
    N1 C5 . 1.378(3) ?
    N1 C6 . 1.456(3) ?
    N7 C11 . 1.448(3) ?
    N4 C2 . 1.348(3) ?
    C8 C13 . 1.412(3) ?
    C8 C9 . 1.405(3) ?
    C13 H13 . 0.9500 ?
    C13 C12 . 1.373(3) ?
    C10 H10 . 0.9500 ?
    C10 C9 . 1.375(3) ?
    C10 C11 . 1.393(3) ?
    C12 H12 . 0.9500 ?
    C12 C11 . 1.395(3) ?
    C9 H9 . 0.9500 ?
    C7 H7A . 0.9800 ?
    C7 H7B . 0.9800 ?
    C7 H7C . 0.9800 ?
    C4 H4 . 0.9500 ?
    C4 C5 . 1.332(3) ?
    C5 H5 . 0.9500 ?
    C6 H6A . 0.9800 ?
    C6 H6B . 0.9800 ?
    C6 H6C . 0.9800 ?
loop_
    _geom_angle_atom_site_label_1
    _geom_angle_atom_site_label_2
    _geom_angle_atom_site_label_3
    _geom_angle_site_symmetry_1
    _geom_angle_site_symmetry_3
    _geom_angle
    _geom_angle_publ_flag
    N6 N5 N4 . . 111.13(17) ?
    C2 N3 C7 . . 128.02(19) ?
    C2 N3 C4 . . 108.35(18) ?
    C4 N3 C7 . . 123.61(18) ?
    N5 N6 C8 . . 112.51(18) ?
    C2 N1 C5 . . 109.43(19) ?
    C2 N1 C6 . . 123.82(19) ?
    C5 N1 C6 . . 126.6(2) ?
    O2 N7 C11 . . 118.54(19) ?
    O1 N7 O2 . . 122.5(2) ?
    O1 N7 C11 . . 118.95(19) ?
    N5 N4 C2 . . 112.85(18) ?
    N1 C2 N3 . . 106.65(19) ?
    N4 C2 N3 . . 134.0(2) ?
    N4 C2 N1 . . 119.30(19) ?
    N6 C8 C13 . . 125.8(2) ?
    N6 C8 C9 . . 115.53(19) ?
    C9 C8 C13 . . 118.6(2) ?
    C8 C13 H13 . . 119.7 ?
    C12 C13 C8 . . 120.5(2) ?
    C12 C13 H13 . . 119.7 ?
    C9 C10 H10 . . 120.7 ?
    C9 C10 C11 . . 118.5(2) ?
    C11 C10 H10 . . 120.7 ?
    C13 C12 H12 . . 120.4 ?
    C13 C12 C11 . . 119.2(2) ?
    C11 C12 H12 . . 120.4 ?
    C8 C9 H9 . . 119.3 ?
    C10 C9 C8 . . 121.4(2) ?
    C10 C9 H9 . . 119.3 ?
    C10 C11 N7 . . 119.1(2) ?
    C10 C11 C12 . . 121.7(2) ?
    C12 C11 N7 . . 119.2(2) ?
    N3 C7 H7A . . 109.5 ?
    N3 C7 H7B . . 109.5 ?
    N3 C7 H7C . . 109.5 ?
    H7A C7 H7B . . 109.5 ?
    H7A C7 H7C . . 109.5 ?
    H7B C7 H7C . . 109.5 ?
    N3 C4 H4 . . 125.9 ?
    C5 C4 N3 . . 108.1(2) ?
    C5 C4 H4 . . 125.9 ?
    N1 C5 H5 . . 126.3 ?
    C4 C5 N1 . . 107.5(2) ?
    C4 C5 H5 . . 126.3 ?
    N1 C6 H6A . . 109.5 ?
    N1 C6 H6B . . 109.5 ?
    N1 C6 H6C . . 109.5 ?
    H6A C6 H6B . . 109.5 ?
    H6A C6 H6C . . 109.5 ?
    H6B C6 H6C . . 109.5 ?
loop_
    _geom_torsion_atom_site_label_1
    _geom_torsion_atom_site_label_2
    _geom_torsion_atom_site_label_3
    _geom_torsion_atom_site_label_4
    _geom_torsion_site_symmetry_1
    _geom_torsion_site_symmetry_2
    _geom_torsion_site_symmetry_3
    _geom_torsion_site_symmetry_4
    _geom_torsion
    _geom_torsion_publ_flag
    O2 N7 C11 C10 . . . . 174.5(2) ?
    O2 N7 C11 C12 . . . . -5.6(3) ?
    O1 N7 C11 C10 . . . . -5.8(3) ?
    O1 N7 C11 C12 . . . . 174.2(2) ?
    N5 N6 C8 C13 . . . . -9.6(3) ?
    N5 N6 C8 C9 . . . . 171.13(19) ?
    N5 N4 C2 N3 . . . . 3.5(4) ?
    N5 N4 C2 N1 . . . . -176.5(2) ?
    N3 C4 C5 N1 . . . . 0.3(3) ?
    N6 N5 N4 C2 . . . . 178.84(19) ?
    N6 C8 C13 C12 . . . . -178.4(2) ?
    N6 C8 C9 C10 . . . . 178.0(2) ?
    N4 N5 N6 C8 . . . . 178.84(18) ?
    C2 N3 C4 C5 . . . . 0.0(3) ?
    C2 N1 C5 C4 . . . . -0.5(3) ?
    C8 C13 C12 C11 . . . . -0.2(3) ?
    C13 C8 C9 C10 . . . . -1.3(3) ?
    C13 C12 C11 N7 . . . . 179.9(2) ?
    C13 C12 C11 C10 . . . . -0.1(3) ?
    C9 C8 C13 C12 . . . . 0.9(3) ?
    C9 C10 C11 N7 . . . . 179.7(2) ?
    C9 C10 C11 C12 . . . . -0.3(3) ?
    C11 C10 C9 C8 . . . . 1.0(3) ?
    C7 N3 C2 N1 . . . . 178.1(2) ?
    C7 N3 C2 N4 . . . . -1.8(4) ?
    C7 N3 C4 C5 . . . . -178.5(2) ?
    C4 N3 C2 N1 . . . . -0.3(3) ?
    C4 N3 C2 N4 . . . . 179.8(3) ?
    C5 N1 C2 N3 . . . . 0.5(3) ?
    C5 N1 C2 N4 . . . . -179.6(2) ?
    C6 N1 C2 N3 . . . . 176.7(2) ?
    C6 N1 C2 N4 . . . . -3.4(4) ?
    C6 N1 C5 C4 . . . . -176.5(2) ?
_shelx_space_group_comment
;
The symmetry employed for this shelxl refinement is uniquely defined
by the following loop, which should always be used as a source of
symmetry information in preference to the above space-group names.
They are only intended as comments.
;
_shelx_estimated_absorpt_T_min     0.988
_shelx_estimated_absorpt_T_max     0.998
_shelx_hkl_file
;
  -4   0   0 1384.76   62.29
  -4   0   0 1509.55   61.99
   4   0   0 1394.06   62.19
   4   0   0 1359.96   61.99
   4   0   0 1393.46   62.59
   4   0   0 1500.45   61.99
  -4   0   0 1361.46   61.99
  -4   0   0 1347.67   62.09
  -4   0   0 1463.25   62.09
   6   0   0  691.63   32.80
  -6   0   0  726.53   32.90
  -6   0   0  728.53   33.20
  -6   0   0  773.32   33.20
  -6   0   0  743.23   33.70
  -6   0   0  751.92   32.80
   6   0   0  691.73   33.00
   6   0   0  684.53   33.50
   6   0   0  781.92   32.80
   6   0   0  764.12   33.30
  -8   0   0  286.47   15.10
  -8   0   0  287.97   14.20
   8   0   0  292.67   13.50
  -8   0   0  275.17   13.80
  -8   0   0  267.77   14.20
   8   0   0  254.97   13.80
   8   0   0  261.67   14.70
   8   0   0  296.27   13.50
   8   0   0  271.87   13.50
   8   0   0  283.77   14.40
 -10   0   0    8.70    4.20
 -10   0   0    2.10    4.20
  10   0   0   14.40    3.50
  10   0   0    4.70    4.30
  10   0   0   12.20    4.00
  10   0   0    1.90    4.70
  10   0   0   11.70    3.20
  10   0   0    5.10    3.20
 -10   0   0   10.30    3.80
  12   0   0  117.69    7.60
 -12   0   0  113.59   10.40
  12   0   0  122.89    7.60
 -12   0   0  114.69    9.90
 -12   0   0  103.09    8.60
  12   0   0  110.99    8.00
  12   0   0  136.19    9.30
 -12   0   0  113.09    7.90
  12   0   0  135.99    7.60
  14   0   0  576.74   28.40
 -14   0   0  602.34   29.10
  14   0   0  614.84   28.30
  14   0   0  638.44   28.50
 -14   0   0  624.34   30.60
 -14   0   0  574.64   28.80
  14   0   0  628.94   29.60
  16   0   0  230.08   12.30
  16   0   0  238.58   12.70
  16   0   0  227.18   14.10
 -16   0   0  233.78   13.40
 -16   0   0  235.58   13.80
 -16   0   0  217.98   15.20
  16   0   0  225.98   12.50
 -18   0   0   19.50    7.20
  18   0   0   23.10    5.90
 -18   0   0   10.20    5.60
 -18   0   0   23.80    6.00
  18   0   0   24.40    4.90
  20   0   0  197.68   12.00
 -20   0   0  184.98   12.70
 -20   0   0  191.08   13.10
 -20   0   0  199.18   15.40
  20   0   0  200.68   13.60
  22   0   0   65.39    7.60
 -22   0   0   84.09    9.20
 -22   0   0   57.89   10.80
  22   0   0   82.49    9.90
 -22   0   0   81.29    9.50
  24   0   0   26.40    8.10
  24   0   0   29.90    6.00
 -24   0   0   21.70    9.30
 -24   0   0   29.30    7.60
  26   0   0  190.38   13.50
 -26   0   0  199.88   15.50
 -26   0   0  204.38   14.90
  26   0   0  222.88   16.30
 -26   0   0  222.48   18.90
  28   0   0   58.79   10.10
 -28   0   0   58.79   13.20
  28   0   0   71.59    8.90
 -28   0   0   66.59   10.00
 -28   0   0   78.89   10.70
  30   0   0   11.20    7.60
  30   0   0   24.90    8.20
 -30   0   0    6.40    7.70
 -30   0   0   19.10   11.40
 -32   0   0    5.40    8.20
  32   0   0    2.40    6.80
  32   0   0  -11.10    7.10
 -32   0   0    5.70    8.30
  34   0   0   18.80    9.00
  34   0   0   11.60    7.10
 -34   0   0   23.90   11.30
 -34   0   0   13.50    8.50
 -34   0   0   -8.40    8.20
 -36   0   0   29.30   13.40
 -36   0   0   15.90    9.80
 -36   0   0   35.10   10.30
  36   0   0   13.50    7.60
  36   0   0   30.00    9.40
   1  -1   0   14.70    2.70
  -1  -1   0   13.70    2.60
   1  -1   0   13.50    2.20
  -1  -1   0    9.60    2.40
   1  -1   0   12.80    2.80
  -1  -1   0   14.40    2.60
  -1  -1   0   13.10    3.10
  -1  -1   0   16.00    3.00
  -1   1   0   18.60    3.20
  -1   1   0   20.10    2.90
  -3  -1   0   -0.20    3.00
  -3  -1   0    1.90    2.50
   3  -1   0    1.50    1.20
   3  -1   0   -0.10    3.20
  -3  -1   0   -2.30    2.00
   3  -1   0   -5.00    2.60
  -3  -1   0   -4.80    3.10
  -3  -1   0   -0.20    2.60
   3  -1   0    0.10    2.40
  -3   1   0    4.70    3.30
  -3   1   0    1.80    2.70
  -3   1   0   -3.40    2.50
   3   1   0   -3.00    2.30
  -3   1   0    0.10    2.70
   3   1   0   -2.40    3.00
   3   1   0   -1.90    1.80
   3   1   0    1.50    2.40
   3   1   0   -0.60    2.80
  -3   1   0    1.60    2.10
  -5  -1   0   17.20    4.40
   5  -1   0   16.80    3.70
  -5  -1   0   20.80    4.30
  -5  -1   0   19.30    3.00
  -5  -1   0   20.60    3.70
   5  -1   0   24.80    4.60
  -5  -1   0   21.10    3.90
   5  -1   0   23.10    3.30
   5  -1   0   16.60    3.90
  -5   1   0   14.40    3.90
   5   1   0   12.10    4.60
   5   1   0   21.70    3.60
  -5   1   0   27.00    3.80
  -5   1   0   16.70    3.90
   5   1   0   15.10    3.00
  -5   1   0   30.00    5.00
   5   1   0   20.30    4.30
   5   1   0   25.10    3.80
   7  -1   0  205.88   11.40
   7  -1   0  210.78   11.30
  -7  -1   0  199.18   10.60
  -7  -1   0  211.38   11.20
   7  -1   0  204.98    9.70
  -7  -1   0  208.58   11.20
  -7  -1   0  216.48   11.60
   7  -1   0  208.38   12.00
   7  -1   0  211.38   10.90
  -7  -1   0  210.78   11.90
   7  -1   0  230.18    9.70
   7   1   0  185.38   10.30
   7   1   0  203.88   11.50
  -7   1   0  204.88   11.40
   7   1   0  193.78   11.80
  -7   1   0  215.48   11.10
  -7   1   0  231.68   12.50
   7   1   0  222.08   11.10
  -7   1   0  216.58   11.40
   7   1   0  226.38   11.30
   9  -1   0   52.89    4.10
   9  -1   0   59.99    5.80
  -9  -1   0   72.79    6.30
   9  -1   0   59.99    6.70
  -9  -1   0   57.79    7.20
   9  -1   0   65.99    3.90
   9  -1   0   64.09    7.10
  -9  -1   0   63.79    6.90
  -9  -1   0   69.59    6.10
   9  -1   0   59.59    7.10
  -9  -1   0   51.29    5.10
  -9   1   0   66.19    8.60
   9   1   0   52.09    4.90
   9   1   0   50.89    6.10
   9   1   0   51.59    6.60
  -9   1   0   57.89    5.70
   9   1   0   66.89    6.20
  -9   1   0   60.99    6.00
  -9   1   0   53.09    6.40
 -11  -1   0   58.19    5.80
  11  -1   0   56.59    5.90
 -11  -1   0   64.19    6.80
 -11  -1   0   59.99    7.10
 -11  -1   0   62.99    7.90
  11  -1   0   67.29    4.40
  11  -1   0   58.29    6.80
  11  -1   0   55.39    7.50
  11  -1   0   78.19    6.50
 -11  -1   0   62.79    7.20
  11  -1   0   57.19    4.50
 -11   1   0   57.89    6.90
 -11   1   0   61.79    6.30
 -11   1   0   64.89    8.10
  11   1   0   65.49    7.60
  11   1   0   59.79    5.00
  11   1   0   63.19    5.80
  11   1   0   61.49    6.70
  13  -1   0  258.57   12.70
  13  -1   0  237.18   13.90
 -13  -1   0  269.77   15.60
  13  -1   0  278.87   12.70
 -13  -1   0  263.77   14.60
  13  -1   0  258.77   14.70
  13  -1   0  267.17   14.00
 -13  -1   0  246.98   13.50
 -13  -1   0  268.27   14.80
  13   1   0  251.97   13.10
 -13   1   0  266.27   16.20
 -13   1   0  246.78   14.30
  13   1   0  261.37   13.90
  13   1   0  256.67   14.50
 -15  -1   0  406.96   21.40
  15  -1   0  460.85   22.70
  15  -1   0  404.46   21.80
  15  -1   0  451.65   20.70
 -15  -1   0  464.35   22.80
  15  -1   0  446.06   20.80
 -15  -1   0  450.25   23.50
 -15   1   0  443.76   23.90
  15   1   0  427.26   21.10
  15   1   0  484.45   22.20
 -15   1   0  424.06   22.30
 -15   1   0  434.96   22.00
  15   1   0  456.45   22.60
 -17  -1   0   60.99    9.10
  17  -1   0   51.99    7.10
  17  -1   0   58.59    4.90
  17  -1   0   49.70    5.20
 -17  -1   0   67.89    8.60
 -17   1   0   41.30    6.40
  17   1   0   64.19    7.70
 -17   1   0   64.39    9.60
  17   1   0   38.00    5.00
  17   1   0   61.49    6.60
 -17   1   0   57.09    7.40
  19  -1   0    6.40    3.30
 -19  -1   0    6.50    5.10
  19  -1   0    6.00    4.30
 -19  -1   0    4.80    4.90
  19  -1   0    6.00    5.30
 -19  -1   0    1.60    6.40
  19   1   0    6.30    4.50
  19   1   0    2.90    5.60
 -19   1   0   16.80    8.20
 -19   1   0   11.00    5.80
 -19   1   0    9.30    5.30
 -21  -1   0   12.80    6.30
 -21  -1   0   22.20    6.10
  21  -1   0   16.40    4.60
  21  -1   0   21.10    4.00
 -21  -1   0   18.40   12.30
  21  -1   0   17.80    6.50
 -21   1   0   17.90    9.90
 -21   1   0   11.60    6.10
  21   1   0   15.40    7.00
  21   1   0   13.20    5.60
 -21   1   0   17.60    6.90
  23  -1   0   41.70    6.20
 -23  -1   0   52.49   10.80
 -23  -1   0   28.60    7.70
 -23  -1   0   53.09    7.80
  23  -1   0   61.79    8.80
 -23   1   0   55.09    9.10
 -23   1   0   35.70   10.60
  23   1   0   28.30    6.90
 -23   1   0   42.10    8.00
 -25  -1   0    0.00    6.50
  25  -1   0   -3.90    4.50
 -25  -1   0   -2.00    6.20
 -25  -1   0    0.80    8.50
  25  -1   0    3.30    6.70
 -25   1   0    8.10    6.80
 -25   1   0   -0.80    6.90
 -25   1   0   13.30    9.20
  25   1   0    1.50    5.20
  25   1   0   -0.40    6.80
 -27  -1   0   28.60    7.40
 -27  -1   0   13.50    7.90
  27  -1   0   36.50    8.70
  27  -1   0   32.60    6.30
 -27  -1   0   29.40   10.60
  27   1   0   21.20    7.10
 -27   1   0   19.30   10.80
 -27   1   0   32.60    8.40
 -27   1   0   28.00   11.60
  27   1   0   38.10    8.80
 -29  -1   0  120.49   13.60
 -29  -1   0  168.28   12.20
  29  -1   0  109.49    9.80
  29  -1   0  116.59   13.30
 -29  -1   0  122.09   16.80
  29   1   0  113.79   13.20
 -29   1   0  142.99   12.80
  29   1   0  125.99   12.00
 -29   1   0  130.89   13.70
 -29   1   0  123.09   17.00
  31  -1   0   34.40    9.60
 -31  -1   0   30.10    9.70
 -31  -1   0   37.10   20.00
 -31  -1   0   44.40    8.50
  31  -1   0   26.60    6.60
 -31   1   0   37.00   10.30
 -31   1   0   16.40   15.00
  31   1   0   27.10    9.30
  31   1   0   30.40    8.50
 -31   1   0   15.70    7.50
  33  -1   0   18.00    8.70
 -33  -1   0   46.90   12.10
 -33  -1   0   34.90   12.60
 -33  -1   0   12.70   14.90
  33  -1   0   20.30    6.70
 -33   1   0   16.30    9.80
  33   1   0   14.30    7.80
 -33   1   0   13.30    8.20
 -33   1   0    9.90   11.70
 -35  -1   0    7.80   10.80
 -35  -1   0    5.90    9.20
 -35  -1   0   25.00    6.90
  35  -1   0   20.60    9.70
  35   1   0    5.80    8.30
 -35   1   0   28.00   10.90
  35   1   0   23.70    9.40
 -35   1   0   27.30   12.30
 -35   1   0   41.70   10.50
   0  -2   0 1658.43   77.69
   0  -2   0 1731.13   77.39
   0  -2   0 1767.12   77.39
   0  -2   0 1694.43   77.59
   0  -2   0 1903.61   77.39
   0   2   0 1820.42   77.29
   0   2   0 1752.92   77.59
   0   2   0 1762.92   77.29
   0   2   0 1672.13   77.29
  -2  -2   0 6213.08  278.07
  -2  -2   0 6303.57  278.47
   2  -2   0 6389.76  278.17
   2  -2   0 6684.63  278.47
  -2  -2   0 6236.58  278.07
  -2  -2   0 6550.54  278.27
   2  -2   0 6799.22  277.77
  -2  -2   0 6833.42  278.37
  -2   2   0 6450.95  278.47
   2   2   0 6165.68  278.07
  -2   2   0 6283.87  277.87
   2   2   0 6261.07  278.17
  -2   2   0 6073.59  278.07
  -2   2   0 6695.83  278.67
   2   2   0 6361.26  278.37
  -2   2   0 6269.57  277.87
   2   2   0 6209.98  277.97
  -2   2   0 6014.60  278.37
  -2   2   0 6552.64  277.77
   2   2   0 6047.00  278.07
   4  -2   0 1284.07   56.49
  -4  -2   0 1212.38   56.59
  -4  -2   0 1356.56   57.19
  -4  -2   0 1252.27   57.29
   4  -2   0 1263.17   56.99
   4  -2   0 1245.58   57.29
  -4  -2   0 1296.77   57.09
   4  -2   0 1344.87   56.09
   4   2   0 1264.67   56.79
   4   2   0 1189.18   57.09
   4   2   0 1343.37   57.19
   4   2   0 1185.38   56.49
   4   2   0 1287.27   56.99
  -4   2   0 1266.37   56.99
  -4   2   0 1244.58   55.99
  -4   2   0 1337.47   58.19
  -4   2   0 1323.57   56.59
  -4   2   0 1242.48   57.29
  -4   2   0 1270.27   57.29
   4   2   0 1275.17   56.69
   6  -2   0  398.06   19.30
  -6  -2   0  414.86   19.80
   6  -2   0  384.56   18.40
  -6  -2   0  390.86   18.40
  -6  -2   0  348.07   18.80
  -6  -2   0  412.96   20.40
   6  -2   0  387.26   20.50
  -6  -2   0  405.66   19.40
  -6   2   0  395.66   19.30
  -6   2   0  416.26   19.80
   6   2   0  360.16   19.20
  -6   2   0  379.06   20.30
   6   2   0  347.57   18.20
   6   2   0  396.06   18.80
  -6   2   0  383.26   19.10
   6   2   0  409.56   19.30
   6   2   0  399.46   19.00
  -8  -2   0   66.49    6.50
  -8  -2   0   52.69    4.90
   8  -2   0   72.69    5.60
   8  -2   0   59.99    7.30
  -8  -2   0   68.49    7.20
  -8  -2   0   88.49   13.00
  -8  -2   0   58.09    6.20
   8  -2   0   68.79    6.90
  -8   2   0   66.99    6.70
  -8   2   0   66.09    7.70
   8   2   0   64.89    6.70
  -8   2   0   54.29    6.10
  -8   2   0   69.89    5.90
   8   2   0   60.49    5.80
   8   2   0   51.79    4.90
  -8   2   0   63.29    6.40
   8   2   0   60.79    6.90
   8   2   0   71.49    6.00
 -10  -2   0   48.50    6.10
 -10  -2   0   57.59    7.10
  10  -2   0   43.50    5.00
 -10  -2   0   54.89    7.30
 -10  -2   0   54.89    6.70
  10  -2   0   52.09    6.30
 -10  -2   0   38.70    4.80
 -10   2   0   57.79    6.40
  10   2   0   47.90    6.60
  10   2   0   38.40    4.80
 -10   2   0   60.89    6.70
 -10   2   0   59.99    8.10
 -12  -2   0   14.20    5.60
 -12  -2   0   18.30    3.80
  12  -2   0   15.80    4.90
 -12  -2   0   13.30    4.50
 -12  -2   0   15.40    4.90
 -12  -2   0   17.40    5.80
 -12   2   0   19.00    5.20
  12   2   0   22.90    3.90
 -12   2   0   17.10    6.40
 -12   2   0   14.20    5.20
  12   2   0   23.30    5.20
 -14  -2   0    2.60    5.40
 -14  -2   0   -1.70    4.10
  14  -2   0    2.10    4.00
 -14  -2   0   -0.10    3.20
  14  -2   0   -5.80    4.20
 -14  -2   0   -4.40    4.90
  14   2   0   -1.90    3.30
  14   2   0    5.60    4.50
 -14   2   0   -1.40    5.90
 -14   2   0   -2.30    4.00
 -14   2   0   -3.80    3.60
 -16  -2   0  270.67   17.00
  16  -2   0  301.67   17.00
 -16  -2   0  293.57   15.20
 -16  -2   0  292.47   17.80
  16   2   0  267.87   14.60
  16   2   0  307.47   16.70
  16   2   0  305.77   16.40
 -16   2   0  296.17   18.10
 -16   2   0  306.77   15.90
  18  -2   0  155.28   11.60
  18  -2   0  140.79    7.80
 -18  -2   0  138.99    9.30
 -18  -2   0  126.29   12.40
  18  -2   0  143.99    7.50
 -18  -2   0  127.39   11.30
 -18   2   0  145.89   11.20
  18   2   0  135.39   10.60
  18   2   0  119.59    8.60
  18   2   0  155.08   11.90
 -18   2   0  147.69   10.20
 -18   2   0  153.58   13.70
 -20  -2   0   44.20    6.30
  20  -2   0   46.80    3.90
  20  -2   0   43.80    4.60
 -20  -2   0   33.80    8.60
  20  -2   0   29.80   10.30
 -20  -2   0   30.90    8.90
 -20   2   0   31.80    6.90
 -20   2   0   32.60    7.60
  20   2   0   36.80    7.10
 -20   2   0   30.00   10.90
  20   2   0   37.50    5.00
  20   2   0   47.50    7.60
  22  -2   0   -1.30    3.60
 -22  -2   0   -1.30    6.30
 -22  -2   0    1.60    7.60
 -22  -2   0   -0.60    4.60
  22  -2   0    1.70    6.20
 -22   2   0    1.80    6.00
 -22   2   0    6.90    9.10
  22   2   0    3.30    6.20
 -22   2   0    0.40    5.00
  22   2   0   -2.30    4.00
  22   2   0    1.00    7.00
 -24  -2   0   56.69    7.70
  24  -2   0   56.99    7.00
 -24  -2   0   62.99   11.90
  24  -2   0   65.59   10.10
  24  -2   0   56.99    6.00
 -24  -2   0   53.29    9.80
  24   2   0   67.79   10.30
 -24   2   0   59.79   12.50
  24   2   0   84.79    9.90
 -24   2   0   68.59    9.10
 -24   2   0   83.29   10.90
 -26  -2   0   -5.00    8.40
 -26  -2   0   -0.60    7.40
  26  -2   0   -0.80    5.60
 -26  -2   0   -4.30    4.70
  26  -2   0   -8.10    6.90
 -26   2   0    0.80    8.00
 -26   2   0    4.00    6.30
  26   2   0   -3.70    6.10
 -26   2   0    7.50   10.60
  26   2   0    4.10    7.40
  28  -2   0   10.80    7.90
 -28  -2   0   15.70   10.10
  28  -2   0    8.70    5.80
 -28  -2   0   17.20    5.70
 -28  -2   0   15.90    9.00
  28  -2   0   23.90    4.20
  28   2   0    1.30    7.90
 -28   2   0   16.80    7.40
 -28   2   0   -0.30    8.50
  28   2   0    9.80    6.70
 -28   2   0   16.80   10.90
  30  -2   0    0.60    7.00
 -30  -2   0   16.60   11.30
 -30  -2   0    9.30    5.00
  30  -2   0    0.10    4.80
 -30  -2   0    7.50    8.80
  30   2   0    1.60    7.60
 -30   2   0   10.30    7.20
 -30   2   0   15.10    9.50
  30   2   0   -1.90    7.00
  32  -2   0    6.80    8.30
 -32  -2   0   -2.50    8.60
 -32  -2   0   14.90    5.40
 -32  -2   0   -3.20   10.50
  32   2   0   -0.80    7.50
  32   2   0   -2.70    7.00
 -32   2   0   17.30    7.90
 -32   2   0    9.60   10.40
 -32   2   0   25.80   12.80
 -34  -2   0    7.40    9.40
 -34  -2   0    8.90   11.30
  34  -2   0   10.50    8.60
 -34  -2   0   25.30    5.40
  34   2   0    4.20    8.30
 -34   2   0    9.20    8.10
  34   2   0    4.50    8.40
 -34   2   0    9.50   12.10
 -34   2   0   -2.10   10.30
   1  -3   0   18.20    4.70
  -1  -3   0   15.10    4.10
  -1  -3   0   12.40    4.70
  -1  -3   0   14.70    4.70
  -1  -3   0   18.90    5.60
   1  -3   0   22.70    4.00
  -1  -3   0   18.40    4.40
  -1   3   0   14.80    4.50
   1   3   0   13.80    4.00
  -1   3   0   12.70    4.20
  -1   3   0   20.50    3.80
   1   3   0   13.30    4.00
   1   3   0   12.90    3.70
  -1   3   0    8.10    3.90
   1   3   0   17.90    4.10
  -1   3   0   23.50    5.10
   1   3   0   20.70    4.80
  -3  -3   0  143.89    8.90
  -3  -3   0  151.88    9.60
   3  -3   0  159.88    9.80
   3  -3   0  158.08    8.30
  -3  -3   0  160.58    9.90
  -3  -3   0  159.48    9.50
   3  -3   0  143.69    9.60
  -3   3   0  148.79   10.00
   3   3   0  137.39    8.90
  -3   3   0  143.09    9.00
   3   3   0  138.49    9.40
   3   3   0  141.89    9.20
  -3   3   0  150.18    8.30
  -3   3   0  148.19   10.30
  -3   3   0  140.69    8.70
  -3   3   0  134.19    9.20
   3   3   0  145.29    9.00
  -3   3   0  135.79    9.40
  -5  -3   0  294.57   16.30
  -5  -3   0  327.17   16.60
  -5  -3   0  302.37   17.00
  -5  -3   0  313.67   15.80
   5  -3   0  310.57   16.40
   5  -3   0  325.97   14.90
   5   3   0  300.47   15.70
  -5   3   0  312.67   16.80
  -5   3   0  341.17   17.60
  -5   3   0  312.77   16.90
   5   3   0  329.07   16.10
   5   3   0  287.77   15.50
  -5   3   0  298.37   14.80
   5   3   0  333.97   17.60
  -5   3   0  302.67   15.60
  -5   3   0  327.07   15.70
   5   3   0  283.77   16.40
  -7  -3   0   27.30    5.80
  -7  -3   0   29.20    5.40
  -7  -3   0   28.50    4.60
   7  -3   0   32.40    4.80
   7  -3   0   25.50    5.40
  -7  -3   0   26.10    6.10
   7  -3   0   27.20    3.10
  -7   3   0   28.70    6.30
   7   3   0   18.50    5.10
  -7   3   0   22.50    4.30
   7   3   0   27.90    5.40
   7   3   0   25.40    4.60
  -7   3   0   22.90    5.20
   7   3   0   28.40    4.20
  -7   3   0   28.40    3.20
  -9  -3   0   -0.40    3.10
  -9  -3   0   -4.20    5.20
  -9  -3   0    4.90    4.60
  -9  -3   0    5.00    4.90
   9  -3   0   -0.20    4.20
   9  -3   0    0.20    3.70
  -9  -3   0   -3.70    3.90
   9   3   0    6.00    3.10
  -9   3   0    4.70    4.30
  -9   3   0    5.50    3.60
  -9   3   0    1.40    5.30
   9   3   0    0.40    3.80
 -11  -3   0  113.19    7.60
  11  -3   0  106.49    9.10
 -11  -3   0  119.89    9.50
 -11  -3   0  114.99    9.40
  11  -3   0  119.99    8.60
 -11  -3   0  130.89   10.50
 -11   3   0  121.29    8.40
  11   3   0  126.69    8.80
  11   3   0  107.39    7.40
 -11   3   0  135.99   10.80
 -11   3   0  112.39    9.60
  13  -3   0    6.00    4.10
 -13  -3   0   -2.90    4.50
 -13  -3   0    2.40    5.40
 -13  -3   0   -2.00    3.00
 -13  -3   0   -3.10    4.30
  13  -3   0    4.40    4.50
  13   3   0   -4.20    3.10
 -13   3   0   -0.40    4.70
  13   3   0    3.00    4.40
 -13   3   0   -0.70    5.60
 -13   3   0    4.70    6.00
 -15  -3   0    1.10    3.40
 -15  -3   0    2.00    6.00
  15  -3   0   -2.80    4.70
  15  -3   0    1.20    4.20
 -15  -3   0    3.50    5.50
 -15  -3   0    1.80    4.90
 -15   3   0    4.40    5.10
  15   3   0    7.50    5.10
  15   3   0    2.80    3.60
 -15   3   0    9.20    6.80
 -15   3   0    6.20    5.10
  17  -3   0   19.00    6.30
 -17  -3   0   15.70    7.00
 -17  -3   0   14.40    4.20
 -17  -3   0   18.80    7.30
 -17   3   0   12.00    4.90
  17   3   0   12.50    5.60
  17   3   0   13.90    5.70
 -17   3   0   18.40    8.00
  17   3   0   21.60    6.70
 -17   3   0    8.20    5.40
 -19  -3   0  146.39   12.70
 -19  -3   0  123.59   10.70
  19  -3   0  151.48   12.60
 -19  -3   0  150.78   13.50
  19   3   0  160.98   11.90
  19   3   0  139.59   12.90
 -19   3   0  164.78   14.30
 -19   3   0  159.18   10.80
  19   3   0  128.99    9.00
 -19   3   0  156.58   14.30
  21  -3   0  359.66   21.00
 -21  -3   0  357.26   22.20
 -21  -3   0  327.07   20.90
 -21  -3   0  341.47   18.20
 -21   3   0  354.26   21.20
 -21   3   0  360.26   19.00
 -21   3   0  353.26   23.10
  21   3   0  314.47   17.30
  21   3   0  339.77   20.30
  21   3   0  363.56   20.60
 -23  -3   0   15.40    8.90
 -23  -3   0   10.40    4.60
 -23  -3   0   16.80    8.10
  23  -3   0   11.50    7.50
 -23   3   0   16.20    8.50
  23   3   0   13.00    4.10
  23   3   0   21.90    7.60
 -23   3   0   10.90    6.50
 -23   3   0   34.40   11.80
  23   3   0   16.20    8.00
 -25  -3   0   16.80    4.40
 -25  -3   0    5.50    9.10
 -25  -3   0    4.90    8.20
  25  -3   0    8.30    8.00
 -25   3   0  -16.20   10.20
 -25   3   0    9.40    8.00
 -25   3   0    1.80    5.90
  25   3   0    5.90    7.60
  25   3   0    8.80    6.70
 -27  -3   0   40.20    5.50
  27  -3   0   27.30    9.10
 -27  -3   0   35.40   10.30
 -27  -3   0   16.20   10.20
 -27   3   0   40.30   13.20
 -27   3   0   31.80   12.40
  27   3   0   30.70    9.20
  27   3   0   31.50    9.20
 -27   3   0   26.70   10.20
 -29  -3   0    0.00    8.80
 -29  -3   0   16.70   10.50
 -29   3   0    5.90   15.10
 -29   3   0   -6.80    8.70
  29   3   0   13.60    9.20
 -29   3   0    1.20    6.40
  29   3   0    1.20    7.00
 -31  -3   0    8.20   10.10
 -31  -3   0    7.10    8.90
  31  -3   0   -5.80    8.40
 -31   3   0    3.90    6.90
 -31   3   0    0.40   11.80
 -31   3   0   11.00   10.40
  31   3   0   10.50    8.70
  31   3   0   -1.70    7.30
 -33  -3   0   19.70    9.50
 -33  -3   0    8.80   11.60
  33  -3   0   11.00    9.10
  33   3   0   20.10   10.70
 -33   3   0   30.70    8.50
 -33   3   0   45.20   15.10
  33   3   0    8.50    8.70
 -33   3   0    1.50   13.30
   0  -4   0  182.18   11.60
   0  -4   0  188.18   11.10
   0  -4   0  177.38   12.60
   0  -4   0  183.08   11.40
   0  -4   0  193.28   11.60
   0   4   0  191.58   10.90
  -2  -4   0   10.60    4.40
   2  -4   0    6.40    4.00
   2  -4   0    6.80    4.70
  -2  -4   0    5.70    4.20
  -2  -4   0    7.10    4.90
   2  -4   0   10.60    4.70
  -2  -4   0   -4.40    5.10
  -2  -4   0    4.60    4.50
  -2   4   0   13.30    4.20
  -2   4   0    8.70    3.60
  -2   4   0   11.40    5.50
  -2   4   0   14.20    4.70
  -4  -4   0  509.65   26.70
  -4  -4   0  567.24   27.60
  -4  -4   0  552.64   26.90
  -4  -4   0  531.35   26.30
   4  -4   0  565.24   25.70
   4  -4   0  561.34   27.00
  -4   4   0  575.74   27.50
   4   4   0  539.25   26.50
  -4   4   0  499.05   27.10
  -4   4   0  554.84   26.00
  -4   4   0  541.75   26.10
   6  -4   0   84.69    8.20
  -6  -4   0   83.59    8.30
  -6  -4   0  101.99    9.00
   6  -4   0  100.09    6.30
  -6  -4   0   88.99    9.30
  -6  -4   0  106.29    7.50
  -6   4   0   88.89    8.30
  -6   4   0   86.99    7.10
  -6   4   0   84.29    7.30
  -6   4   0   89.69    9.10
  -6   4   0   84.29    6.10
   6   4   0   89.09    7.80
   6   4   0   78.39    6.80
   8  -4   0  238.98   13.90
  -8  -4   0  208.08   13.80
  -8  -4   0  241.38   14.30
  -8  -4   0  254.27   15.10
  -8  -4   0  224.58   12.80
  -8   4   0  233.28   11.40
   8   4   0  214.68   12.40
  -8   4   0  237.98   14.80
   8   4   0  206.68   12.90
  -8   4   0  235.08   12.70
  -8   4   0  217.78   12.60
  -8   4   0  234.78   14.20
 -10  -4   0   15.50    5.50
 -10  -4   0   25.10    4.80
  10  -4   0   24.80    4.60
  10  -4   0   23.90    5.90
 -10  -4   0   13.10    6.50
 -10  -4   0   21.60    6.30
 -10   4   0   21.10    4.60
  10   4   0   21.40    4.10
 -10   4   0   15.10    6.30
 -10   4   0   10.40    5.40
  10   4   0   18.30    5.00
 -12  -4   0    8.90    6.30
 -12  -4   0    5.30    5.60
  12  -4   0   12.10    5.50
 -12  -4   0    5.80    3.90
 -12  -4   0    4.70    5.00
  12  -4   0    3.70    3.90
 -12   4   0    3.10    6.30
  12   4   0    7.80    4.70
  12   4   0    9.60    3.50
 -12   4   0    6.40    4.90
 -12   4   0    4.50    5.30
 -14  -4   0   15.40    6.90
 -14  -4   0   15.20    4.30
 -14  -4   0   21.50    7.70
  14  -4   0   16.50    5.80
 -14  -4   0   14.30    7.30
  14   4   0   25.40    5.80
  14   4   0   16.40    4.00
 -14   4   0   16.50    5.60
 -14   4   0   18.50    7.70
 -16  -4   0  163.28   14.10
 -16  -4   0  145.79    9.50
 -16  -4   0  153.98   12.70
  16  -4   0  138.09   11.80
 -16   4   0  149.79   12.30
 -16   4   0  150.18   10.60
 -16   4   0  139.59   14.40
  16   4   0  118.79    9.00
  16   4   0  130.69   11.10
  16   4   0  128.69   11.60
  18  -4   0   29.60    7.40
 -18  -4   0   33.20    5.10
 -18  -4   0   37.30    8.80
 -18  -4   0   30.70    8.90
 -18   4   0   50.39   11.20
 -18   4   0   28.10    6.40
  18   4   0   21.20    7.40
  18   4   0   32.10    7.10
  18   4   0   33.50    5.50
 -18   4   0   33.60    8.40
 -20  -4   0   -0.40    3.60
  20  -4   0    7.70    6.40
 -20  -4   0   -8.60    6.70
 -20  -4   0    1.80    7.30
 -20   4   0   -1.40    6.40
 -20   4   0    7.50    5.80
  20   4   0    1.80    6.30
  20   4   0   -3.20    6.40
  20   4   0   -6.30    4.30
 -20   4   0    2.70    9.20
 -22  -4   0   45.50    5.60
  22  -4   0   35.40    8.50
 -22  -4   0   43.60   10.20
 -22   4   0   48.20    7.60
  22   4   0   46.20    9.20
 -22   4   0   48.00   11.70
  22   4   0   46.50    8.60
  22   4   0   45.20    5.80
 -22   4   0   33.20    9.10
  24  -4   0   -2.90    7.10
 -24  -4   0    5.50    3.50
 -24  -4   0    3.10    8.60
 -24  -4   0   -8.50    8.00
 -24   4   0    4.00    6.00
  24   4   0    7.40    7.40
  24   4   0   -3.90    3.90
 -24   4   0    9.90    8.20
  24   4   0    2.50    6.90
 -24   4   0   21.90   11.50
 -26  -4   0    6.80    8.80
 -26  -4   0   10.40    9.50
  26  -4   0   12.90    8.20
 -26  -4   0   25.70    4.50
 -26   4   0   16.60   10.40
 -26   4   0   17.80   12.40
  26   4   0   13.50    8.70
  26   4   0   22.70    8.60
 -26   4   0   30.70    7.30
 -28  -4   0    8.80    9.90
  28  -4   0   -8.30    7.20
 -28  -4   0   -9.50    8.90
  28   4   0   -2.00    8.60
 -28   4   0   10.40    7.50
  28   4   0  -10.70    8.50
 -28   4   0    0.40   11.80
 -28   4   0   -4.30    8.30
  30  -4   0   -4.20    8.10
 -30  -4   0   -3.70    8.80
 -30  -4   0    5.70    9.70
  30   4   0    3.50    8.20
 -30   4   0   -5.20    9.90
  30   4   0   -6.30    8.20
 -30   4   0    1.10   12.40
 -30   4   0    8.70    6.20
  32  -4   0   41.10   10.70
 -32  -4   0   49.10   13.10
 -32  -4   0   41.50   11.80
 -32   4   0   61.89    9.20
 -32   4   0   52.29   14.60
 -32   4   0   55.69   13.10
  32   4   0   18.10    9.70
   1  -5   0   88.69    8.90
   1  -5   0  102.09    9.00
  -1  -5   0  100.59    9.10
  -1  -5   0   96.99    8.80
  -1  -5   0   98.39    8.50
  -1  -5   0   96.89    8.50
  -1  -5   0   86.29    9.90
   1  -5   0  101.89    8.20
  -1   5   0   84.49    9.50
  -1   5   0  105.09    8.60
  -3  -5   0    6.50    4.50
  -3  -5   0    1.10    5.60
   3  -5   0    4.10    5.20
   3  -5   0   -0.80    3.90
  -3  -5   0    0.00    4.70
  -3  -5   0    2.10    5.60
  -3  -5   0    4.10    5.10
  -3   5   0    5.10    4.80
  -3   5   0    0.20    4.80
  -3   5   0    4.30    6.00
  -5  -5   0  109.69    9.60
  -5  -5   0  124.59   10.40
   5  -5   0  101.19    9.80
  -5  -5   0  117.99   10.80
  -5  -5   0  106.09    8.90
  -5   5   0  107.59    9.00
   5   5   0  114.89    9.00
  -5   5   0  109.29   10.20
  -5   5   0  108.99   10.60
  -5   5   0  120.89    7.70
  -7  -5   0  140.49   11.80
  -7  -5   0  137.19   11.10
  -7  -5   0  140.49   10.90
  -7  -5   0  139.69   10.10
   7  -5   0  151.78   11.30
  -7   5   0  140.39    9.10
  -7   5   0  140.49   12.10
  -7   5   0  145.59    8.60
  -7   5   0  135.79   11.10
   7   5   0  130.59   10.30
  -7   5   0  138.09    9.90
  -9  -5   0   40.80    7.40
  -9  -5   0   21.50    7.80
   9  -5   0   33.50    7.00
  -9  -5   0   30.80    7.50
  -9  -5   0   26.40    5.50
  -9   5   0   17.60    7.70
  -9   5   0   16.10    5.10
  -9   5   0   37.00    4.10
   9   5   0   28.50    5.80
  -9   5   0   31.30    4.20
 -11  -5   0   12.90    6.40
 -11  -5   0   12.60    4.80
  11  -5   0   16.70    7.50
 -11  -5   0   24.90    8.50
 -11  -5   0   21.80    7.60
 -11   5   0   25.00    5.70
 -11   5   0    8.50    6.20
 -11   5   0    8.60    7.30
  11   5   0   17.30    5.30
 -13  -5   0   -2.70    6.30
 -13  -5   0   10.40    4.40
  13  -5   0    0.70    5.70
 -13  -5   0    3.90    7.20
 -13   5   0    5.90    7.60
  13   5   0    9.50    6.10
  13   5   0   11.40    5.50
 -13   5   0    4.90    5.50
 -13   5   0   11.50    6.80
 -15  -5   0    2.40    7.00
  15  -5   0   -4.80    5.90
 -15  -5   0  -10.30    7.30
 -15  -5   0   -1.00    4.00
 -15   5   0    0.50    6.40
  15   5   0   12.30    6.40
  15   5   0   -2.90    5.10
 -15   5   0    2.80    8.10
 -15   5   0    2.10    5.90
 -17  -5   0  433.76   23.70
 -17  -5   0  341.97   22.10
 -17  -5   0  367.06   18.80
  17  -5   0  358.46   21.60
 -17   5   0  354.36   19.60
  17   5   0  330.27   21.70
  17   5   0  372.06   20.70
 -17   5   0  320.07   21.90
 -17   5   0  382.16   23.90
  19  -5   0  239.88   17.40
 -19  -5   0  221.38   13.20
 -19  -5   0  228.18   17.60
 -19  -5   0  254.47   18.40
  19   5   0  237.28   17.20
 -19   5   0  237.98   19.30
 -19   5   0  247.78   18.30
 -19   5   0  244.78   15.00
 -21  -5   0   59.79   11.70
  21  -5   0   35.90    9.50
 -21  -5   0   48.40    5.50
 -21  -5   0   40.70   10.10
 -21   5   0   40.90    7.20
  21   5   0   42.10    8.70
  21   5   0   52.89   10.50
 -21   5   0   41.60   12.10
 -21   5   0   42.90   10.00
 -23  -5   0    2.10    8.60
 -23  -5   0    7.30    3.80
 -23  -5   0    9.70    9.00
  23  -5   0   -4.60    6.40
  23   5   0    0.80    6.80
 -23   5   0   -1.80    8.20
 -23   5   0   -1.50    9.90
 -23   5   0   18.40    6.50
  23   5   0   -1.70    7.00
 -25  -5   0   13.10    3.60
 -25  -5   0    4.60    9.10
  25  -5   0    0.90    7.80
 -25  -5   0    1.90    9.60
 -25   5   0   17.20    6.20
 -25   5   0   12.30   11.60
  25   5   0   -7.70    8.10
  25   5   0   -3.90    7.20
  27  -5   0   11.20    8.10
 -27  -5   0   43.90   11.70
 -27   5   0  -10.10    9.50
  27   5   0    2.00    8.30
  27   5   0    0.20    8.10
 -27   5   0   19.30   14.00
 -27   5   0   21.70    6.20
  29  -5   0   21.50    9.70
 -29  -5   0   23.30   11.50
 -29  -5   0   11.90   10.20
  29   5   0   20.30    9.50
  29   5   0   31.90   10.70
 -29   5   0   11.70   14.20
 -29   5   0   14.30   10.70
   0  -6   0   90.69    9.50
   0  -6   0   99.19    9.80
   0   6   0  103.59    8.90
   0   6   0   94.69    9.40
   0   6   0   82.69   10.70
  -2  -6   0   94.19    9.80
  -2  -6   0  129.79   11.20
   2  -6   0  127.09   11.10
  -2   6   0  123.79   12.70
  -2   6   0  109.39    9.80
  -2   6   0  122.09    9.70
  -2   6   0  106.19   11.30
  -4  -6   0   -2.20    6.70
  -4  -6   0    0.60    6.10
  -4  -6   0   -0.80    4.70
   4  -6   0    9.80    7.70
  -4   6   0    3.60    4.90
  -4   6   0    2.80    5.50
   4   6   0    2.60    5.10
  -4   6   0    1.00    5.40
  -4   6   0    0.30    6.30
  -6  -6   0    5.00    5.40
  -6  -6   0    2.10    6.50
  -6  -6   0    5.20    6.70
   6  -6   0    9.20    6.30
  -6   6   0    5.60    5.50
  -6   6   0    1.30    5.70
   6   6   0    7.50    5.00
  -6   6   0    1.30    4.40
  -8  -6   0   37.60   10.10
  -8  -6   0   31.50    6.50
   8  -6   0   28.00    7.60
  -8  -6   0   39.10    8.30
  -8   6   0   30.10    8.80
   8   6   0   19.70    6.70
  -8   6   0   36.80    5.70
  -8   6   0   14.10    6.80
  -8   6   0   25.10    6.40
 -10  -6   0   50.09    9.30
  10  -6   0   58.29    9.40
 -10  -6   0   53.29   10.30
 -10  -6   0   42.80    7.20
  10   6   0   32.90    7.00
 -10   6   0   58.19   10.30
 -10   6   0   44.00    5.30
 -10   6   0   35.00    8.30
 -10   6   0   42.70    6.70
  10   6   0   51.29    8.90
  12  -6   0   22.70    8.20
 -12  -6   0   20.30    5.10
 -12  -6   0   10.70    8.10
 -12  -6   0   20.00    8.60
  12   6   0    8.80    5.80
 -12   6   0   40.50    6.60
 -12   6   0   19.00    8.90
 -12   6   0    8.60    7.00
  12   6   0   11.10    6.80
 -14  -6   0   15.70    9.20
  14  -6   0   12.40    7.20
 -14  -6   0   19.30    8.90
 -14  -6   0   18.80    5.10
  14   6   0   14.00   10.60
 -14   6   0   14.20    8.70
  14   6   0   15.60    7.70
 -14   6   0   12.70    7.70
 -14   6   0   22.90    6.50
 -16  -6   0   58.99   11.60
 -16  -6   0   53.79    7.10
 -16  -6   0   65.19   11.80
  16  -6   0   60.49   10.20
  16   6   0   64.49    9.00
  16   6   0   54.99   10.30
 -16   6   0   64.39   12.30
 -16   6   0   59.69   10.70
 -16   6   0   44.30    8.30
  18  -6   0   47.60   10.10
 -18  -6   0   50.19   10.90
 -18  -6   0   52.49   11.30
 -18  -6   0   53.39    6.40
  18   6   0   62.39    9.10
  18   6   0   42.30    9.70
 -18   6   0   43.40    7.90
 -18   6   0   70.29   12.70
 -18   6   0   37.30   10.40
 -20  -6   0   66.89    6.60
  20  -6   0   64.79   11.40
 -20  -6   0   75.69   13.10
 -20  -6   0   82.19   13.60
  20   6   0   94.89   11.10
  20   6   0   67.59   12.70
 -20   6   0   59.39   11.10
 -20   6   0   76.29    9.50
 -20   6   0   68.59   14.20
  22  -6   0    4.70    8.40
 -22  -6   0   31.80   11.00
 -22  -6   0   19.00    4.50
 -22   6   0   23.80    6.20
  22   6   0    2.70    7.30
  22   6   0   10.60    7.60
 -22   6   0   -2.40    7.90
  24  -6   0   25.10    9.40
 -24  -6   0    8.40    3.60
 -24  -6   0   30.70   12.10
 -24  -6   0   17.60   10.20
 -24   6   0   -6.10   11.00
 -24   6   0   16.40    9.70
  24   6   0   28.90    8.90
  24   6   0   16.30    9.50
 -24   6   0   40.20    6.80
  26  -6   0   20.00   10.10
 -26  -6   0    9.50   10.30
 -26  -6   0   -2.10   10.40
 -26   6   0    0.30    9.70
  26   6   0   13.20    9.20
 -26   6   0   -6.00   11.80
  26   6   0    5.70    8.90
 -28  -6   0   13.40   10.40
  28  -6   0   20.00    9.30
 -28  -6   0   13.60   11.80
  28   6   0   -2.30    9.50
 -28   6   0   14.30   11.20
 -28   6   0   11.60   13.70
  28   6   0   -5.10    9.00
   1  -7   0   60.39    9.60
  -1  -7   0   89.89   11.40
  -1   7   0   77.69    9.60
   1   7   0   61.09    9.00
  -1   7   0   99.99   12.50
   1   7   0   81.79   11.80
   1   7   0   61.99    9.60
   1   7   0   74.29    9.20
  -1   7   0   68.69   10.10
  -1   7   0   83.59   10.20
   3  -7   0   53.49    9.40
   3   7   0   81.09   10.10
   3   7   0   67.19    9.70
  -3   7   0   88.99   11.60
   3   7   0   66.29   10.70
  -3   7   0   64.09    9.80
   3   7   0   74.29   10.10
  -3   7   0   67.09    8.40
   3   7   0   79.19    9.60
  -3   7   0  102.69   11.70
  -5  -7   0   13.10    8.20
   5  -7   0   12.10    6.90
  -5  -7   0    7.00    7.60
  -5  -7   0   11.20    6.40
  -5   7   0   12.70    6.60
  -5   7   0   10.20    7.20
   5   7   0   12.80    6.60
   5   7   0   23.30    6.80
  -5   7   0   17.70    8.60
  -5   7   0   12.80    5.60
   7  -7   0   10.50    7.30
  -7  -7   0   -0.70    5.60
  -7  -7   0    0.50    7.70
  -7  -7   0   10.90    8.50
  -7   7   0   12.10    7.80
  -7   7   0   12.80    5.40
   7   7   0    0.20    6.10
   7   7   0   -1.20    5.70
  -7   7   0   16.50    6.80
  -7   7   0    0.20    6.60
  -9  -7   0    7.20    7.50
  -9  -7   0    1.70    8.00
   9  -7   0   -5.70    6.80
  -9   7   0    0.50    5.00
   9   7   0    1.50    5.00
   9   7   0   -2.90    6.60
  -9   7   0   -2.10    7.30
  -9   7   0   -5.80    7.80
  -9   7   0    0.10    4.30
  11  -7   0    3.60    7.20
 -11  -7   0   -2.90    7.70
 -11  -7   0   -4.30    7.50
 -11  -7   0   11.90    5.30
 -11   7   0   -1.10    5.50
  11   7   0   -6.20    6.90
  11   7   0    2.70    5.70
 -11   7   0    0.20    8.10
 -11   7   0    2.00    7.70
 -13  -7   0   49.60   10.80
 -13  -7   0   69.69   12.00
 -13  -7   0   40.80    7.30
  13  -7   0   54.79   10.00
 -13   7   0   59.59   11.90
  13   7   0   64.09   10.90
 -13   7   0   36.90    7.60
  13   7   0   51.79    8.40
 -13   7   0   50.49   10.90
 -15  -7   0   98.79    8.80
 -15  -7   0   97.29   14.40
 -15  -7   0  111.59   13.80
  15  -7   0   97.09   13.00
  15   7   0   79.49   10.50
  15   7   0  101.89   13.50
 -15   7   0  113.49   15.30
 -15   7   0   93.79   10.60
 -17  -7   0   20.70   10.40
 -17  -7   0   26.80   12.20
 -17  -7   0   12.90    4.90
 -17   7   0   22.50   11.20
 -17   7   0   16.40    7.50
 -17   7   0   12.20    9.30
  17   7   0   10.60    8.70
  17   7   0    8.60    7.30
  19  -7   0   -4.90    7.90
 -19  -7   0    8.10    4.60
 -19  -7   0  -13.10    8.60
 -19  -7   0   -0.40    9.60
 -19   7   0    2.60    6.90
  19   7   0    3.90    8.10
  19   7   0   -5.20    6.70
 -19   7   0    1.80    8.70
 -19   7   0  -10.40   10.20
 -21  -7   0   12.30   10.60
 -21  -7   0   21.60   14.40
  21  -7   0   16.20    8.50
 -21  -7   0    4.60    4.00
  21   7   0   23.50   10.10
 -21   7   0   12.90    9.10
 -21   7   0   14.70   11.80
  21   7   0    6.40    8.30
 -23  -7   0   25.90   11.30
 -23  -7   0   24.60   11.20
  23  -7   0   12.20    8.50
 -23   7   0    1.30    9.40
 -23   7   0   -5.00   12.00
  23   7   0   21.50    8.90
  23   7   0   15.70    9.40
   0  -8   0    7.30    8.40
   0   8   0   -0.60    7.90
   0   8   0    1.30    6.70
   0   8   0   13.30    6.80
   0   8   0    6.50    6.20
   2  -8   0    2.30    7.50
   2   8   0   19.80    7.80
  -2   8   0   -0.10    6.20
  -2   8   0   11.40    6.40
   2   8   0    1.80    6.40
   2   8   0    8.20    6.70
   2   8   0   13.60    6.70
   2   8   0   13.50    8.80
  -2   8   0    6.40    6.80
   4  -8   0   39.10   10.30
   4   8   0   31.50    8.10
  -4   8   0   35.10    8.70
   4   8   0   27.80    7.90
  -4   8   0   24.30    8.40
  -4   8   0   43.70   10.30
   4   8   0   29.50    7.70
   4   8   0   30.00    9.10
  -4   8   0   33.20    8.00
   4   8   0   36.60   10.20
   6  -8   0   20.80    8.50
   6   8   0   22.00    7.70
  -6   8   0   16.70    8.50
  -6   8   0   22.70    6.70
   6   8   0   16.00    5.90
  -6   8   0   38.80   10.40
  -6   8   0   21.10    6.40
   6   8   0   21.00    7.90
   6   8   0   13.90    8.90
   8  -8   0   -1.50    7.20
  -8  -8   0   -2.90    9.60
  -8  -8   0    8.00    8.60
   8   8   0    4.70    6.70
  -8   8   0   11.50    5.20
   8   8   0    5.00    5.40
  -8   8   0   -6.80    6.10
   8   8   0    1.90    6.00
  -8   8   0   15.70    9.40
  10  -8   0   22.70    8.90
 -10  -8   0   12.20    9.90
 -10  -8   0   -1.60    9.10
 -10   8   0    3.20    4.70
  10   8   0    1.90    7.60
  10   8   0    8.30    6.30
  10   8   0   15.80    5.30
 -10   8   0   -3.20    5.80
 -10   8   0    1.60    8.90
 -10   8   0   -4.20    8.00
 -12  -8   0   24.30   10.50
 -12  -8   0   -1.90   10.30
  12  -8   0   30.10   10.50
  12   8   0   26.20    5.80
  12   8   0   14.00    6.80
 -12   8   0   12.30    9.40
  12   8   0   12.20    8.60
 -12   8   0   11.50    6.80
 -12   8   0   27.70   11.00
  14  -8   0  172.48   16.10
 -14  -8   0  157.68   16.90
 -14  -8   0  173.68   18.10
  14   8   0  129.29   15.30
 -14   8   0   95.99   17.30
 -14   8   0  171.28   18.70
  14   8   0  156.28   14.00
 -14   8   0  143.79   16.60
  14   8   0  200.08   12.50
  16  -8   0   41.00    9.90
 -16  -8   0   21.50   10.90
 -16  -8   0   47.60   13.80
  16   8   0   15.10    7.80
  16   8   0   21.90    9.60
 -16   8   0   21.70   11.60
 -16   8   0   14.20   10.20
  18  -8   0   31.90   10.20
 -18  -8   0   17.40   10.30
 -18  -8   0   17.70   10.40
 -18   8   0   31.10   12.20
 -18   8   0   25.70   13.10
  18   8   0    3.70    7.50
  18   8   0   46.70    7.50
  18   8   0   22.60    9.90
  -1   9   0   -4.20    6.80
   1   9   0    4.60    7.70
   1   9   0   10.80    7.50
   1   9   0    8.10    9.20
   1   9   0    7.00    7.50
  -1   9   0    1.70    7.30
  -1   9   0    6.70    7.10
  -1   9   0   -6.30   10.30
   1   9   0   -6.60    6.30
   3  -9   0   -6.60   12.60
  -3   9   0   37.20    9.70
   3   9   0   12.50    8.20
  -3   9   0    7.70    8.20
   3   9   0   18.20    9.40
  -3   9   0    9.60    6.70
   3   9   0    8.40    7.30
   3   9   0    0.70    6.70
   3   9   0    2.90    9.40
   5  -9   0   24.60    9.70
   5   9   0   -5.80   11.30
   5   9   0    6.20    6.40
   5   9   0   15.70   12.80
  -5   9   0    5.50    6.50
   5   9   0    8.10   10.80
  -5   9   0   -1.40    7.10
  -5   9   0   -3.10    9.40
   5   9   0   -0.40    6.70
  -5   9   0   22.10    9.20
   7  -9   0  -14.90    8.80
   7   9   0   -7.00    6.30
   7   9   0    2.60    8.00
  -7   9   0    8.30   10.20
   7   9   0    1.60    7.00
   7   9   0   -0.70    5.60
  -7   9   0   -6.40    6.70
  -7   9   0   15.60    8.50
  -7   9   0    9.00    7.40
   9  -9   0    6.30    9.20
  -9   9   0    7.90    6.70
  -9   9   0   20.60    9.70
   9   9   0   -1.60    7.10
   9   9   0    9.00    6.20
  -9   9   0   -2.50    9.40
   9   9   0    7.00    7.70
   9   9   0   -4.20    7.70
  11  -9   0    1.30    8.10
  11   9   0    3.40    5.70
 -11   9   0   -1.70    8.20
 -11   9   0   14.40   11.20
  11   9   0    9.90    7.10
 -11   9   0   -8.30    6.40
  36   0  -1   19.00    9.70
 -36   0   1    2.00    8.80
 -36   0   1   31.10   12.60
 -36   0   1    8.90    8.90
  36   0  -1   -4.00    7.90
 -34   0   1   -3.40   10.90
  34   0  -1   30.30    8.60
 -34   0   1   14.10    8.80
  34   0  -1  -13.00    6.90
 -34   0   1   -8.90    8.40
  32   0  -1   -7.70    6.40
  32   0  -1    4.50    8.00
 -32   0   1   26.20   11.50
 -32   0   1   12.10    8.60
 -32   0   1    1.00    8.10
 -30   0   1   -7.40    7.60
 -30   0   1    8.40    7.50
  30   0  -1    4.20    7.10
 -30   0   1   -2.70    9.90
 -28   0   1   13.60   10.30
 -28   0   1    6.60    7.00
  28   0  -1    0.30    6.50
  28   0  -1   -4.60    5.60
  26   0  -1    4.60    6.70
 -26   0   1   -0.90    6.50
  26   0  -1   -5.20    5.60
 -26   0   1   -6.10    9.20
 -26   0   1    6.70    7.50
  24   0  -1    3.00    5.30
 -24   0   1    4.50    8.60
  24   0  -1   -7.00    5.70
 -24   0   1   -8.60    5.20
 -24   0   1    6.10    7.00
  22   0  -1    3.70    5.70
  22   0  -1   10.60    5.00
 -22   0   1   -0.40    5.40
 -22   0   1  -10.80    5.80
 -22   0   1    2.40    7.80
 -20   0   1   -6.40    5.30
 -20   0   1   -5.20    6.40
  20   0  -1    3.70    4.50
  20   0  -1   -1.80    5.10
 -20   0   1   -2.10    4.70
  18   0  -1    0.30    3.90
 -18   0   1   -3.20    4.70
  18   0  -1    5.30    5.10
 -18   0   1    6.60    5.50
 -18   0   1    7.30    6.50
  16   0  -1   -5.30    4.30
 -16   0   1   -2.40    4.60
 -16   0   1    8.60    5.10
 -16   0   1   -5.80    5.40
  16   0  -1   -1.70    3.60
  16   0  -1    3.80    3.40
 -14   0   1    0.90    4.60
 -14   0   1    3.40    4.50
  14   0  -1   -1.70    4.30
  14   0  -1    2.50    3.40
 -14   0   1   -2.40    5.90
  14   0  -1    0.10    3.80
  14   0  -1    2.60    3.60
  12   0  -1    0.50    3.40
 -12   0   1   -2.70    5.30
 -12   0   1    0.30    4.20
  12   0  -1   -2.80    3.60
  12   0  -1   -2.40    3.90
 -12   0   1    3.60    4.40
  12   0  -1   -3.30    3.70
 -12   0   1    8.70    4.70
  12   0  -1    5.10    3.40
  10   0  -1   -3.00    3.10
 -10   0   1    2.10    3.80
 -10   0   1   -2.50    4.00
  10   0  -1   -1.00    3.50
 -10   0   1   -0.80    4.00
  10   0  -1    3.10    4.80
  10   0  -1    4.50    3.80
  10   0  -1   -1.80    3.50
   8   0  -1    1.80    4.80
  -8   0   1    0.40    3.40
  -8   0   1    3.10    2.90
  -8   0   1   -5.20    3.70
  -8   0   1    2.40    3.70
  -8   0   1   -8.90    4.60
   8   0  -1   -1.50    3.20
   8   0  -1   -0.60    3.10
   8   0  -1   -6.60    3.40
   6   0  -1   -2.70    3.10
   6   0  -1   -6.40    3.00
   6   0  -1   -1.50    2.90
   6   0  -1   -0.30    3.60
  -6   0   1   -3.40    3.00
  -6   0   1  -11.60    4.30
  -6   0   1    4.80    3.70
  -6   0   1   -2.60    3.50
  -6   0   1    1.90    2.80
   6   0  -1   -0.80    4.50
   4   0  -1   -3.80    2.80
  -4   0   1    0.50    2.10
  -4   0   1    2.00    2.60
  -4   0   1    1.80    2.30
   4   0  -1    0.10    2.60
  -4   0   1    1.60    3.00
   4   0  -1    0.30    2.30
   4   0  -1   -3.30    2.00
   4   0  -1   -3.60    2.00
  -4   0   1   -4.00    2.10
   2   0  -1   -2.60    2.00
  -2   0  -1   -1.10    1.40
  -2   0  -1    1.40    2.00
  -2   0  -1    1.00    1.50
   2   0   1    1.90    1.50
   4   0   1    4.80    2.80
   4   0   1   -0.20    2.10
   4   0   1    1.50    1.80
   4   0   1    1.60    3.10
  -4   0  -1   -1.60    2.20
   4   0   1    5.60    3.10
  -4   0  -1   -0.20    1.70
  -4   0  -1    6.80    3.30
  -4   0  -1    3.10    3.00
  -4   0  -1   -0.90    3.40
   6   0   1   -2.90    2.70
  -6   0  -1   -5.00    4.00
  -6   0  -1    2.90    2.50
  -6   0  -1    8.30    3.90
   6   0   1    0.00    3.90
   6   0   1    3.90    4.20
  -6   0  -1   -4.00    2.60
  -6   0  -1    8.50    4.60
  -6   0  -1   -1.00    2.50
   6   0   1    4.40    4.10
   8   0   1    0.50    4.40
   8   0   1    1.50    3.80
  -8   0  -1   -3.50    4.00
  -8   0  -1   -2.30    2.90
  -8   0  -1    0.40    2.90
   8   0   1    2.90    4.40
   8   0   1   -2.70    2.90
  -8   0  -1    2.60    4.10
  -8   0  -1    2.00    5.30
 -10   0  -1   -1.90    3.00
  10   0   1   -3.00    2.50
  10   0   1   -3.00    4.20
  10   0   1    0.70    4.60
 -10   0  -1    0.70    3.00
 -10   0  -1   -1.80    4.10
  10   0   1   -1.10    4.70
  10   0   1    0.80    3.00
 -10   0  -1   -3.80    4.50
 -12   0  -1   -3.70    4.90
  12   0   1    0.60    3.10
 -12   0  -1   -0.80    6.10
  12   0   1    2.40    5.00
 -12   0  -1   -1.80    3.30
 -12   0  -1    1.80    3.80
  12   0   1   -2.40    2.80
  12   0   1   -1.20    4.60
 -14   0  -1    2.40    3.70
 -14   0  -1    1.00    3.60
  14   0   1    1.10    5.40
 -14   0  -1   -1.40    4.80
 -14   0  -1   -4.70    6.10
  14   0   1   -3.60    3.00
  14   0   1   -3.10    3.20
  16   0   1    7.50    3.30
 -16   0  -1   -3.80    4.60
 -16   0  -1   -1.50    3.50
  16   0   1    0.80    3.20
  16   0   1    1.90    5.20
 -16   0  -1    2.10    6.50
 -18   0  -1   -8.90    6.60
  18   0   1    2.70    3.00
  18   0   1    8.10    5.80
  18   0   1    1.50    3.60
 -18   0  -1   -1.90    5.20
 -18   0  -1    7.60    4.80
 -20   0  -1   -2.50    4.80
  20   0   1   -5.00    5.90
  20   0   1    2.70    4.20
 -20   0  -1   -4.50    5.30
 -20   0  -1   -5.70    6.70
  22   0   1    0.60    4.50
 -22   0  -1    1.10    5.90
 -22   0  -1   -2.80    6.30
  22   0   1    4.80    6.60
 -22   0  -1   -4.70    7.60
 -24   0  -1   -3.30    6.50
  24   0   1    1.20    4.80
  24   0   1   -4.20    6.50
 -24   0  -1   -3.30    7.90
 -24   0  -1   -0.70    6.40
 -26   0  -1   -3.70    7.20
 -26   0  -1    3.50    6.30
 -26   0  -1  -10.80    9.10
  26   0   1   -2.10    7.20
  26   0   1    6.40    5.30
 -28   0  -1   -0.40    9.30
  28   0   1    5.70    5.80
 -28   0  -1   10.80    8.20
  28   0   1    7.20    7.90
 -28   0  -1    2.20    6.90
  30   0   1    6.50    8.30
 -30   0  -1    3.40    8.20
  30   0   1    2.70    6.20
 -30   0  -1    2.70   10.40
 -30   0  -1   -2.40    6.60
  32   0   1    4.30    9.90
 -32   0  -1    6.00   10.60
  32   0   1   -6.10    5.70
 -32   0  -1   -4.90    9.30
 -32   0  -1   -4.70    7.20
 -34   0  -1   16.20    8.10
 -34   0  -1   -5.20    9.70
 -34   0  -1    1.20    8.40
  34   0   1   13.70    9.00
  34   0   1    1.00    6.50
 -36   0  -1    2.90    7.70
  36   0   1   -8.90    6.70
 -36   0  -1    7.90   11.10
  36   0   1   12.30    8.10
 -36   0  -1    2.10    9.40
 -35  -1   1   33.70   12.90
 -35  -1   1   22.30    9.90
  35  -1  -1   15.00    9.00
 -35  -1   1   18.70    8.10
 -35   1   1   42.40   13.30
 -35   1   1   16.70    9.00
  35   1  -1   15.00    8.90
 -35   1   1   25.50   11.30
  35   1  -1   25.90    9.50
 -33  -1   1   24.30    7.80
  33  -1  -1   12.00    6.60
 -33  -1   1   23.30   12.00
  33  -1  -1   15.10    8.40
 -33  -1   1   14.80    9.40
 -33   1   1    6.90    7.90
  33   1  -1   14.10    8.70
 -33   1   1   17.10   12.30
 -33   1   1   33.40   10.70
  33   1  -1    8.70    7.80
 -31  -1   1   31.50   11.50
  31  -1  -1   26.90    8.80
  31  -1  -1   23.10    6.90
 -31  -1   1   32.30    9.60
  31   1  -1   31.70    8.80
  31   1  -1   14.00    7.40
 -31   1   1   32.00    8.40
 -31   1   1   13.50   18.90
 -31   1   1   13.80    9.80
 -29  -1   1   61.89   13.40
 -29  -1   1   61.99    9.70
  29  -1  -1   45.50   10.10
 -29  -1   1   50.89   10.10
  29  -1  -1   42.70    7.50
 -29   1   1   57.79   11.40
 -29   1   1   50.39   12.80
 -29   1   1   32.90    8.10
  29   1  -1   44.50    9.00
  29   1  -1   64.39   10.80
 -27  -1   1  175.78   16.70
  27  -1  -1  156.78   11.30
 -27  -1   1  136.99   13.50
 -27  -1   1  177.88   13.30
  27  -1  -1  153.28   13.90
  27   1  -1  146.39   12.80
  27   1  -1  134.89   13.80
 -27   1   1  164.48   17.20
 -27   1   1  156.18   14.50
 -27   1   1  159.88   14.80
  25  -1  -1   90.69    8.90
  25  -1  -1   91.59   11.30
 -25  -1   1  105.09   10.60
 -25  -1   1  101.59   13.60
 -25  -1   1   92.49   11.10
 -25   1   1   79.19   13.10
 -25   1   1  107.89   13.20
  25   1  -1  106.39   11.30
 -25   1   1   90.99   10.60
  25   1  -1   91.09   10.00
 -23  -1   1   12.10    6.40
  23  -1  -1    6.40    6.50
 -23  -1   1    5.50    8.70
  23  -1  -1    5.60    4.90
 -23   1   1    5.80    8.70
  23   1  -1    8.80    6.30
 -23   1   1    9.40    6.10
 -23   1   1   14.90    7.90
  23   1  -1   10.20    5.50
 -21  -1   1  134.89   10.80
  21  -1  -1  121.49    9.60
  21  -1  -1  147.39    9.60
 -21  -1   1  121.19   11.30
  21  -1  -1  137.59   11.50
  21   1  -1  147.99   11.20
 -21   1   1  143.69   11.80
 -21   1   1  144.19   18.30
 -21   1   1  152.98   10.80
  21   1  -1  144.59   10.80
  19  -1  -1   32.20    5.20
 -19  -1   1   35.10    6.60
  19  -1  -1   34.50    4.40
  19  -1  -1   32.90    6.90
 -19  -1   1   31.90    8.00
 -19  -1   1   27.60    6.60
 -19   1   1   35.20    6.30
  19   1  -1   25.40    5.70
  19   1  -1   40.70    7.10
 -19   1   1   34.20    9.10
 -19   1   1   49.99    7.80
  17  -1  -1   38.70    5.10
 -17  -1   1   34.00    6.20
 -17  -1   1   33.10    7.30
  17  -1  -1   37.80    5.10
 -17  -1   1   21.10    5.90
  17  -1  -1   26.80    6.00
  17   1  -1   31.60    5.20
  17   1  -1   39.70    6.70
 -17   1   1   28.80    6.60
 -17   1   1   32.40    5.70
  17   1  -1   28.40    5.40
 -17   1   1   31.10    8.10
  15  -1  -1  284.67   14.10
  15  -1  -1  285.37   13.90
 -15  -1   1  270.47   15.80
 -15  -1   1  302.17   17.20
  15  -1  -1  259.67   14.50
 -15  -1   1  277.37   15.30
  15  -1  -1  274.97   15.60
 -15   1   1  284.77   17.40
  15   1  -1  297.77   15.30
 -15   1   1  279.97   15.90
  15   1  -1  287.17   15.50
  15   1  -1  248.28   14.40
 -15   1   1  281.07   14.80
 -13  -1   1  484.15   24.20
 -13  -1   1  451.05   23.50
  13  -1  -1  482.35   22.80
  13  -1  -1  488.75   24.00
  13  -1  -1  529.05   24.20
  13  -1  -1  499.05   22.60
 -13  -1   1  472.35   23.70
 -13  -1   1  462.65   24.80
 -13   1   1  504.15   24.40
 -13   1   1  490.35   25.30
  13   1  -1  511.45   23.90
 -13   1   1  479.55   23.30
  13   1  -1  474.15   24.80
  13   1  -1  501.95   23.80
 -11  -1   1  134.89    9.50
  11  -1  -1  153.88    9.70
 -11  -1   1  154.98   10.10
  11  -1  -1  138.19    8.40
  11  -1  -1  153.48   10.00
 -11  -1   1  161.98   11.10
  11  -1  -1  168.78   10.80
  11  -1  -1  149.79    9.00
 -11  -1   1  156.78   10.90
  11   1  -1  160.78    9.50
  11   1  -1  163.18    9.60
  11   1  -1  155.98    9.80
 -11   1   1  155.88    8.20
 -11   1   1  171.38   11.70
  11   1  -1  166.18    9.80
 -11   1   1  168.98   10.40
  11   1  -1  144.49    9.30
 -11   1   1  152.58    9.80
 -11   1   1  166.78    9.10
  11   1  -1  155.28   10.90
   9  -1  -1 1010.40   46.10
  -9  -1   1 1044.90   46.60
   9  -1  -1 1016.70   46.20
  -9  -1   1  974.90   46.70
  -9  -1   1 1087.29   47.20
   9  -1  -1 1039.90   47.20
   9  -1  -1 1040.10   47.10
   9  -1  -1  973.40   47.30
   9   1  -1 1140.59   48.10
   9   1  -1 1017.80   47.50
   9   1  -1 1023.50   47.20
  -9   1   1 1101.99   46.30
  -9   1   1 1064.79   47.30
  -9   1   1 1007.40   46.90
  -9   1   1 1085.19   47.70
   9   1  -1 1068.49   47.00
   9   1  -1 1042.90   46.60
  -9   1   1 1031.80   46.10
   9   1  -1  979.40   46.60
   7  -1  -1 1099.49   47.20
  -7  -1   1 1020.90   47.50
   7  -1  -1  983.30   47.20
   7  -1  -1 1070.09   47.10
  -7  -1   1 1036.10   46.90
  -7  -1   1 1037.50   46.60
   7  -1  -1 1049.99   46.20
  -7  -1   1 1092.79   47.10
   7  -1  -1 1002.20   46.20
   7   1  -1  956.10   46.70
   7   1  -1  984.80   47.30
   7   1  -1 1096.39   46.60
  -7   1   1 1057.09   47.30
   7   1  -1 1114.99   47.20
  -7   1   1 1007.70   46.20
   7   1  -1 1053.59   47.00
   7   1  -1 1090.29   47.00
  -7   1   1 1019.90   47.00
  -7   1   1 1082.79   47.30
  -7   1   1 1058.29   46.20
   5  -1  -1    2.50    3.50
   5  -1  -1    0.20    2.80
   5  -1  -1    4.20    4.00
  -5  -1   1   -1.10    3.70
  -5  -1   1    0.40    4.40
  -5  -1   1    0.70    2.70
   5  -1  -1    0.80    3.50
  -5  -1   1   -0.40    3.30
  -5  -1   1   -5.40    2.90
  -5   1   1    3.50    2.90
  -5   1   1    1.00    3.30
   5   1  -1   -1.70    3.30
   5   1  -1   -4.80    3.30
   5   1  -1   -1.10    3.80
  -5   1   1    1.00    3.60
   5   1  -1    5.60    2.80
   5   1  -1   -6.50    4.10
  -3  -1   1  769.12   35.30
  -3  -1   1  736.43   34.90
  -3  -1   1  775.72   34.90
  -3  -1   1  867.01   35.20
   3  -1  -1  780.22   35.00
   3  -1  -1  763.72   34.80
   3  -1  -1  803.72   35.00
   3  -1  -1  783.02   34.60
  -3   1   1  802.82   35.00
  -3   1   1  765.22   34.60
  -3   1   1  779.42   34.80
  -3   1   1  783.52   35.10
   3   1  -1  694.33   34.80
   3   1  -1  740.03   35.30
   3   1  -1  825.42   35.00
   3   1  -1  778.22   35.00
   1  -1  -1    1.40    2.30
   1  -1  -1    0.70    2.70
  -1  -1   1    1.80    2.30
  -1  -1   1    2.90    2.50
   1  -1  -1    0.80    2.20
   1  -1  -1    1.60    2.40
  -1  -1   1    2.50    2.90
  -1  -1   1    3.30    3.20
   1   1  -1    2.10    2.70
  -1   1   1    3.00    2.30
   1   1  -1    1.30    2.90
  -1   1   1    4.10    2.40
   1   1  -1    3.30    2.20
  -1   1   1    2.10    2.10
   1   1  -1    1.00    3.10
  -1   1   1    1.10    2.60
  -1  -1  -1   -0.90    2.90
  -1  -1  -1    3.80    2.20
   1  -1   1   -4.00    2.80
   1  -1   1    1.50    3.30
   1  -1   1    0.80    2.40
   1  -1   1   -2.00    3.50
  -1  -1  -1   -0.70    2.70
   1  -1   1    1.90    2.20
  -1  -1  -1    1.60    2.30
   1   1   1   -4.90    2.80
  -1   1  -1   -4.50    2.10
  -1   1  -1   -1.80    3.50
  -1   1  -1   -0.10    2.90
  -1   1  -1   -1.70    3.30
   1   1   1   -1.00    2.50
   1   1   1    0.80    2.80
  -1   1  -1   -5.70    2.20
   1   1   1   -3.10    2.20
   1   1   1    2.10    2.20
  -3  -1  -1  277.47   12.70
   3  -1   1  248.48   13.10
  -3  -1  -1  274.67   12.70
   3  -1   1  244.18   12.60
   3  -1   1  259.47   11.70
  -3  -1  -1  251.37   12.50
   3  -1   1  262.37   12.70
  -3  -1  -1  253.57   12.80
   3  -1   1  244.68   12.60
   3   1   1  291.17   11.60
  -3   1  -1  253.57   13.00
  -3   1  -1  253.17   12.60
   3   1   1  254.07   12.70
  -3   1  -1  239.88   12.50
   3   1   1  237.78   12.70
   3   1   1  269.17   12.70
  -3   1  -1  252.77   12.60
  -3   1  -1  252.17   11.70
   3   1   1  236.38   12.30
   3   1   1  269.57   11.60
  -5  -1  -1 1349.07   65.79
   5  -1   1 1604.14   65.89
   5  -1   1 1496.45   66.09
   5  -1   1 1476.35   65.79
  -5  -1  -1 1423.76   65.69
   5  -1   1 1423.96   64.79
  -5  -1  -1 1571.04   65.89
  -5  -1  -1 1522.75   65.89
  -5   1  -1 1472.35   65.79
   5   1   1 1520.05   65.89
   5   1   1 1358.86   65.59
   5   1   1 1543.35   65.79
  -5   1  -1 1424.66   65.69
  -5   1  -1 1510.45   65.79
   5   1   1 1487.95   65.79
  -5   1  -1 1555.84   66.29
   7  -1   1  278.27   14.30
  -7  -1  -1  274.07   14.50
   7  -1   1  282.57   14.10
  -7  -1  -1  296.27   14.50
   7  -1   1  290.57   15.00
  -7  -1  -1  259.17   12.70
  -7  -1  -1  294.17   14.20
   7  -1   1  242.28   12.70
  -7  -1  -1  282.67   14.50
   7   1   1  285.57   14.50
  -7   1  -1  295.97   12.70
  -7   1  -1  284.37   14.10
   7   1   1  283.17   14.00
   7   1   1  252.57   14.40
  -7   1  -1  290.67   14.20
   7   1   1  285.97   14.50
  -7   1  -1  275.27   14.40
  -7   1  -1  280.57   15.10
  -7   1  -1  292.77   14.40
   9  -1   1  644.14   30.80
  -9  -1  -1  656.03   30.90
  -9  -1  -1  621.94   29.60
   9  -1   1  606.84   30.10
   9  -1   1  629.74   29.40
   9  -1   1  602.64   28.20
  -9  -1  -1  642.74   29.90
  -9  -1  -1  637.84   29.50
  -9  -1  -1  604.44   28.30
  -9   1  -1  625.24   29.70
   9   1   1  647.24   29.70
   9   1   1  635.14   29.60
   9   1   1  607.34   28.10
   9   1   1  640.44   30.10
  -9   1  -1  655.73   29.60
  -9   1  -1  650.93   31.50
  -9   1  -1  648.24   29.40
  -9   1  -1  647.84   28.20
 -11  -1  -1   57.59    5.10
 -11  -1  -1   62.29    7.20
 -11  -1  -1   75.79    6.50
  11  -1   1   67.99    6.90
 -11  -1  -1   71.09    8.30
  11  -1   1   67.99    4.80
 -11  -1  -1   71.29    7.40
  11  -1   1   66.59    7.30
 -11   1  -1   69.89    6.50
  11   1   1   75.99    6.20
  11   1   1   66.09    8.00
 -11   1  -1   81.19    8.50
  11   1   1   72.79    4.70
 -11   1  -1   70.89    4.70
 -11   1  -1   68.69    6.70
  11   1   1   78.59    7.30
  11   1   1   65.19    7.90
  13  -1   1  196.98   11.70
  13  -1   1  195.18   12.10
 -13  -1  -1  195.28   12.20
 -13  -1  -1  195.48   12.90
 -13  -1  -1  191.58   11.40
  13  -1   1  202.08    9.80
 -13  -1  -1  171.18   10.10
  13  -1   1  187.18    9.80
 -13   1  -1  175.78   11.20
 -13   1  -1  192.28   13.20
  13   1   1  211.98   12.30
 -13   1  -1  178.48   11.00
 -13   1  -1  184.18   11.60
  13   1   1  198.88   12.20
  13   1   1  202.28    9.90
 -15  -1  -1  507.15   24.90
  15  -1   1  521.95   24.50
 -15  -1  -1  555.84   27.40
  15  -1   1  534.05   26.50
 -15  -1  -1  525.95   26.50
 -15  -1  -1  512.75   26.00
  15  -1   1  556.24   24.60
  15   1   1  513.15   24.60
 -15   1  -1  525.25   26.10
  15   1   1  562.84   26.70
 -15   1  -1  544.45   27.80
  17  -1   1    4.10    3.10
 -17  -1  -1    8.80    4.60
 -17  -1  -1    1.60    6.10
 -17  -1  -1   -2.20    3.80
 -17  -1  -1   -0.10    5.30
  17  -1   1    2.10    5.00
  17  -1   1   -2.40    2.70
 -17   1  -1    3.10    4.50
  17   1   1   -1.80    5.30
 -17   1  -1    3.30    7.20
 -17   1  -1    3.60    5.10
  17   1   1    3.30    2.80
  19  -1   1   43.80    4.80
 -19  -1  -1   48.60    6.20
  19  -1   1   47.20    5.50
 -19  -1  -1   28.60    7.30
 -19  -1  -1   29.80    6.20
  19  -1   1   40.10    7.40
 -19  -1  -1   42.00    9.00
  19   1   1   33.20    7.60
 -19   1  -1   37.80    7.10
  19   1   1   38.40    4.80
 -19   1  -1   39.50    7.30
 -19   1  -1   39.00    9.30
 -21  -1  -1   12.50    8.40
  21  -1   1   17.70    3.90
  21  -1   1   26.60    8.60
 -21  -1  -1   18.50    6.80
  21  -1   1   14.80    4.30
 -21  -1  -1   22.50    5.70
 -21   1  -1   15.80    6.00
  21   1   1   19.10    4.10
 -21   1  -1   22.20    7.30
  21   1   1   13.50    7.10
 -21   1  -1   14.60    8.90
  21   1   1   18.30    5.60
  23  -1   1  514.95   25.50
 -23  -1  -1  502.25   28.20
  23  -1   1  533.95   28.70
 -23  -1  -1  536.05   29.70
 -23  -1  -1  516.35   26.10
 -23   1  -1  518.75   27.70
 -23   1  -1  532.95   27.50
  23   1   1  524.25   26.80
  23   1   1  527.95   28.40
 -23   1  -1  544.95   30.60
 -25  -1  -1   48.90   10.00
 -25  -1  -1   35.70   10.60
  25  -1   1   47.20    8.90
 -25  -1  -1   44.60    7.50
  25  -1   1   37.60    6.00
  25   1   1   37.70    9.20
 -25   1  -1   42.50    8.60
 -25   1  -1   28.50    8.30
  25   1   1   41.00    7.40
 -25   1  -1   35.10   11.10
 -27  -1  -1  100.89   12.10
 -27  -1  -1  106.29   10.30
 -27  -1  -1  116.39   15.10
  27  -1   1  126.39   13.20
  27  -1   1  104.59    9.00
 -27   1  -1  111.79   11.80
  27   1   1  112.99   13.20
  27   1   1   99.39   10.70
 -27   1  -1   92.79   11.70
 -27   1  -1  126.69   16.30
  29  -1   1   65.79    8.00
 -29  -1  -1   71.49   13.60
 -29  -1  -1   56.99   10.80
 -29  -1  -1   68.89    8.70
  29  -1   1   60.09   10.40
 -29   1  -1   83.49   11.40
 -29   1  -1   73.59   13.80
  29   1   1   73.19   11.20
 -29   1  -1   75.09   11.70
  29   1   1   56.09    9.10
 -31  -1  -1  -10.50    7.70
 -31  -1  -1   12.60    6.30
  31  -1   1   -3.20    5.10
 -31  -1  -1    6.80   14.40
  31   1   1    5.10    6.60
  31   1   1   11.50    8.40
 -31   1  -1   -5.60    8.40
 -31   1  -1   -0.90   11.40
 -31   1  -1    5.40    8.00
 -33  -1  -1   41.30   12.90
  33  -1   1   33.40   10.50
 -33  -1  -1   35.30    7.10
 -33  -1  -1    8.90    9.50
 -33   1  -1   35.10   13.50
  33   1   1    9.70    7.60
 -33   1  -1   26.80    9.90
 -33   1  -1   28.80    9.30
  33   1   1   27.50    9.60
 -35  -1  -1   14.10    9.80
  35  -1   1   24.90   10.10
 -35  -1  -1    2.80   10.80
 -35   1  -1   -1.40    9.30
  35   1   1   12.70    8.20
  35   1   1   15.60    9.50
 -35   1  -1    8.40   11.20
 -35   1  -1    1.70    8.50
 -34  -2   1   11.40   11.30
  34  -2  -1    7.00    9.30
 -34  -2   1   11.50    9.80
 -34  -2   1   30.10   11.90
 -34   2   1    4.20    7.20
  34   2  -1    2.30    8.30
 -34   2   1   -9.50   10.00
 -34   2   1   17.50   12.10
 -32  -2   1   23.90    6.70
 -32  -2   1   16.00   11.10
  32  -2  -1    7.40    8.30
  32   2  -1    4.40    8.10
  32   2  -1   16.50    8.80
 -32   2   1   14.40    7.30
 -32   2   1   23.30   10.50
 -32   2   1   13.10   11.30
 -30  -2   1    8.30    8.40
  30  -2  -1    8.30    7.80
 -30  -2   1    7.30   10.70
  30  -2  -1    8.80    5.00
 -30  -2   1    1.90    5.80
  30   2  -1   11.70    8.00
 -30   2   1    0.10    6.00
 -30   2   1    5.30   19.00
 -30   2   1   25.00   10.70
  30   2  -1   15.20    7.70
 -28  -2   1    7.50    5.70
 -28  -2   1    6.20    8.20
  28  -2  -1   -1.90    4.70
 -28  -2   1   -6.90    8.40
  28  -2  -1   -6.50    7.30
 -28   2   1   10.00   10.70
  28   2  -1   -0.90    6.90
  28   2  -1    9.40    6.90
 -28   2   1    1.60    8.60
 -26  -2   1   18.70    8.70
 -26  -2   1   25.60    6.90
 -26  -2   1   17.20    9.80
  26  -2  -1   20.50    5.10
  26  -2  -1   17.50    7.80
 -26   2   1   19.40    9.20
 -26   2   1   57.59   12.60
  26   2  -1   26.00    8.30
 -26   2   1   27.40    7.30
  26   2  -1   20.30    7.20
 -24  -2   1   44.70    9.70
  24  -2  -1   50.09    8.90
  24  -2  -1   60.79    5.30
 -24  -2   1   59.99    8.40
 -24  -2   1   71.99   11.90
 -24   2   1   64.49   10.50
  24   2  -1   47.70    8.70
 -24   2   1   65.29   12.70
 -24   2   1   63.69    8.50
 -22  -2   1   -1.70    6.60
  22  -2  -1    2.30    4.20
 -22  -2   1    2.30    7.90
  22  -2  -1    1.40    5.80
 -22  -2   1    0.50    5.20
 -22   2   1   -2.60    8.90
  22   2  -1  -10.10    6.00
  22   2  -1    4.40    9.40
 -22   2   1   -8.50    7.00
 -22   2   1    4.00    5.40
  20  -2  -1    3.10    2.50
  20  -2  -1   -2.30    9.70
 -20  -2   1   -2.60   10.60
  20  -2  -1    6.40    3.70
 -20  -2   1   -0.20    4.70
 -20  -2   1   -7.80    5.40
 -20   2   1   -0.10    4.80
 -20   2   1    8.00    6.90
  20   2  -1   -5.60    5.00
  20   2  -1   -7.90    5.40
  18  -2  -1    6.70    5.30
  18  -2  -1   10.30    3.80
 -18  -2   1   13.10    5.00
  18  -2  -1   11.90    2.80
 -18  -2   1    4.80    5.90
 -18  -2   1    6.40    6.60
 -18   2   1   14.10    8.30
 -18   2   1    8.60    4.60
 -18   2   1   16.20    6.40
  18   2  -1   29.20    5.00
  18   2  -1   15.70    5.40
  18   2  -1    9.70    5.50
  16  -2  -1  416.26   21.60
 -16  -2   1  387.36   20.60
 -16  -2   1  410.76   21.80
  16  -2  -1  385.96   20.10
  16  -2  -1  415.36   19.00
 -16  -2   1  400.26   22.50
  16  -2  -1  387.66   19.10
 -16   2   1  421.66   21.10
 -16   2   1  445.86   23.30
 -16   2   1  430.06   22.10
  16   2  -1  433.46   21.10
  16   2  -1  366.46   20.10
  16   2  -1  431.06   21.60
 -14  -2   1  148.09    9.70
 -14  -2   1  139.39    9.30
 -14  -2   1  135.69   11.40
  14  -2  -1  143.69   10.50
 -14  -2   1  141.09   10.60
  14  -2  -1  122.49    9.20
  14  -2  -1  139.49    7.80
 -14   2   1  155.38   11.90
  14   2  -1  159.78   10.30
 -14   2   1  143.49   10.40
 -14   2   1  139.39    8.90
  14   2  -1  123.69    9.00
  14   2  -1  170.88   10.10
 -12  -2   1  268.27   16.00
 -12  -2   1  258.87   14.20
 -12  -2   1  272.47   14.30
  12  -2  -1  259.87   13.40
  12  -2  -1  274.67   15.00
  12  -2  -1  260.37   12.80
 -12  -2   1  268.47   15.10
 -12   2   1  271.87   16.00
 -12   2   1  280.67   15.60
  12   2  -1  269.47   14.80
  12   2  -1  256.27   14.90
 -12   2   1  264.87   12.50
 -12   2   1  260.67   13.40
  10  -2  -1   34.20    5.60
 -10  -2   1   27.60    4.50
  10  -2  -1   25.40    6.80
  10  -2  -1   33.10    4.00
  10  -2  -1   28.80    3.40
 -10  -2   1   38.70    5.20
 -10  -2   1   40.10    6.90
 -10  -2   1   39.10    6.20
 -10   2   1   49.30    7.30
 -10   2   1   18.80    4.70
  10   2  -1   38.20    4.90
  10   2  -1   33.90    5.00
  10   2  -1   40.10    5.90
 -10   2   1   28.30    3.40
  -8  -2   1    7.90    5.40
   8  -2  -1    7.10    4.10
  -8  -2   1    9.30    3.80
   8  -2  -1    9.00    2.50
   8  -2  -1   13.20    4.80
  -8  -2   1   12.10    4.90
  -8  -2   1   11.40    3.70
   8  -2  -1    7.00    4.10
   8   2  -1   14.80    5.30
   8   2  -1   10.90    4.40
  -8   2   1   10.60    4.70
   8   2  -1    4.40    4.00
   8   2  -1   12.60    3.80
  -8   2   1   10.60    4.20
   8   2  -1    6.80    3.90
  -8   2   1   13.90    2.80
   8   2  -1   13.70    3.60
   6  -2  -1  118.59   12.20
   6  -2  -1  118.79    8.50
  -6  -2   1  119.79    9.20
   6  -2  -1  105.49    6.40
  -6  -2   1   95.79    6.90
   6  -2  -1  134.99    8.40
  -6  -2   1  117.59    7.70
   6   2  -1  117.19    8.20
  -6   2   1  125.99    8.60
   6   2  -1  122.49    7.90
  -6   2   1  111.29    8.20
  -6   2   1  107.79    6.40
   6   2  -1  115.29    7.00
   6   2  -1  114.89    8.80
   6   2  -1  100.49    7.30
   4  -2  -1   12.60    4.50
  -4  -2   1   12.90    4.90
  -4  -2   1   16.50    4.10
   4  -2  -1   22.30    3.30
  -4  -2   1   13.50    5.20
   4  -2  -1   11.70    4.60
   4  -2  -1   17.30    4.40
  -4   2   1   14.10    4.20
   4   2  -1   16.80    4.00
   4   2  -1   18.60    3.50
   4   2  -1   13.50    3.90
   4   2  -1   17.00    4.80
  -4   2   1   18.70    3.30
   4   2  -1   17.40    4.10
   4   2  -1   11.70    3.30
  -4   2   1   17.50    4.60
  -2  -2   1 1851.31   83.49
  -2  -2   1 1800.32   82.39
   2  -2  -1 1977.60   82.59
   2  -2  -1 1928.71   82.29
   2  -2  -1 1832.92   82.99
  -2  -2   1 1890.81   83.09
  -2  -2   1 1844.62   83.09
   2   2  -1 1903.41   82.79
  -2   2   1 1934.61   82.89
  -2   2   1 1929.01   83.09
  -2   2   1 1833.52   82.59
   2   2  -1 1829.52   82.39
  -2   2   1 1895.71   82.29
   2   2  -1 1995.90   82.89
   2   2  -1 1783.82   82.89
   2   2  -1 1855.31   83.39
   2   2  -1 1808.02   83.09
  -2   2   1 1768.52   82.89
  -2   2   1 1945.91   82.99
   0  -2   1   13.10    3.70
   0  -2  -1   19.20    3.80
   0  -2  -1   13.40    4.10
   0  -2  -1   22.40    4.00
   0  -2   1   21.30    4.40
   0  -2   1   12.10    5.10
   0  -2  -1   11.10    4.20
   0   2  -1   19.20    3.60
   0   2   1   12.40    4.00
   0   2   1   21.00    3.60
   0   2  -1   14.20    3.20
   0   2  -1   18.10    4.20
   0   2  -1   10.00    4.80
   0   2   1   22.40    3.80
   0   2   1   15.10    3.50
   0   2   1   22.50    3.70
   0   2  -1   29.80    3.70
   0   2   1   12.70    4.10
   0   2  -1   16.30    4.10
   0   2  -1   15.30    4.60
  -2  -2  -1 9417.96  409.76
  -2  -2  -1 9316.17  409.66
   2  -2   1 9092.89  409.56
  -2  -2  -1 9821.02  409.96
  -2  -2  -1 9719.73  409.56
   2  -2   1 9619.04  410.26
   2  -2   1 9200.08  409.66
   2   2   1 9170.18  409.66
   2   2   1 9446.46  409.86
   2   2   1 9636.24  409.86
   2   2   1 9999.00  409.76
  -2   2  -1 9274.87  410.16
  -2   2  -1 9142.79  410.26
  -2   2  -1 9490.95  409.26
  -2   2  -1 9262.47  409.76
  -2   2  -1 8875.81  409.56
   2   2   1 9318.67  409.46
  -2   2  -1 9428.26  410.36
  -2   2  -1 9255.37  409.26
   4  -2   1   97.09    7.10
  -4  -2  -1   87.59    7.30
   4  -2   1   99.69    7.10
   4  -2   1   96.89    7.00
  -4  -2  -1   99.19    7.30
  -4  -2  -1   95.99    5.70
  -4  -2  -1   99.69    7.00
  -4   2  -1   94.79    5.20
   4   2   1   89.59    7.10
  -4   2  -1   98.89    8.90
   4   2   1   89.89    5.80
  -4   2  -1   92.89    8.10
  -4   2  -1  101.79    7.00
   4   2   1   92.19    7.50
   4   2   1   93.49    7.10
   4   2   1   87.39    6.90
  -4   2  -1   95.79    7.00
  -4   2  -1   95.99    5.40
   6  -2   1  489.15   23.70
  -6  -2  -1  516.55   22.80
   6  -2   1  517.55   24.00
  -6  -2  -1  525.55   24.30
   6  -2   1  499.75   24.60
  -6  -2  -1  520.05   25.10
   6   2   1  489.75   24.00
   6   2   1  481.65   22.80
  -6   2  -1  516.65   23.80
  -6   2  -1  488.45   24.20
   6   2   1  512.15   24.00
   6   2   1  500.35   24.00
   6   2   1  495.85   23.90
  -6   2  -1  502.45   23.90
  -8  -2  -1  147.09    9.60
  -8  -2  -1  132.79    9.20
  -8  -2  -1  137.69    9.10
   8  -2   1  135.49    9.20
  -8  -2  -1  126.39    7.00
   8  -2   1  138.69    8.80
   8  -2   1  145.39    9.90
  -8  -2  -1  143.59    9.50
   8   2   1  118.09    7.10
   8   2   1  136.09    9.20
  -8   2  -1  137.49    9.30
  -8   2  -1  131.59    8.80
   8   2   1  141.59    8.70
  -8   2  -1  149.39   10.30
  -8   2  -1  126.59    8.90
  -8   2  -1  133.89    8.80
  10  -2   1   -0.60    4.30
 -10  -2  -1   -2.00    3.80
 -10  -2  -1   -0.50    4.70
 -10  -2  -1    2.40    4.20
 -10  -2  -1   -1.30    4.50
  10  -2   1   -2.60    3.70
 -10  -2  -1   -3.60    2.10
  10   2   1   -4.00    4.10
 -10   2  -1    1.00    5.20
 -10   2  -1    0.70    4.60
 -10   2  -1   -1.20    4.00
  10   2   1   -2.70    2.30
  10   2   1    1.00    4.30
 -12  -2  -1   68.09    8.00
 -12  -2  -1   53.79    4.50
  12  -2   1   68.59    7.50
 -12  -2  -1   57.59    7.40
  12  -2   1   57.39    6.50
 -12  -2  -1   55.19    6.60
 -12   2  -1   78.79    9.10
 -12   2  -1   73.29    7.50
  12   2   1   60.49    4.40
  12   2   1   65.19    7.50
 -12   2  -1   57.69    7.40
 -14  -2  -1   17.00    5.00
 -14  -2  -1    9.70    5.00
  14  -2   1   10.10    5.30
 -14  -2  -1   10.80    3.00
 -14  -2  -1   17.50    6.30
  14   2   1   18.20    5.30
 -14   2  -1   17.40    5.40
 -14   2  -1   15.60    6.80
 -14   2  -1   10.80    5.40
  14   2   1   12.10    2.90
 -16  -2  -1   65.79    5.40
  16  -2   1   66.39    8.10
 -16  -2  -1   65.49    8.20
 -16  -2  -1   80.39    9.50
 -16  -2  -1   69.99    7.90
 -16   2  -1   79.39   10.30
  16   2   1   64.59    8.10
 -16   2  -1   66.09    7.90
 -16   2  -1   65.29    7.50
  16   2   1   73.99    5.10
  18  -2   1  310.17   17.60
 -18  -2  -1  291.27   17.00
 -18  -2  -1  289.17   18.10
 -18  -2  -1  289.07   17.50
 -18  -2  -1  285.97   14.70
  18   2   1  296.07   17.30
 -18   2  -1  285.07   18.70
  18   2   1  287.27   14.20
 -18   2  -1  278.77   16.40
  20  -2   1   -7.10    5.40
 -20  -2  -1    4.10    7.00
  20  -2   1    2.40    3.00
 -20  -2  -1   -4.80    4.90
 -20  -2  -1    2.90    6.60
 -20  -2  -1   -4.30    3.50
  20   2   1    0.60    6.30
 -20   2  -1   -2.00    8.30
 -20   2  -1    3.20    5.70
 -20   2  -1   -5.50    5.60
  20   2   1   11.90    3.30
  22  -2   1  170.28   13.60
  22  -2   1  161.78    9.00
 -22  -2  -1  160.58   13.70
  22  -2   1  151.88    8.60
 -22  -2  -1  168.18   10.10
 -22  -2  -1  157.38   14.80
  22   2   1  194.98   17.90
 -22   2  -1  168.88   12.80
  22   2   1  157.68   14.40
 -22   2  -1  171.48   16.60
  22   2   1  136.79   10.20
 -22   2  -1  165.48   12.90
 -24  -2  -1  157.58   15.30
  24  -2   1  149.29   13.70
 -24  -2  -1  143.69   12.10
 -24  -2  -1  136.29   13.60
  24  -2   1  153.98    8.40
  24  -2   1  143.39    8.80
 -24   2  -1  156.38   17.00
  24   2   1  152.08    9.00
  24   2   1  153.88   14.10
 -24   2  -1  153.28   12.80
  24   2   1  151.58   12.20
 -24   2  -1  161.28   20.70
 -26  -2  -1   39.80    5.80
  26  -2   1   28.70    8.70
 -26  -2  -1   33.80   10.90
  26  -2   1   36.60    4.90
 -26  -2  -1   14.40    8.30
 -26   2  -1   39.30    9.60
  26   2   1   38.50    9.60
 -26   2  -1   26.90    8.00
  26   2   1   18.40    7.60
 -26   2  -1   22.90   11.20
  28  -2   1  113.19    7.70
 -28  -2  -1   70.49   12.10
 -28  -2  -1  120.99   16.20
 -28  -2  -1  105.99    8.40
  28  -2   1  101.39   13.30
 -28   2  -1  108.89   13.40
  28   2   1   99.29   11.10
  28   2   1  151.18   14.30
 -28   2  -1  106.39   16.70
 -28   2  -1  100.09   12.00
 -30  -2  -1   43.80    6.00
 -30  -2  -1   11.60    9.60
 -30  -2  -1   59.09   13.50
 -30   2  -1   43.00   16.50
  30   2   1   46.10    9.30
 -30   2  -1   36.10    9.20
 -30   2  -1   33.10   10.10
  30   2   1   58.69   11.10
  32  -2   1   25.90    9.90
 -32  -2  -1   27.20    4.60
 -32  -2  -1   36.40   12.60
 -32  -2  -1   19.20    9.60
 -32   2  -1   14.00   10.30
 -32   2  -1   14.70   11.90
  32   2   1   18.30    8.50
 -32   2  -1   43.60   10.00
 -34  -2  -1   14.40   10.40
 -34  -2  -1   31.00   13.30
  34  -2   1   30.20   10.10
 -34   2  -1   25.70   12.40
 -34   2  -1   47.20   10.60
 -34   2  -1   23.30   11.30
  34   2   1   22.10    8.80
  34   2   1   42.70   11.00
 -33  -3   1   41.40   11.60
  33  -3  -1   42.70   11.00
 -33  -3   1   68.29   14.80
 -33  -3   1   58.99    7.00
 -33   3   1   65.79   14.50
  33   3  -1   49.90   11.10
 -33   3   1   50.79   14.20
  33   3  -1   59.19   10.90
 -31  -3   1   69.29   14.70
 -31  -3   1   73.29   13.00
  31  -3  -1   85.59   13.00
 -31   3   1  102.99   11.10
 -31   3   1   74.79   14.10
  31   3  -1   95.69   12.10
  31   3  -1   61.59   11.90
 -31   3   1   76.49   15.50
 -29  -3   1   -5.90    8.40
 -29  -3   1   -3.60    9.50
 -29  -3   1   18.90    4.90
  29  -3  -1   -0.10   11.40
 -29   3   1   11.20    8.10
  29   3  -1   10.00    7.90
  29   3  -1   -2.60    7.50
 -29   3   1    0.90    9.30
  27  -3  -1    2.90    7.30
 -27  -3   1    6.60    9.10
 -27  -3   1   16.00    5.10
 -27  -3   1    1.40    8.20
  27   3  -1    1.10    7.00
 -27   3   1   15.20    6.20
  27   3  -1   25.90    8.50
 -27   3   1    4.40   10.90
 -27   3   1   15.20    9.50
 -25  -3   1  142.79   15.50
 -25  -3   1  145.09   10.60
  25  -3  -1  143.19   13.60
 -25  -3   1  123.79   13.90
 -25   3   1  151.48   17.60
 -25   3   1  133.79   11.00
  25   3  -1  113.59   12.90
 -25   3   1  159.58   14.50
  25   3  -1  146.59   13.10
 -23  -3   1   -1.80    7.80
 -23  -3   1    8.30    7.50
  23  -3  -1    3.90    6.50
 -23  -3   1    4.20    4.90
 -23   3   1   13.90    7.60
  23   3  -1   -2.00    6.20
 -23   3   1   20.10    5.60
 -23   3   1   20.80   10.90
  23   3  -1   -3.40    6.60
  21  -3  -1  156.88   12.90
 -21  -3   1  119.79   12.90
 -21  -3   1  151.38   10.50
 -21  -3   1  146.39   14.30
 -21   3   1  150.38   10.80
  21   3  -1  147.49   12.50
 -21   3   1  154.38   14.00
  21   3  -1  152.68   12.70
 -21   3   1  129.49   15.50
 -19  -3   1   31.80   10.80
 -19  -3   1   34.10    6.00
 -19  -3   1   29.70    7.80
  19  -3  -1   29.20    7.20
 -19   3   1   26.70    9.50
 -19   3   1   38.70    6.40
 -19   3   1   46.00   10.70
  19   3  -1   43.10    8.10
  19   3  -1   34.30    7.30
 -17  -3   1   44.30    6.50
 -17  -3   1   50.49    9.40
  17  -3  -1   40.90    5.40
 -17  -3   1   49.40    8.30
  17  -3  -1   58.69    8.20
 -17   3   1   46.30    6.00
 -17   3   1   37.50    7.50
 -17   3   1   51.29    9.20
  17   3  -1   53.19    7.80
  17   3  -1   57.69    6.80
  17   3  -1   48.20    6.90
  15  -3  -1   -3.30    4.00
 -15  -3   1    0.80    3.70
  15  -3  -1   -1.20    4.50
 -15  -3   1   -0.30    5.80
 -15  -3   1    2.40    5.70
 -15   3   1    5.40    5.20
 -15   3   1    0.70    3.60
  15   3  -1    6.50    4.80
  15   3  -1    5.50    4.80
 -15   3   1    1.20    6.60
  15   3  -1   -1.90    3.60
 -13  -3   1    2.50    5.70
 -13  -3   1    2.10    5.30
  13  -3  -1   -2.10    4.30
 -13  -3   1   -1.20    4.50
 -13  -3   1   -2.00    3.80
  13   3  -1    1.10    4.00
 -13   3   1   -2.00    5.70
 -13   3   1   -2.50    3.80
 -13   3   1    4.50    3.90
  13   3  -1   -3.40    4.20
  13   3  -1   -1.00    3.60
 -11  -3   1   72.49    9.30
 -11  -3   1   72.59    8.20
 -11  -3   1   60.39    6.50
  11  -3  -1   72.79    7.60
 -11   3   1   75.69    8.90
  11   3  -1   79.29    6.80
  11   3  -1   64.19    6.10
 -11   3   1   78.89    8.20
  11   3  -1   74.09    7.40
   9  -3  -1   47.50    3.90
  -9  -3   1   54.19    7.90
  -9  -3   1   56.69    7.10
   9  -3  -1   54.59    6.70
  -9  -3   1   58.99    7.20
  -9   3   1   39.30    4.20
   9   3  -1   47.90    5.60
  -9   3   1   50.79    6.70
   9   3  -1   40.20    5.20
   9   3  -1   60.39    7.10
  -9   3   1   56.69    7.50
  -7  -3   1   94.59    9.40
   7  -3  -1   95.99    8.30
  -7  -3   1  110.39    8.90
   7  -3  -1  105.09    8.60
  -7  -3   1   95.09    8.40
   7  -3  -1  105.59    6.10
   7   3  -1   96.69    6.80
   7   3  -1   91.09    7.10
  -7   3   1   99.59    6.20
  -7   3   1  107.79    6.70
  -7   3   1  117.29    8.90
  -7   3   1  112.39    8.60
   7   3  -1   85.69    7.10
   7   3  -1   95.39    8.10
  -5  -3   1  640.54   29.50
   5  -3  -1  585.84   29.20
   5  -3  -1  612.54   29.30
  -5  -3   1  616.14   30.00
   5  -3  -1  634.24   28.00
   5   3  -1  600.84   28.40
  -5   3   1  633.24   29.50
   5   3  -1  586.74   28.20
  -5   3   1  605.04   27.90
  -5   3   1  625.84   28.10
   5   3  -1  617.74   30.90
  -5   3   1  649.74   30.60
  -5   3   1  579.54   28.00
   5   3  -1  617.94   29.10
   5   3  -1  573.14   28.80
  -3  -3   1    5.00    3.90
   3  -3  -1    2.90    3.30
  -3  -3   1    2.30    4.70
   3  -3  -1    4.50    4.40
  -3  -3   1    2.50    4.50
  -3  -3   1   -1.80    4.40
  -3   3   1    1.90    3.60
   3   3  -1    0.30    4.30
  -3   3   1    2.70    3.60
   3   3  -1    2.80    3.60
  -3   3   1   -2.60    3.80
   3   3  -1   -2.90    3.40
  -3   3   1    3.00    3.20
   3   3  -1    1.10    3.00
  -3   3   1    3.60    4.50
   3   3  -1   -5.50    3.00
  -3   3   1   -3.40    3.90
  -3   3   1    3.00    3.10
   3   3  -1   -2.90    3.70
  -3   3   1   -0.70    4.30
  -1  -3   1  156.28    9.80
  -1  -3   1  153.58   11.10
  -1  -3   1  149.19    9.40
   1  -3  -1  161.78   10.20
   1  -3  -1  156.98    9.20
  -1  -3   1  164.28   10.30
   1  -3  -1  166.58    9.30
   1   3  -1  158.58    9.00
  -1   3   1  151.98    9.80
   1   3  -1  160.98    9.60
   1   3  -1  144.99   10.60
  -1   3   1  144.59    9.30
   1   3  -1  150.88    9.60
   1   3  -1  152.68    9.30
   1   3  -1  150.68    9.10
  -1   3   1  155.18    9.00
  -1   3   1  155.18    9.70
  -1  -3  -1    4.60    4.30
   1  -3   1    2.10    4.00
   1  -3   1    2.80    4.40
  -1  -3  -1   -2.70    4.00
  -1  -3  -1    7.50    4.20
   1  -3   1   -0.30    4.90
   1   3   1    0.10    3.70
  -1   3  -1    3.80    3.60
   1   3   1    6.20    3.90
   1   3   1    6.70    3.50
  -1   3  -1   -1.10    6.00
   1   3   1    3.10    4.10
  -1   3  -1    5.20    4.70
  -1   3  -1    6.00    3.10
  -1   3  -1   10.50    3.50
  -1   3  -1    1.70    3.90
   3  -3   1  239.08   14.00
  -3  -3  -1  253.87   13.10
  -3  -3  -1  257.37   14.00
   3  -3   1  282.77   17.50
  -3  -3  -1  270.17   17.00
  -3  -3  -1  255.17   14.00
   3   3   1  274.37   13.70
  -3   3  -1  259.67   14.90
   3   3   1  246.68   13.60
  -3   3  -1  268.97   14.80
  -3   3  -1  247.58   13.70
  -3   3  -1  239.58   14.60
  -3   3  -1  251.07   13.60
   3   3   1  251.87   14.10
  -3   3  -1  264.77   12.80
  -3   3  -1  257.47   12.60
   3   3   1  245.58   14.80
   3   3   1  244.18   13.10
   3   3   1  250.27   13.50
  -5  -3  -1  251.17   14.00
   5  -3   1  253.27   14.10
  -5  -3  -1  244.18   13.90
  -5  -3  -1  243.88   14.10
   5  -3   1  244.88   13.30
  -5  -3  -1  252.97   12.80
   5  -3   1  245.98   13.80
   5   3   1  240.28   13.50
   5   3   1  243.08   13.50
  -5   3  -1  264.37   12.20
   5   3   1  257.07   13.80
   5   3   1  231.58   12.60
  -5   3  -1  261.37   14.90
  -5   3  -1  253.87   12.10
  -5   3  -1  270.37   14.50
   5   3   1  251.57   13.90
  -5   3  -1  233.88   13.50
   7  -3   1    6.10    4.20
  -7  -3  -1   -0.60    4.70
   7  -3   1    4.50    4.10
  -7  -3  -1    6.20    4.40
   7  -3   1    2.40    4.20
  -7  -3  -1    3.60    4.80
  -7  -3  -1    1.90    2.70
  -7   3  -1    1.50    2.10
   7   3   1    0.20    4.10
  -7   3  -1    5.80    5.60
   7   3   1   -1.20    3.80
   7   3   1    5.90    4.20
  -7   3  -1    3.80    2.20
   7   3   1    6.70    2.80
   9  -3   1   13.80    4.70
  -9  -3  -1    5.40    5.20
  -9  -3  -1    7.10    4.50
   9  -3   1    2.20    4.20
  -9  -3  -1    6.90    5.40
  -9  -3  -1    6.40    2.70
   9   3   1   10.50    2.80
  -9   3  -1   11.40    6.00
   9   3   1    4.10    4.40
  -9   3  -1    1.00    4.40
   9   3   1    9.20    4.50
  -9   3  -1   10.20    4.40
 -11  -3  -1  217.18   13.50
 -11  -3  -1  227.18   13.80
  11  -3   1  219.38   13.40
 -11  -3  -1  241.98   14.30
 -11  -3  -1  208.78   11.00
  11  -3   1  202.88   12.20
 -11   3  -1  223.48   13.50
 -11   3  -1  226.58   12.90
  11   3   1  235.38   13.10
 -11   3  -1  236.98   14.70
  11   3   1  189.18   10.90
 -13  -3  -1   24.60    6.10
 -13  -3  -1   38.50    7.10
  13  -3   1   30.20    6.30
 -13  -3  -1   32.30    3.90
 -13  -3  -1   36.60    6.60
 -13   3  -1   33.00    6.40
 -13   3  -1   35.50    7.80
  13   3   1   31.20    3.90
  13   3   1   33.00    6.10
 -13   3  -1   35.00    6.40
 -15  -3  -1   37.80    7.40
 -15  -3  -1   54.99    8.70
 -15  -3  -1   39.70    4.30
 -15  -3  -1   54.79    7.80
  15  -3   1   57.59    7.60
 -15   3  -1   39.70    8.50
 -15   3  -1   48.30    7.20
  15   3   1   44.60    4.60
  15   3   1   54.49    7.40
 -15   3  -1   41.80    7.30
 -17  -3  -1  214.88   11.90
 -17  -3  -1  215.68   15.10
  17  -3   1  261.77   16.50
 -17  -3  -1  254.97   16.20
 -17  -3  -1  239.38   17.20
 -17   3  -1  253.77   14.80
 -17   3  -1  246.78   17.70
  17   3   1  250.17   15.00
  17   3   1  213.88   11.80
 -17   3  -1  252.97   15.40
 -19  -3  -1  122.99   12.10
 -19  -3  -1  127.19   12.60
 -19  -3  -1  121.19    7.80
  19  -3   1  129.69   11.70
 -19  -3  -1  142.19   11.80
 -19   3  -1  141.79   12.20
  19   3   1  138.89   11.50
  19   3   1  136.09    7.70
 -19   3  -1  134.89   14.00
 -19   3  -1  126.49   10.50
 -21  -3  -1  270.17   18.40
 -21  -3  -1  239.68   13.10
 -21  -3  -1  249.18   17.60
  21  -3   1  262.67   17.20
  21   3   1  259.07   20.90
 -21   3  -1  270.17   16.00
  21   3   1  259.27   12.80
 -21   3  -1  258.37   19.30
  23  -3   1   60.09   10.00
 -23  -3  -1   41.70    9.00
 -23  -3  -1   58.19   10.90
 -23   3  -1   56.09   12.50
  23   3   1   51.89    4.90
 -23   3  -1   58.59    8.90
  23   3   1   62.49    9.40
 -23   3  -1   50.59    9.10
  23   3   1   49.10    9.80
 -25  -3  -1    8.40    3.30
 -25  -3  -1    5.50    8.40
 -25  -3  -1    7.60    8.80
  25  -3   1    6.70    7.30
  25   3   1    2.20    6.50
  25   3   1   20.50    3.20
 -25   3  -1   10.80    7.90
 -25   3  -1   -1.90   10.30
  25   3   1   28.70    9.10
 -27  -3  -1    7.10    9.60
 -27  -3  -1   -1.80    8.20
  27  -3   1    5.00    7.50
  27   3   1    9.10    7.60
 -27   3  -1   14.50    7.50
 -27   3  -1   14.20   12.20
  27   3   1   16.90    8.70
 -27   3  -1   -2.70    7.80
  29  -3   1   41.80   10.50
 -29  -3  -1   50.39   12.30
 -29   3  -1   54.69    9.40
 -29   3  -1   44.90   11.30
 -29   3  -1   44.10   13.70
  29   3   1   65.99   11.70
  29   3   1   36.40    9.90
 -31  -3  -1  150.28   17.90
 -31  -3  -1  126.69   16.30
  31  -3   1  152.18   15.50
 -31   3  -1  158.18   16.20
  31   3   1  163.88   15.70
 -31   3  -1  157.28   13.90
 -31   3  -1  137.59   19.70
  31   3   1  151.58   16.20
  33  -3   1   34.40   10.20
 -33  -3  -1   62.09   14.20
 -33  -3  -1   37.50   12.30
 -33   3  -1   40.50   13.70
  33   3   1   32.80    9.90
 -33   3  -1   57.29   10.40
  33   3   1   35.80   11.00
 -32  -4   1   -2.60   10.50
 -32  -4   1    2.90   10.00
  32  -4  -1    5.70    7.80
 -32   4   1   -4.60   10.60
 -32   4   1    6.60   12.10
  32   4  -1    4.40    8.10
  32   4  -1   45.90   12.00
  30  -4  -1   32.50    9.90
 -30  -4   1    8.70    9.90
 -30  -4   1   24.10    5.00
 -30  -4   1   25.80   11.40
 -30   4   1   47.40    8.70
  30   4  -1   41.60   10.20
 -30   4   1   29.40   12.00
  30   4  -1   27.80    9.70
 -30   4   1   49.00   14.00
 -28  -4   1   -0.20    8.00
  28  -4  -1    1.90    7.60
 -28  -4   1    2.40   15.60
 -28  -4   1    6.60    4.10
  28   4  -1    6.00    7.40
 -28   4   1   20.40    6.00
  28   4  -1    3.00   13.30
 -28   4   1   -5.10    9.40
 -28   4   1  -12.30   10.60
 -26  -4   1   51.19   12.80
  26  -4  -1   41.10    9.80
 -26  -4   1   59.39    6.60
 -26  -4   1   42.60   10.90
 -26   4   1   47.70    7.10
  26   4  -1   37.30    9.30
 -26   4   1   35.80   10.90
 -26   4   1   38.50   13.50
  26   4  -1   36.60    9.70
 -24  -4   1   45.20   10.10
 -24  -4   1   47.20    6.50
  24  -4  -1   27.80    8.50
 -24  -4   1   60.89   11.90
  24   4  -1   37.60    9.60
 -24   4   1   36.60    6.50
 -24   4   1   50.59   11.30
 -24   4   1   17.50   11.70
  24   4  -1   44.00    9.00
 -22  -4   1  200.78   12.70
  22  -4  -1  185.58   15.30
 -22  -4   1  216.48   17.70
 -22  -4   1  187.28   16.00
 -22   4   1  207.38   12.90
  22   4  -1  192.98   15.30
 -22   4   1  190.98   18.30
  22   4  -1  214.28   14.90
 -22   4   1  199.28   15.90
 -20  -4   1   86.99   12.00
 -20  -4   1   63.39    7.50
  20  -4  -1   76.29   10.20
 -20  -4   1   77.39   11.20
  20   4  -1   79.99    9.80
 -20   4   1   89.09   13.10
  20   4  -1   74.09   10.80
 -20   4   1   82.59    8.10
 -20   4   1   84.99   10.90
 -18  -4   1   92.49    8.40
  18  -4  -1   92.39   10.60
 -18  -4   1   99.09   12.90
 -18  -4   1  100.69   12.10
 -18   4   1   96.19   11.60
 -18   4   1  105.19    8.30
 -18   4   1  107.89   13.50
  18   4  -1  116.69   10.40
  18   4  -1   90.19   10.20
 -16  -4   1  195.48   16.50
 -16  -4   1  215.78   15.10
  16  -4  -1  207.78   14.60
 -16  -4   1  195.08   12.40
  16   4  -1  210.68   13.20
  16   4  -1  197.38   14.50
 -16   4   1  232.48   18.20
  14  -4  -1    2.50    5.60
 -14  -4   1    0.30    6.50
 -14  -4   1    6.20    6.60
 -14  -4   1   -2.20    3.90
  14   4  -1    2.30    4.50
 -14   4   1    3.20    6.30
 -14   4   1   -2.70    6.80
  14   4  -1   -1.20    5.50
 -12  -4   1    2.50    6.20
  12  -4  -1    5.80    5.10
 -12  -4   1   13.80    4.70
 -12  -4   1    7.60    6.10
 -12   4   1   13.00    6.80
  12   4  -1   12.40    4.60
 -12   4   1    9.90    5.90
  12   4  -1    6.60    5.20
 -10  -4   1  272.67   15.20
 -10  -4   1  284.27   16.70
  10  -4  -1  278.87   13.30
  10  -4  -1  267.77   16.20
 -10  -4   1  290.47   17.40
 -10   4   1  250.37   16.70
 -10   4   1  290.77   14.70
 -10   4   1  282.17   16.80
 -10   4   1  271.87   13.50
  10   4  -1  278.57   16.30
  10   4  -1  269.37   14.90
  -8  -4   1   54.69    8.20
  -8  -4   1   45.80    7.60
   8  -4  -1   37.10    4.30
   8  -4  -1   42.10    6.70
  -8  -4   1   48.90    6.30
  -8   4   1   37.90    4.70
  -8   4   1   33.60    6.70
  -8   4   1   46.60    7.50
  -8   4   1   45.70    4.30
   8   4  -1   48.00    7.00
   8   4  -1   41.30    5.40
  -8   4   1   37.40    4.80
   8   4  -1   42.90    5.50
  -6  -4   1    2.00    5.30
  -6  -4   1   -4.90    4.70
   6  -4  -1   -2.50    4.40
  -6  -4   1    0.70    4.20
   6  -4  -1   -0.60    3.00
   6   4  -1    1.20    3.90
  -6   4   1    3.30    4.20
   6   4  -1    4.60    4.40
  -6   4   1    2.60    3.90
  -6   4   1    6.10    3.50
  -6   4   1    0.00    5.10
   6   4  -1    3.00    3.20
  -4  -4   1    0.70    4.30
   4  -4  -1    2.00    4.70
  -4  -4   1    4.00    5.10
  -4  -4   1   -1.90    4.90
  -4   4   1    0.40    4.60
  -4   4   1    8.90    3.40
   4   4  -1   -0.80    3.50
  -4   4   1    6.50    3.40
  -4   4   1   -3.50    3.60
   4   4  -1    0.60    4.00
  -4   4   1    1.00    3.90
  -2  -4   1   11.80    5.40
  -2  -4   1    8.40    4.80
   2  -4  -1    5.50    3.80
   2  -4  -1   12.20    5.10
  -2  -4   1   10.20    5.90
  -2  -4   1    7.60    4.50
  -2   4   1    7.90    4.10
  -2   4   1    6.50    4.80
   2   4  -1    8.40    4.30
  -2   4   1    5.50    3.80
  -2   4   1    2.70    3.30
   2   4  -1    7.10    3.40
   0  -4   1   51.99    6.60
   0  -4  -1   55.39    6.60
   0  -4  -1   68.29    7.60
   0  -4   1   57.79    6.40
   0  -4   1   54.59    7.90
   0  -4  -1   49.90    6.20
   0   4   1   50.59    6.40
   0   4   1   48.00    6.20
   0   4  -1   53.19    5.50
   0   4  -1   60.69    7.00
   0   4  -1   61.49    6.50
   0   4   1   45.20    5.70
   0   4  -1   60.79    6.10
  -2  -4  -1  386.96   19.00
   2  -4   1  380.76   19.60
   2  -4   1  390.56   18.90
  -2  -4  -1  366.76   19.30
  -2  -4  -1  365.86   18.90
  -2  -4  -1  351.96   19.40
  -2  -4  -1  361.86   18.50
  -2   4  -1  315.77   18.60
  -2   4  -1  370.16   18.90
   2   4   1  361.26   19.00
  -2   4  -1  362.96   17.90
  -2   4  -1  356.36   19.80
  -4  -4  -1  895.21   42.10
  -4  -4  -1  940.01   42.80
  -4  -4  -1  927.31   43.10
   4  -4   1  903.91   42.60
   4  -4   1  946.71   43.50
  -4  -4  -1  893.91   42.90
  -4   4  -1  924.61   43.70
   4   4   1  947.11   43.00
  -4   4  -1  926.21   42.50
  -4   4  -1  906.41   41.60
   4   4   1  835.52   42.10
  -4   4  -1  955.80   42.40
   6  -4   1  439.06   22.30
  -6  -4  -1  386.76   21.30
   6  -4   1  445.76   23.00
  -6  -4  -1  461.85   22.60
  -6  -4  -1  410.96   22.40
  -6  -4  -1  452.95   22.90
   6   4   1  429.46   21.30
  -6   4  -1  454.65   23.50
  -6   4  -1  416.16   20.50
  -6   4  -1  471.35   20.70
   6   4   1  446.76   22.40
  -6   4  -1  454.05   21.90
   8  -4   1  105.89    8.90
  -8  -4  -1  103.59    9.90
  -8  -4  -1  120.39    9.60
  -8  -4  -1   98.19    7.30
  -8  -4  -1  107.79    9.30
   8   4   1  104.59    7.30
  -8   4  -1  110.29   10.30
  -8   4  -1  109.49    6.20
   8   4   1  105.59    8.70
  -8   4  -1  101.69    9.40
  -8   4  -1  123.19    8.50
  -8   4  -1  113.49    6.40
 -10  -4  -1   21.20    6.20
 -10  -4  -1   24.00    4.00
 -10  -4  -1   24.90    6.10
  10  -4   1   21.40    5.50
 -10  -4  -1   11.70    6.20
 -10   4  -1   21.40    6.90
  10   4   1   18.50    5.20
 -10   4  -1   26.10    5.30
 -10   4  -1   18.50    5.90
 -12  -4  -1    3.70    5.00
 -12  -4  -1    5.40    3.10
  12  -4   1   -3.80    4.60
 -12  -4  -1   -1.30    5.40
 -12  -4  -1    0.60    5.40
 -12   4  -1    3.20    4.90
 -12   4  -1   -6.00    4.50
  12   4   1    6.80    3.00
  12   4   1   -3.30    4.50
 -12   4  -1    1.30    6.40
 -14  -4  -1    3.20    2.90
  14  -4   1   -3.80    4.80
 -14  -4  -1   -3.00    6.20
 -14  -4  -1    3.80    6.30
 -14   4  -1    8.30    7.20
  14   4   1   -0.50    4.90
  14   4   1   -1.40    3.10
 -14   4  -1    3.20    5.40
 -14   4  -1    0.80    5.70
 -16  -4  -1   73.09    5.80
 -16  -4  -1   76.39   10.10
 -16  -4  -1   77.29    9.60
 -16  -4  -1   97.79   11.50
  16  -4   1   76.49    9.70
 -16   4  -1   82.09   11.40
 -16   4  -1   79.59    9.70
  16   4   1   93.29    9.60
 -16   4  -1   83.39   10.20
  16   4   1   58.69    6.00
 -18  -4  -1  249.28   13.80
  18  -4   1  292.27   18.20
 -18  -4  -1  270.77   18.10
 -18  -4  -1  261.37   17.90
 -18  -4  -1  297.27   19.40
 -18   4  -1  287.87   20.20
  18   4   1  322.47   17.70
 -18   4  -1  293.07   18.30
 -18   4  -1  295.47   17.10
  18   4   1  259.47   14.00
  20  -4   1  171.98   14.30
 -20  -4  -1  143.89   14.00
 -20  -4  -1  156.98   14.30
 -20  -4  -1  197.18   15.90
 -20   4  -1  195.28   15.00
 -20   4  -1  153.18   12.50
 -20   4  -1  158.98   16.40
  20   4   1  184.48   13.70
  22  -4   1   68.99   10.80
 -22  -4  -1   65.29   11.40
 -22  -4  -1   65.59   11.40
  22   4   1   94.79   11.20
  22   4   1   60.39   10.20
 -22   4  -1   81.09   14.20
 -22   4  -1   81.89    9.60
 -24  -4  -1   18.00    9.20
 -24  -4  -1    0.40    8.30
  24  -4   1    9.30    8.30
 -24   4  -1   25.10    7.50
 -24   4  -1    7.80    8.40
  24   4   1   18.20    8.10
 -24   4  -1   13.70   11.00
  24   4   1   16.90    7.90
 -26  -4  -1    3.40    8.50
 -26  -4  -1   -3.00    8.30
  26  -4   1   -3.80    7.00
 -26   4  -1   -7.00   11.00
  26   4   1   -1.90    6.80
 -26   4  -1   -2.50    6.70
 -26   4  -1    9.30    8.40
  26   4   1   -2.30    8.00
 -28  -4  -1   34.50   10.60
  28  -4   1   39.70    9.80
 -28  -4  -1   35.60   11.60
 -28   4  -1   37.20    8.40
 -28   4  -1   16.40   10.60
  28   4   1   35.10    9.90
 -28   4  -1   19.00   12.70
 -30  -4  -1   21.60   11.20
  30  -4   1    8.00    8.40
 -30  -4  -1   17.80   10.20
 -30   4  -1   33.10    8.10
 -30   4  -1   13.20   13.50
  30   4   1   11.20   10.20
 -30   4  -1   -2.20    9.50
  30   4   1    3.00    8.10
 -32  -4  -1  181.28   19.00
  32  -4   1  132.89   15.80
 -32  -4  -1   85.59   14.50
 -32   4  -1  124.59   19.60
 -32   4  -1  120.79   17.00
  32   4   1  140.09   16.10
 -32   4  -1  164.88   13.50
 -31   5   1   12.90   12.80
 -31   5   1   13.00   11.30
  31   5  -1   30.60    9.60
  29  -5  -1   16.90   10.00
 -29  -5   1    8.40    9.60
 -29  -5   1   26.00   11.80
 -29   5   1   21.10   13.40
  29   5  -1   16.50    9.70
  29   5  -1   22.70    9.60
 -29   5   1   15.10   11.40
 -27  -5   1   17.80    4.60
 -27  -5   1    5.10    8.70
  27  -5  -1   -1.00    7.60
 -27  -5   1   11.60   10.30
  27   5  -1    7.10    8.00
 -27   5   1    7.00   12.80
 -27   5   1    6.90   10.10
  27   5  -1   -4.40    8.30
 -25  -5   1   28.60    9.90
  25  -5  -1   10.20    8.10
 -25  -5   1   33.20   10.80
 -25  -5   1   18.60    4.90
  25   5  -1   15.20    8.80
 -25   5   1   19.20   14.30
  25   5  -1    7.30    8.30
  23  -5  -1    8.60    8.00
 -23  -5   1    7.90    4.10
 -23  -5   1   -4.00    8.90
 -23  -5   1    8.50    9.00
  23   5  -1    0.40    7.50
 -23   5   1   -0.20    8.80
  23   5  -1    0.80    6.90
 -23   5   1   -0.60   10.70
 -21  -5   1   11.90    9.30
  21  -5  -1    2.00    6.90
 -21  -5   1   -3.40    8.00
 -21   5   1    2.20    9.80
 -21   5   1    2.70    8.20
  21   5  -1    2.80    7.30
 -19  -5   1  173.88   15.70
 -19  -5   1  159.88   11.00
  19  -5  -1  145.39   13.60
 -19  -5   1  142.49   14.50
  19   5  -1  166.28   12.30
 -19   5   1  151.98   16.20
  19   5  -1  150.78   13.90
 -19   5   1  121.99   14.20
 -17  -5   1   93.09    8.50
 -17  -5   1  116.29   13.20
  17  -5  -1  102.39   11.80
 -17  -5   1   93.59   11.90
 -17   5   1   94.09   13.10
  17   5  -1   91.49    9.80
  17   5  -1   85.09   10.80
 -17   5   1   64.29   10.10
  15  -5  -1   -1.20    5.80
 -15  -5   1    3.20    7.80
 -15  -5   1   -8.20    4.50
 -15  -5   1    2.50    7.10
  15   5  -1    6.60    5.20
 -15   5   1    4.30    7.80
  15   5  -1   -6.00    5.50
 -15   5   1   -1.50    6.60
  13  -5  -1   -8.70    5.50
 -13  -5   1    5.40    7.50
 -13  -5   1    5.50    5.00
 -13   5   1   -1.80    5.80
  13   5  -1   -0.60    4.30
  13   5  -1    3.40    5.70
 -11  -5   1   17.80    5.40
 -11  -5   1   16.20    7.10
  11  -5  -1   15.10    3.40
  11  -5  -1    9.40    6.20
 -11  -5   1    9.50    7.40
 -11   5   1   12.40    7.30
  11   5  -1    4.50    5.90
 -11   5   1   21.30    3.60
 -11   5   1   24.10    4.50
 -11   5   1    8.70    6.50
  11   5  -1   11.40    5.10
  -9  -5   1    6.50    4.70
  -9  -5   1   -3.00    5.70
   9  -5  -1    9.70    6.00
  -9  -5   1   -4.50    6.50
   9  -5  -1    8.20    3.50
  -9   5   1    3.60    4.00
   9   5  -1   -5.00    4.70
   9   5  -1    8.10    4.70
  -9   5   1    3.20    3.90
  -9   5   1    2.80    6.00
  -7  -5   1   58.19    7.40
   7  -5  -1   46.90    5.50
  -7  -5   1   57.29    9.60
  -7  -5   1   54.09    8.40
   7  -5  -1   49.20    7.80
  -7   5   1   50.59    6.40
  -7   5   1   58.89    8.30
  -7   5   1   65.09    8.80
   7   5  -1   46.50    6.80
  -7   5   1   56.59    5.70
   7   5  -1   62.29    8.30
  -5  -5   1    8.00    5.00
   5  -5  -1    8.10    4.30
   5  -5  -1    8.20    5.60
  -5  -5   1   12.70    6.40
  -5  -5   1    7.20    6.10
  -5   5   1    9.30    5.80
   5   5  -1    2.40    4.40
  -5   5   1    7.90    4.90
  -5   5   1    1.50    4.40
   5   5  -1    8.10    5.00
  -3  -5   1    3.10    5.90
  -3  -5   1    6.10    5.30
   3  -5  -1    7.70    5.60
  -3  -5   1   11.30    6.00
  -3  -5   1    6.00    4.80
   3  -5  -1   10.60    4.40
  -3   5   1    9.20    5.60
  -3   5   1    7.20    4.90
   3   5  -1    1.40    4.50
  -3   5   1    7.30    4.80
  -1  -5   1   66.09    7.70
  -1  -5   1   70.79    9.50
   1  -5  -1   64.59    8.30
   1  -5  -1   58.49    7.00
  -1  -5   1   75.29    8.40
  -1   5   1   66.49    7.60
   1   5  -1   63.69    6.90
   1   5  -1   72.99    8.50
  -1   5   1   66.09    8.20
  -1  -5  -1   11.90    4.80
  -1  -5  -1   11.30    5.60
   1  -5   1    1.10    4.90
  -1  -5  -1    3.30    5.20
   1  -5   1    9.30    5.30
  -1   5  -1   13.80    6.20
  -1   5  -1   15.60    4.70
  -1   5  -1   10.50    5.10
   1   5   1   10.50    4.60
  -3  -5  -1   64.29    7.80
   3  -5   1   59.09    7.40
   3  -5   1   58.49    7.30
  -3  -5  -1   62.69    7.90
  -3  -5  -1   64.79    8.60
  -3   5  -1   63.29    7.50
   3   5   1   45.60    6.40
  -3   5  -1   63.49    9.20
  -3   5  -1   53.49    6.40
  -5  -5  -1  108.89   10.00
  -5  -5  -1  100.69    9.50
   5  -5   1  114.39   10.30
  -5  -5  -1  127.19   10.80
   5  -5   1  110.79    9.70
  -5  -5  -1  108.39    8.80
   5   5   1  114.19    9.70
  -5   5  -1  119.59    7.90
  -5   5  -1  116.19    9.40
  -5   5  -1  109.99   11.00
  -5   5  -1  110.69    8.20
   7  -5   1  106.49    9.60
  -7  -5  -1  109.69   10.10
  -7  -5  -1   85.19    7.60
  -7  -5  -1   88.99    9.30
  -7  -5  -1   83.69    9.60
   7   5   1   83.59    8.70
  -7   5  -1   97.89    9.80
  -7   5  -1   98.39   10.80
  -7   5  -1   96.19    6.90
  -7   5  -1  100.19    8.70
  -9  -5  -1    6.20    6.50
   9  -5   1   -2.00    4.70
  -9  -5  -1   -2.60    5.90
  -9  -5  -1    4.10    4.10
  -9  -5  -1    3.40    6.00
  -9   5  -1    3.10    4.60
   9   5   1    0.70    4.50
  -9   5  -1    1.40    6.70
  -9   5  -1   -0.10    5.40
  -9   5  -1    0.90    3.10
  -9   5  -1    8.20    2.90
 -11  -5  -1   43.30    5.60
 -11  -5  -1   37.70   10.30
 -11  -5  -1   33.70    7.70
  11  -5   1   34.00   13.60
 -11  -5  -1   45.40    8.70
  11   5   1   45.60    7.50
 -11   5  -1   45.90   10.60
 -11   5  -1   33.80    6.70
 -11   5  -1   27.50    7.30
 -13  -5  -1   10.50    7.30
 -13  -5  -1   17.50    4.30
 -13  -5  -1   13.10    7.60
  13  -5   1   13.60    6.40
 -13  -5  -1   24.10    7.50
  13   5   1   12.30    5.70
 -13   5  -1   14.10    8.20
 -13   5  -1   10.60    6.40
 -13   5  -1    5.10    5.70
  13   5   1   23.40    3.90
 -15  -5  -1   13.10    7.40
 -15  -5  -1    6.00    7.60
  15  -5   1    4.80    6.50
 -15  -5  -1    9.20    7.00
 -15  -5  -1    9.70    3.90
 -15   5  -1    2.50    8.30
  15   5   1   18.20    6.50
 -15   5  -1    5.70    6.40
 -15   5  -1   15.60    7.70
  15   5   1   22.70    4.10
 -17  -5  -1  214.48   17.10
 -17  -5  -1  282.57   18.80
 -17  -5  -1  233.98   17.40
  17  -5   1  243.88   17.10
  17   5   1  223.78   13.20
 -17   5  -1  242.28   18.80
  17   5   1  263.07   16.70
 -17   5  -1  268.97   18.30
 -17   5  -1  285.87   16.30
 -19  -5  -1   29.70    9.50
  19  -5   1   25.30    8.10
 -19  -5  -1   24.80    8.70
 -19  -5  -1   32.50    4.00
 -19   5  -1   18.90   10.50
 -19   5  -1   28.60    9.20
  19   5   1   32.60    8.10
 -19   5  -1   29.90    7.90
 -21  -5  -1   32.10   10.20
 -21  -5  -1   29.60    9.60
  21  -5   1   30.90    8.50
 -21   5  -1   18.10    9.20
  21   5   1   37.60    9.10
 -21   5  -1   34.50   11.60
 -21   5  -1   29.70    8.40
  21   5   1   25.90    8.50
  23  -5   1   -7.90    7.10
 -23  -5  -1    7.40    8.50
 -23  -5  -1    6.40    9.30
  23   5   1    5.90    7.30
 -23   5  -1   -4.80    7.30
  23   5   1   -3.80    7.20
 -23   5  -1   12.10    6.50
 -23   5  -1   -4.90    9.90
 -25  -5  -1    6.90    9.30
 -25  -5  -1   13.50   10.30
  25  -5   1    3.40    8.20
 -25   5  -1   17.10    7.50
  25   5   1    8.40    8.50
 -25   5  -1    9.90   10.70
 -25   5  -1    4.00   11.70
  25   5   1    4.40    8.00
 -27  -5  -1   16.40   11.30
  27  -5   1    8.10    8.70
 -27  -5  -1   11.90    9.70
 -27   5  -1   21.20   13.60
  27   5   1   20.40    9.40
 -27   5  -1   21.40   10.50
 -27   5  -1   33.30    8.00
  27   5   1   -2.90    7.50
  29  -5   1   27.00    9.70
 -29  -5  -1   38.50   13.20
 -29  -5  -1   19.40   10.00
  29   5   1   17.30   13.00
  29   5   1   16.80    9.80
 -29   5  -1   53.49    8.80
 -29   5  -1   20.50   11.00
 -29   5  -1   69.09   16.50
 -28  -6   1    0.10   10.30
  28  -6  -1    5.40    8.50
 -28  -6   1   19.60   11.70
 -28   6   1    6.90   10.40
 -28   6   1    9.10   13.90
  28   6  -1    4.80    8.50
  28   6  -1   10.50    9.10
  26  -6  -1   58.49   11.90
 -26  -6   1   76.19   13.80
 -26  -6   1   69.09   14.10
 -26   6   1   76.79   16.80
 -26   6   1   68.39   14.80
  26   6  -1   71.89   11.50
  26   6  -1   61.39   12.20
 -24  -6   1    0.30   14.70
  24  -6  -1   -2.90    7.90
 -24  -6   1   -3.90    9.30
 -24  -6   1   16.20    4.90
  24   6  -1   -1.40    7.10
 -24   6   1    7.80   11.30
 -24   6   1   -0.40    9.10
  24   6  -1    5.20    7.90
 -22  -6   1   39.20    6.30
 -22  -6   1   40.00   12.30
  22  -6  -1   31.80    9.50
 -22  -6   1   22.60   10.60
  22   6  -1   41.30    8.70
  22   6  -1   53.59   11.20
 -22   6   1   27.30   12.50
 -22   6   1   34.00   10.70
 -20  -6   1   50.19   12.50
  20  -6  -1   53.19   11.10
 -20  -6   1   42.20   12.50
 -20  -6   1   64.09    7.30
 -20   6   1   37.20   10.70
  20   6  -1   48.70    9.10
 -20   6   1   74.79   14.10
  20   6  -1   54.49   11.30
  18  -6  -1    2.10    6.70
 -18  -6   1    9.50    9.10
 -18  -6   1    9.90    5.00
 -18  -6   1   10.50    9.60
 -18   6   1    6.00   10.00
  18   6  -1   -0.30    7.40
 -18   6   1    0.60    7.30
 -16  -6   1   94.59   13.30
  16  -6  -1   89.29   11.70
 -16  -6   1   81.19   12.40
 -16  -6   1   71.99    8.20
  16   6  -1   74.99   11.80
 -16   6   1   62.09   11.20
  16   6  -1   82.79    9.60
 -16   6   1   69.79   12.50
 -14  -6   1  143.99   11.10
 -14  -6   1  190.38   16.10
  14  -6  -1  157.88   13.90
 -14  -6   1  136.89   13.90
 -14   6   1  166.28   15.30
  14   6  -1  138.79   13.50
  14   6  -1  166.78   12.00
 -14   6   1  137.89   14.00
 -12  -6   1  176.48   14.40
  12  -6  -1  160.98   13.90
 -12  -6   1  163.08   11.90
 -12  -6   1  181.08   15.40
 -12   6   1  161.68    9.30
 -12   6   1  138.99   13.80
  12   6  -1  167.18   12.00
 -12   6   1  149.19   14.70
 -12   6   1  163.68   11.00
  12   6  -1  158.28   13.70
 -12   6   1  155.18    9.20
 -10  -6   1   19.50    6.50
  10  -6  -1   21.10    7.30
 -10  -6   1   15.70    8.00
 -10  -6   1   18.10    7.80
 -10   6   1   19.00    7.50
 -10   6   1    3.20    4.80
 -10   6   1   15.60    7.70
 -10   6   1   28.50    4.30
  10   6  -1   16.00    5.60
  10   6  -1    7.70    6.70
   8  -6  -1  150.88   13.00
  -8  -6   1  155.08   14.10
   8  -6  -1  155.68    9.90
  -8  -6   1  154.08   13.70
  -8  -6   1  133.09   11.00
   8   6  -1  154.18   11.40
   8   6  -1  134.39   12.20
  -8   6   1  145.49   13.00
  -8   6   1  151.18   10.60
  -6  -6   1    9.90    7.30
   6  -6  -1   12.90    5.10
   6  -6  -1   14.60    6.80
  -6  -6   1   -0.10    4.90
  -6  -6   1    0.90    7.80
  -6   6   1    9.60    6.40
   6   6  -1   -0.20    5.30
  -6   6   1   -1.00    5.30
  -6   6   1   15.70    6.90
   6   6  -1   11.30    5.70
  -4  -6   1  123.99   10.60
   4  -6  -1  123.59   11.40
   4  -6  -1  118.29    9.60
  -4   6   1  133.49   10.00
  -4   6   1  114.99   11.30
   4   6  -1  114.59   10.40
  -4   6   1  120.39   11.20
   4   6  -1  138.69   10.40
  -2  -6   1    3.80    5.70
   2  -6  -1    6.10    5.20
  -2  -6   1    4.10    6.20
  -2  -6   1   -6.10    7.40
   2   6  -1    8.00    5.20
  -2   6   1    7.90    5.30
  -2   6   1    4.00    6.00
  -2   6   1   10.90    6.50
   2   6  -1   -5.30    5.70
   0  -6  -1   -6.20    5.30
   0  -6   1    0.70    6.30
   0  -6  -1    1.90    5.20
   0   6  -1    7.40    5.00
   0   6   1    4.00    5.00
   0   6   1    9.90    5.60
   0   6   1    5.10    6.00
   0   6  -1    1.90    5.80
   2  -6   1   10.50    5.90
  -2  -6  -1   15.90    6.90
  -2  -6  -1   14.10    6.90
   2  -6   1   11.10    5.90
  -2  -6  -1    4.20    5.50
  -2   6  -1   18.20    5.60
   2   6   1   11.10    5.30
   2   6   1    9.80    6.00
  -2   6  -1   19.60   11.60
  -2   6  -1    9.70    6.10
  -4  -6  -1   10.30    6.80
  -4  -6  -1   15.30    7.60
  -4  -6  -1   16.20    6.70
   4  -6   1   15.60    6.70
   4  -6   1   19.10    6.80
   4   6   1   14.90    5.30
   4   6   1   14.60    6.40
  -4   6  -1   16.10    5.60
  -4   6  -1   20.30    7.80
  -4   6  -1   28.00    6.90
  -6  -6  -1   22.30    6.90
  -6  -6  -1   36.30    8.30
   6   6   1   31.00    7.20
  -6   6  -1   20.20    7.10
  -6   6  -1   28.80    8.60
  -6   6  -1   27.60    6.70
   6   6   1   33.80    6.00
  -6   6  -1   33.00    5.60
  -8  -6  -1   63.19    9.60
  -8  -6  -1   76.29   10.60
  -8  -6  -1   60.89    9.20
   8  -6   1   70.79    9.70
  -8   6  -1   69.29    5.70
   8   6   1   54.29    9.60
  -8   6  -1   62.29    6.60
  -8   6  -1   72.39    8.80
  -8   6  -1   47.10    9.20
  -8   6  -1   50.89   10.30
 -10  -6  -1   18.80    5.50
 -10  -6  -1   31.30    8.70
 -10  -6  -1   23.30    8.00
 -10  -6  -1   31.20    8.30
  10  -6   1   16.10    7.20
 -10   6  -1   25.10    9.30
 -10   6  -1   38.50    4.20
 -10   6  -1   23.20    6.40
 -10   6  -1   17.20    7.30
 -10   6  -1   25.40    4.40
  12  -6   1   21.80    7.40
 -12  -6  -1    6.00    7.60
 -12  -6  -1    9.70    7.10
 -12  -6  -1   20.80    5.20
 -12  -6  -1   11.00    9.80
 -12   6  -1   19.10    6.50
 -12   6  -1   16.90    7.40
 -12   6  -1   13.40    8.50
  12   6   1   11.70    6.30
 -14  -6  -1   43.40    9.70
 -14  -6  -1   32.50    9.30
 -14  -6  -1   23.70    8.50
 -14  -6  -1   30.00    5.50
  14  -6   1   33.90    8.60
  14   6   1   37.20    7.60
 -14   6  -1   21.30    8.50
 -14   6  -1   30.00    7.30
 -14   6  -1   34.50   10.50
 -16  -6  -1  146.99   14.50
  16  -6   1  144.09   13.40
 -16  -6  -1  127.89    8.90
 -16  -6  -1  154.08   15.10
 -16  -6  -1  128.69   14.10
 -16   6  -1  119.39   14.20
  16   6   1  149.88   12.70
 -16   6  -1  139.29   11.90
 -16   6  -1  127.89   15.70
 -18  -6  -1   45.10   11.10
 -18  -6  -1   55.99   11.20
  18  -6   1   57.39   10.30
 -18  -6  -1   50.99    5.50
  18   6   1   51.99    8.90
 -18   6  -1   61.69    9.50
  18   6   1   44.10    9.90
 -18   6  -1   41.80   10.60
 -18   6  -1   67.99   13.40
 -20  -6  -1    4.40    8.70
  20  -6   1   10.00    8.00
 -20  -6  -1   12.40    9.60
 -20   6  -1    6.20    9.10
 -20   6  -1    3.20   10.40
  20   6   1    1.80    7.30
 -20   6  -1    1.40    7.20
 -22  -6  -1   51.09   11.20
 -22  -6  -1   40.70   11.60
  22  -6   1   48.70   10.70
 -22   6  -1   31.10   12.90
 -22   6  -1   39.00   11.70
  22   6   1   42.60    9.50
  22   6   1   34.20   10.10
  24  -6   1    6.00    8.70
 -24  -6  -1    4.40    9.50
 -24  -6  -1   13.00   10.70
 -24   6  -1    5.00    9.00
 -24   6  -1   10.60    6.30
  24   6   1    8.10    8.90
  24   6   1   -4.30    8.20
 -24   6  -1   -3.60   11.50
  26  -6   1   11.30    8.70
 -26  -6  -1   -1.80    8.80
 -26  -6  -1   20.90   10.90
  26   6   1  -12.30    6.80
  26   6   1   -7.80    8.10
 -26   6  -1    2.00   12.50
 -26   6  -1   -4.50    9.40
 -23  -7   1    2.20    9.10
 -23  -7   1   11.10    5.00
 -23  -7   1   18.90   10.70
  23  -7  -1    8.70    8.80
 -23   7   1   -3.40    8.80
  23   7  -1    7.10    8.40
  23   7  -1    5.30    8.10
 -23   7   1  -11.10   11.60
 -21  -7   1    5.00    4.70
 -21  -7   1   13.00   10.10
  21  -7  -1   -0.10    8.60
 -21  -7   1   18.60    9.30
  21   7  -1   -1.00    9.00
  21   7  -1  -10.00    6.50
 -21   7   1  -12.10   11.20
 -21   7   1  -10.00    8.80
 -19  -7   1   31.60   10.90
 -19  -7   1   15.30    5.10
  19  -7  -1   33.10   10.00
 -19  -7   1   27.20   11.00
 -19   7   1   19.80    9.60
  19   7  -1   15.70    7.50
 -19   7   1   15.60   15.20
  19   7  -1   16.70    8.60
 -17  -7   1  111.49   12.00
 -17  -7   1  136.19   16.20
  17  -7  -1  136.09   15.00
 -17  -7   1  151.18   15.50
  17   7  -1  116.69   11.80
 -17   7   1  125.09   16.80
  17   7  -1  113.09   14.30
 -17   7   1  112.99   13.60
 -15  -7   1  226.48   19.30
 -15  -7   1  233.78   18.70
  15  -7  -1  223.28   18.20
  15   7  -1  219.98   18.10
  15   7  -1  261.17   15.70
 -15   7   1  222.18   22.90
 -15   7   1  219.88   19.00
 -13  -7   1    8.50    8.60
 -13  -7   1   17.40    6.40
 -13  -7   1    5.50    8.80
  13  -7  -1   11.20    7.90
 -13   7   1    4.10    6.00
  13   7  -1    6.70    8.20
 -13   7   1    8.90    8.50
  13   7  -1    5.00    5.70
 -13   7   1   21.60    9.70
 -11  -7   1   26.40    9.80
  11  -7  -1   41.00    9.40
 -11  -7   1   46.60   10.90
 -11  -7   1   32.40    7.30
  11   7  -1   30.00    9.10
 -11   7   1   14.50    8.40
 -11   7   1   30.80    5.30
  11   7  -1   36.50    8.30
 -11   7   1   32.00    7.20
 -11   7   1   33.50   10.10
  -9  -7   1    1.50    8.00
  -9  -7   1   10.30    8.50
  -9  -7   1    6.50    6.00
   9  -7  -1   -4.40    6.90
   9   7  -1    4.40    6.90
  -9   7   1    4.20    7.90
  -9   7   1   13.10    4.70
  -9   7   1    6.70    7.30
  -9   7   1   -6.40    5.70
  -7  -7   1   -6.90    7.20
   7  -7  -1   -4.40    6.70
  -7  -7   1    9.30    6.10
  -7  -7   1    2.90    8.20
  -7   7   1   -1.50    4.30
   7   7  -1   -0.40    6.00
  -7   7   1    2.20    6.60
  -7   7   1    0.30    7.10
  -7   7   1   -7.50    5.40
  -5  -7   1   -1.20    7.90
   5  -7  -1    6.60    7.10
  -5  -7   1   -6.50    5.60
  -5   7   1   -1.10    5.50
  -5   7   1   -0.40    6.70
   5   7  -1    5.00    6.00
   5   7  -1  -13.30    6.30
  -5   7   1   -0.80    6.20
   3  -7  -1    4.30    5.40
   3  -7  -1   -3.20    7.10
  -3  -7   1    9.50    6.60
  -3   7   1   15.10    7.30
  -3   7   1   11.00    6.10
   3   7  -1    5.10    6.60
   3   7  -1    0.20    6.70
  -3   7   1    1.40    5.90
   3   7  -1    7.90    5.80
   1  -7  -1   16.80    7.00
   1  -7  -1    9.20    7.10
  -1  -7   1   12.30    6.90
  -1  -7   1    8.30    7.10
  -1   7   1   21.50    7.90
   1   7  -1   10.70    7.00
   1   7  -1    4.00    7.20
  -1   7   1   10.20    6.10
  -1   7   1    8.40    6.20
   1   7  -1    7.80    5.90
  -1  -7  -1   -6.80    6.60
   1  -7   1   -5.30    6.20
   1  -7   1    3.60    6.40
  -1  -7  -1   -5.80    5.40
  -1   7  -1    5.50    6.60
  -1   7  -1    5.90    5.60
  -1   7  -1    7.40    8.00
   1   7   1    9.80    5.60
   1   7   1   23.00    7.20
   3  -7   1   72.59   10.10
  -3  -7  -1   68.89    9.90
   3   7   1   72.29    9.20
  -3   7  -1   91.09   12.50
   3   7   1   78.39   10.70
  -3   7  -1   78.29    8.80
  -3   7  -1   77.19    9.70
   3   7   1   83.89   10.60
  -5  -7  -1   16.60    7.30
   5  -7   1    7.50    7.10
  -5  -7  -1   20.20    8.60
  -5  -7  -1    3.60    7.10
   5   7   1   13.10    5.60
   5   7   1   16.00    7.20
  -5   7  -1   15.60    7.20
  -5   7  -1   21.50    6.20
  -5   7  -1   10.00    8.30
  -5   7  -1   14.80    7.20
  -7  -7  -1   23.90    7.70
  -7  -7  -1   18.10    8.90
   7  -7   1   26.30    8.30
  -7  -7  -1   22.70    8.10
   7   7   1   23.60    6.20
   7   7   1   23.40    7.40
  -7   7  -1   30.20    9.30
  -7   7  -1   10.00    7.40
  -7   7  -1   29.30    6.10
   9  -7   1   57.39   10.00
  -9  -7  -1   69.99   10.90
  -9  -7  -1   55.99   11.20
  -9  -7  -1   64.19   10.80
   9   7   1   65.89    9.60
  -9   7  -1   66.89    7.40
  -9   7  -1   38.30   10.10
  -9   7  -1   60.89   11.80
   9   7   1   57.49    7.50
 -11  -7  -1    6.50    8.10
  11  -7   1    6.10    7.20
 -11  -7  -1   -0.60    7.20
 -11  -7  -1    9.50    7.90
 -11   7  -1   10.70    9.40
 -11   7  -1    3.20    7.50
  11   7   1    8.00    4.10
  11   7   1    4.30    6.40
 -11   7  -1    1.10    4.30
 -11   7  -1    4.10    8.10
  13  -7   1   16.30    8.40
 -13  -7  -1    7.00    7.40
 -13  -7  -1   13.60    8.80
  13   7   1   18.20    4.90
  13   7   1   13.50    6.70
 -13   7  -1   14.50    9.70
 -13   7  -1    9.40    8.50
  13   7   1   14.40    8.00
 -15  -7  -1   36.90   10.10
  15  -7   1   35.80    9.90
 -15  -7  -1   31.90   10.10
 -15   7  -1   24.30   16.50
  15   7   1   36.40    5.60
  15   7   1   20.10    7.80
  15   7   1   22.10   10.20
 -17  -7  -1   15.10   14.80
 -17  -7  -1   15.50    9.60
 -17   7  -1    5.50    8.60
  17   7   1   11.90    7.30
  17   7   1   26.70    5.20
  17   7   1   -0.20    7.90
 -17   7  -1   23.20   10.00
 -17   7  -1    1.90   16.50
 -19  -7  -1    1.80    9.50
 -19  -7  -1   12.80    9.90
  19  -7   1    6.30    8.30
  19   7   1    5.50    7.40
 -19   7  -1   -7.50    8.40
  19   7   1    3.70    4.00
  19   7   1   13.80    8.70
 -19   7  -1    1.20   10.10
 -19   7  -1   -6.60    7.60
 -21  -7  -1   23.80   10.20
  21  -7   1   25.60    9.60
 -21  -7  -1   -4.10    9.50
 -21   7  -1  -12.00   11.30
 -21   7  -1   12.90    9.70
 -21   7  -1   11.90    7.90
  21   7   1    1.10    7.80
  21   7   1    7.60    8.70
  23  -7   1    5.90    8.30
 -23  -7  -1   21.30   10.20
 -23   7  -1   30.50    7.70
 -23   7  -1   11.70    9.40
 -23   7  -1   21.80   13.30
  23   7   1   15.40    8.60
  23   7   1   20.30    9.60
  18  -8  -1    8.90    8.20
 -18  -8   1    0.90    9.60
 -18  -8   1  -11.40    8.90
 -18   8   1   -4.80   11.30
  18   8  -1   -9.60    7.00
  18   8  -1   -4.70    7.80
 -18   8   1    7.40    8.90
 -16  -8   1   14.70   10.80
  16  -8  -1    1.20    7.90
 -16  -8   1   13.50    6.20
 -16  -8   1    1.40    9.20
 -16   8   1   -4.80   10.90
  16   8  -1   -3.40    6.50
  16   8  -1   11.20    9.00
 -16   8   1    5.30    7.90
 -14  -8   1   32.40   15.30
  14  -8  -1   20.40    9.20
 -14  -8   1   22.90   10.60
 -14  -8   1   17.10    6.70
  14   8  -1    5.70    8.60
  14   8  -1   32.80    8.70
 -14   8   1   19.30    9.50
 -14   8   1   10.10   11.70
 -12  -8   1   41.50    8.20
  12  -8  -1   58.89   11.00
 -12  -8   1   34.10   11.80
 -12  -8   1   57.69   12.20
 -12   8   1   41.70    6.20
  12   8  -1   23.10    7.20
 -12   8   1   37.40   11.00
 -12   8   1   34.40    7.20
 -12   8   1   35.10   11.30
  12   8  -1   32.10    9.40
 -10  -8   1   65.59    9.80
 -10  -8   1   68.59   13.60
 -10   8   1   54.79   12.30
 -10   8   1   59.49    7.40
  10   8  -1   58.19   11.30
 -10   8   1   49.90   11.40
 -10   8   1   65.59    8.40
  10   8  -1   58.69    9.00
  -8  -8   1   19.10   10.20
  -8  -8   1    5.50    6.80
   8  -8  -1    3.00    7.20
  -8   8   1    6.00    8.90
  -8   8   1    6.10    9.70
  -8   8   1   -0.80    6.60
   8   8  -1   -1.70    5.90
   8   8  -1    8.40    7.50
  -8   8   1    9.90    5.40
   8   8  -1    4.50    8.50
  -6  -8   1   -7.00    6.00
   6  -8  -1   11.40    9.00
  -6  -8   1   -6.20    8.40
  -6   8   1    1.20    5.60
  -6   8   1   -3.50    6.40
  -6   8   1    0.70    6.30
   6   8  -1   11.30    8.20
   6   8  -1    1.60    5.90
   6   8  -1    6.00    6.90
  -6   8   1    5.80    8.20
  -4  -8   1   -2.20    6.30
   4  -8  -1    1.50    7.40
  -4   8   1    9.00    6.50
  -4   8   1   14.70    6.20
   4   8  -1   -7.00    7.30
   4   8  -1    9.00    6.50
   4   8  -1    7.90    7.40
  -4   8   1    2.10    7.90
   4   8  -1    3.40    7.20
  -4   8   1    7.80    7.40
   2  -8  -1   -3.40    8.40
   2   8  -1   15.20    7.00
   2   8  -1   16.10    6.80
  -2   8   1   11.20    6.70
   2   8  -1    8.70    8.10
  -2   8   1    6.90    7.30
  -2   8   1   20.40    8.00
  -2   8   1   13.20    6.40
   2   8  -1    2.90    6.20
   2   8  -1   -6.20    8.00
   0  -8   1   40.40    9.50
   0   8   1   32.50    8.70
   0   8  -1   35.50   10.50
   0   8  -1   44.30    9.30
   0   8   1   43.90    8.70
   0   8  -1   34.40    9.00
   0   8   1   56.89   10.20
   0   8  -1   45.30    8.50
   0   8   1   40.60    7.80
   2  -8   1    7.70    7.50
   2   8   1   12.90    6.60
   2   8   1   18.30    6.50
  -2   8  -1   12.10    7.00
   2   8   1    8.80    7.10
  -2   8  -1   16.50    6.50
  -2   8  -1   19.50    8.10
   2   8   1    9.60    6.90
   2   8   1   14.40    8.10
  -2   8  -1   16.70    9.00
   4  -8   1   10.10    8.60
  -4   8  -1    3.30    7.10
   4   8   1    9.20    5.60
   4   8   1    3.00    6.10
  -4   8  -1   10.20    7.10
  -4   8  -1   23.60   11.60
   4   8   1    4.00    7.40
   4   8   1   15.70    7.30
  -4   8  -1    7.70    8.40
   4   8   1   17.60    7.90
   6  -8   1   28.60    9.00
  -6  -8  -1   12.90    8.70
   6   8   1    9.10    5.50
  -6   8  -1   22.80    6.50
  -6   8  -1   20.90    7.90
   6   8   1   18.50    7.60
   6   8   1   16.30    6.70
  -6   8  -1    9.10    8.80
   6   8   1   11.20    7.20
  -6   8  -1   21.10   10.10
  -8  -8  -1    5.10    8.90
   8  -8   1    9.90    7.90
  -8  -8  -1    9.60    9.00
  -8   8  -1    6.50    8.50
  -8   8  -1   -0.70    5.60
  -8   8  -1    0.20    9.10
   8   8   1    4.30    6.80
  -8   8  -1   13.00    7.30
   8   8   1    7.30    5.20
   8   8   1    4.50    6.70
 -10  -8  -1   14.80    9.60
 -10  -8  -1   19.10    9.50
  10  -8   1    5.10    8.00
 -10   8  -1    3.40   10.00
 -10   8  -1   -1.40    7.60
 -10   8  -1    3.90    6.70
 -10   8  -1    8.80    5.40
  10   8   1    2.90    6.90
 -12  -8  -1   23.10   10.10
 -12   8  -1   19.30   11.10
  12   8   1   34.90    6.20
  12   8   1   21.00    8.80
  12   8   1   14.10    7.70
 -12   8  -1   17.80    7.20
 -12   8  -1    9.90    9.80
  14  -8   1    7.80    8.40
 -14  -8  -1  -11.20    8.00
 -14  -8  -1   12.60   10.10
  14   8   1   16.60    6.40
 -14   8  -1    7.00    8.70
 -14   8  -1   -0.10    7.20
  14   8   1   12.50    7.50
 -14   8  -1    6.80   10.10
  14   8   1    1.50    7.40
 -16  -8  -1    6.20    9.00
 -16  -8  -1   19.10    9.30
  16  -8   1   -0.50    7.40
  16   8   1    8.90    4.90
 -16   8  -1    4.40   10.30
  16   8   1   -0.50    7.00
 -16   8  -1   -7.00    8.70
  16   8   1   -2.60    8.20
 -16   8  -1   -5.90    7.60
  18  -8   1   -2.60    8.00
 -18  -8  -1   -5.40    8.20
 -18  -8  -1    5.10   15.90
  18   8   1    6.10    9.00
 -18   8  -1    7.70   11.80
  18   8   1   -4.40    8.00
 -18   8  -1   -8.10    9.30
 -18   8  -1   -3.60    8.00
  11   9  -1   38.10    8.60
 -11   9   1   24.50   12.00
  11   9  -1   33.60    7.40
 -11   9   1   25.90   10.50
   9  -9  -1   22.90   10.10
   9   9  -1    6.10    7.30
   9   9  -1    8.70    7.90
   9   9  -1   16.20    7.00
  -9   9   1    5.00    6.00
   9   9  -1   21.90    9.50
  -9   9   1    4.50    9.30
  -9   9   1   -4.60    8.40
   7  -9  -1    5.00    8.60
   7   9  -1    5.80    6.80
   7   9  -1    6.50    6.30
   7   9  -1   -3.40    8.00
  -7   9   1   -3.90    6.30
  -7   9   1    4.00    9.00
   7   9  -1    7.40    7.50
   7   9  -1    8.50    7.70
  -7   9   1    4.00    5.80
   5  -9  -1    8.90    9.20
   5   9  -1   -1.20    8.30
   5   9  -1   -0.40    7.70
   5   9  -1   20.50    7.90
  -5   9   1   -4.60    6.00
  -5   9   1    2.90    8.80
  -5   9   1   -3.00    7.80
  -5   9   1   10.00    6.70
   3  -9  -1    6.90    9.60
   3   9  -1   50.99   16.00
   3   9  -1    8.30    6.70
   3   9  -1   -8.90    6.00
   3   9  -1   -5.40    6.90
  -3   9   1    1.70    7.50
  -3   9   1  -10.00    7.70
  -3   9   1   -3.50    6.90
  -3   9   1   -3.20    6.30
   3   9  -1   12.60    9.30
   1   9  -1   74.89   13.10
   1   9  -1   54.99   10.90
   1   9  -1   93.09   11.80
  -1   9   1   59.29   11.60
  -1   9   1   48.20    9.80
   1   9  -1   39.90    9.60
  -1   9   1   48.10   10.60
   1   9  -1   43.20   10.60
  -1   9   1   37.60    8.60
  -1   9   1   52.09   10.80
  -1   9  -1   40.80    9.20
   1   9   1   43.70    9.30
  -1   9  -1   25.20    9.40
  -1   9  -1   54.79   12.50
   1   9   1   52.49   15.20
  -1   9  -1   59.29   10.50
   1   9   1   62.89   11.80
   1   9   1   41.20   10.00
   1   9   1   57.89   11.60
   3  -9   1   14.90    9.50
  -3   9  -1    9.20    8.00
   3   9   1    8.80   14.00
   3   9   1   26.90    8.50
  -3   9  -1   12.60    9.80
  -3   9  -1   -0.30    6.60
   3   9   1   14.90    6.80
   3   9   1   18.40    9.00
   3   9   1   13.40    7.90
  -3   9  -1    8.00    7.70
  -5   9  -1   -4.50    6.00
   5   9   1    1.50    5.80
   5   9   1    0.30    7.20
  -5   9  -1   -1.80    7.50
  -5   9  -1   -4.40    7.60
   5   9   1    3.20    8.10
   5   9   1    2.00    8.00
  -5   9  -1   -5.20    9.40
   7  -9   1   25.10    9.90
   7   9   1   10.80    7.90
  -7   9  -1   14.10    8.40
   7   9   1    4.20    7.30
  -7   9  -1    3.50    9.70
  -7   9  -1    3.70    8.50
   7   9   1    5.10    8.50
   7   9   1   13.20    6.30
   9  -9   1   12.40    9.00
  -9   9  -1   29.60    9.70
   9   9   1   24.20    7.00
   9   9   1   39.70    9.80
  -9   9  -1   20.60   11.30
   9   9   1   14.60    9.30
  -9   9  -1    3.00    7.20
   9   9   1    9.30    7.90
  36   0  -2   17.20    8.50
 -36   0   2   13.80   11.30
  36   0  -2   -3.40    8.00
 -36   0   2   18.70   10.20
 -34   0   2   33.00   10.80
 -34   0   2   30.80   13.10
  34   0  -2   33.70   10.70
  34   0  -2   25.80    8.40
 -32   0   2   44.50    9.90
 -32   0   2   27.70   11.90
  32   0  -2   28.60    8.20
  32   0  -2   20.20    8.70
 -32   0   2   25.00    9.80
 -30   0   2   23.40    9.70
 -30   0   2   24.60   11.60
  30   0  -2   20.00    8.10
 -30   0   2   12.90    8.10
  30   0  -2   29.60    7.60
 -28   0   2   61.29   10.60
  28   0  -2   57.59    8.70
  28   0  -2   61.59    9.70
 -28   0   2   51.39   12.40
 -28   0   2   51.09    9.70
 -26   0   2   84.29   14.20
 -26   0   2   81.89   13.00
  26   0  -2   86.29   10.10
  26   0  -2   91.29   10.80
 -24   0   2    8.90    6.30
  24   0  -2    0.80    6.90
  24   0  -2    2.00    5.50
 -24   0   2   -1.00    7.70
 -24   0   2    4.50    7.50
 -22   0   2    2.40    6.60
  22   0  -2    6.10    5.30
 -22   0   2   13.60    5.90
 -22   0   2    9.30    8.10
  22   0  -2    6.20    5.70
 -20   0   2   73.09    8.40
  20   0  -2   92.49    9.00
 -20   0   2   86.49   11.30
 -20   0   2   83.79    9.60
  20   0  -2   96.29    8.40
 -18   0   2   17.30    8.30
 -18   0   2    6.40    4.90
 -18   0   2   14.80    5.90
  18   0  -2    5.70    4.80
  18   0  -2   10.20    4.80
  16   0  -2   23.30    5.20
 -16   0   2   21.70    7.00
 -16   0   2   18.80    6.00
 -16   0   2   21.50    5.00
  16   0  -2   24.60    5.20
  14   0  -2 3116.49  139.89
  14   0  -2 3223.08  140.19
 -14   0   2 3107.89  140.19
 -14   0   2 3106.69  140.79
 -14   0   2 3315.47  141.59
 -14   0   2 3183.48  141.49
 -14   0   2 2993.60  139.99
  14   0  -2 3377.66  140.39
 -12   0   2 1093.19   49.90
 -12   0   2 1162.28   49.80
 -12   0   2 1100.99   49.70
 -12   0   2 1094.49   50.49
 -12   0   2 1120.79   51.09
  12   0  -2 1069.99   50.19
  12   0  -2 1069.29   50.49
 -10   0   2  761.52   35.40
 -10   0   2  758.62   35.10
 -10   0   2  751.02   36.10
  10   0  -2  810.02   35.40
  10   0  -2  782.32   35.00
  10   0  -2  743.93   36.00
 -10   0   2  750.22   35.80
  10   0  -2  797.92   35.20
 -10   0   2  806.42   35.10
  10   0  -2  739.03   35.50
   8   0  -2    4.80    4.70
   8   0  -2    6.40    4.00
  -8   0   2   -2.70    3.10
   8   0  -2   10.70    3.20
  -8   0   2   -0.40    4.10
  -8   0   2    1.10    3.50
  -8   0   2    3.10    3.30
   8   0  -2    2.50    3.10
  -8   0   2   -4.90    4.50
   8   0  -2    1.00    3.60
   6   0  -2  138.49    8.00
  -6   0   2  130.89    8.80
  -6   0   2  128.99    9.00
   6   0  -2  122.99    8.30
   6   0  -2  142.99    7.60
  -6   0   2  126.89    7.90
  -6   0   2  131.59    7.70
   6   0  -2  130.99    7.50
  -6   0   2  126.89    7.40
   6   0  -2  132.99    8.90
   4   0  -2 1288.27   59.49
  -4   0   2 1399.86   59.19
   4   0  -2 1389.76   59.59
  -4   0   2 1328.67   58.99
  -4   0   2 1308.37   59.49
  -4   0   2 1409.56   59.79
   4   0  -2 1301.27   58.99
   4   0  -2 1297.37   59.59
  -4   0   2 1321.27   59.49
   4   0  -2 1372.06   59.09
  -2   0   2  137.79    8.00
   2   0  -2  147.69    8.40
  -2   0   2  148.79    8.40
  -2   0   2  138.49    7.50
   2   0  -2  156.18    8.40
  -2   0   2  162.08    8.40
  -2   0   2  146.69    7.80
   2   0  -2  149.69    7.60
   2   0  -2  148.99    7.80
   2   0  -2  140.49    8.00
   0   0   2 9479.35  410.76
   0   0  -2 9381.16  410.76
  -2   0  -2  405.16   18.50
   2   0   2  416.86   18.20
  -2   0  -2  393.96   18.70
   2   0   2  399.76   18.60
  -2   0  -2  391.46   18.50
   2   0   2  388.66   18.40
  -2   0  -2  375.76   18.20
  -2   0  -2  414.86   18.30
   2   0   2  397.06   18.50
   2   0   2  363.96   18.20
  -4   0  -2  150.98    7.90
  -4   0  -2  143.79    8.50
  -4   0  -2  151.68    8.90
   4   0   2  137.89    8.40
   4   0   2  154.28    9.00
   4   0   2  159.48    7.90
   4   0   2  157.48    9.10
   4   0   2  147.29    8.60
  -4   0  -2  147.69    9.00
  -4   0  -2  151.18    9.60
  -6   0  -2 1472.05   68.09
  -6   0  -2 1562.84   68.19
   6   0   2 1431.46   67.99
  -6   0  -2 1557.54   67.39
  -6   0  -2 1521.25   68.09
   6   0   2 1659.23   67.39
  -6   0  -2 1600.44   67.79
   6   0   2 1484.55   67.99
   6   0   2 1483.55   67.69
   6   0   2 1526.65   68.19
   8   0   2    2.10    4.60
   8   0   2    0.10    4.20
  -8   0  -2    5.60    3.40
  -8   0  -2    1.60    4.50
  -8   0  -2    1.80    4.40
  -8   0  -2    5.30    2.90
   8   0   2    1.00    3.20
  -8   0  -2    3.10    4.20
   8   0   2    9.10    4.20
 -10   0  -2   60.49    5.70
  10   0   2   61.79    6.70
 -10   0  -2   87.29   11.70
 -10   0  -2   61.59    7.10
  10   0   2   69.49    7.60
  10   0   2   56.99    5.40
 -10   0  -2   54.79    4.80
  10   0   2   63.69    7.20
 -10   0  -2   63.19    7.00
 -10   0  -2   66.69    5.20
 -12   0  -2   66.59    5.70
 -12   0  -2   65.79    5.90
  12   0   2   76.69    8.50
 -12   0  -2   56.19    5.10
 -12   0  -2   67.19    9.40
 -12   0  -2   62.09    7.70
 -14   0  -2   34.70    4.40
  14   0   2   39.20    4.80
 -14   0  -2   50.09    6.10
  14   0   2   56.29    7.10
 -14   0  -2   34.00    6.80
 -14   0  -2   44.00    8.10
 -14   0  -2   31.90    4.70
  16   0   2   37.10    5.10
  16   0   2   47.50    7.30
 -16   0  -2   28.60    6.80
 -16   0  -2   31.00    4.40
 -16   0  -2   33.50    5.30
 -16   0  -2   41.90    5.40
 -16   0  -2   41.90    8.20
 -18   0  -2   -1.10    5.30
 -18   0  -2   -0.50    3.90
 -18   0  -2    2.70    4.20
 -18   0  -2    4.30    3.30
  18   0   2    4.90    6.10
 -18   0  -2    1.20    7.00
 -20   0  -2  331.17   18.40
 -20   0  -2  355.16   20.20
 -20   0  -2  352.36   18.60
  20   0   2  372.06   20.80
 -20   0  -2  351.56   21.80
 -22   0  -2   37.20   13.60
  22   0   2   48.30    9.30
 -22   0  -2   36.30    7.20
 -22   0  -2   32.70   10.30
  24   0   2  235.58   17.60
 -24   0  -2  238.08   15.40
 -24   0  -2  239.38   17.00
 -24   0  -2  255.47   19.40
  24   0   2  247.28   14.60
  26   0   2  141.99   14.10
  26   0   2  157.48   11.20
 -26   0  -2  140.89   13.70
 -26   0  -2  159.98   12.30
 -26   0  -2  158.58   16.80
 -28   0  -2    5.10    6.30
 -28   0  -2    9.30    8.40
 -28   0  -2    3.70    9.90
  28   0   2   10.10    5.60
  28   0   2    3.90    7.90
 -30   0  -2    9.80    8.80
 -30   0  -2    9.40    7.10
  30   0   2   10.80    8.10
  30   0   2   20.50    9.00
 -30   0  -2   16.10   11.00
 -32   0  -2   14.80    9.40
 -32   0  -2   17.80    8.00
 -32   0  -2   40.20   13.00
  32   0   2   24.10    9.90
  32   0   2   10.80    6.60
 -34   0  -2   49.50   14.60
 -34   0  -2   48.60   12.50
  34   0   2   50.99   11.00
 -34   0  -2   55.49   12.70
  34   0   2   33.80    8.20
  35  -1  -2   -6.20    6.70
  35  -1  -2    6.50    9.00
 -35  -1   2    8.70    9.90
 -35  -1   2   10.60    8.00
 -35  -1   2    8.50   11.40
 -35   1   2    3.70   11.60
  35   1  -2   -7.40    7.90
 -35   1   2   -1.70    9.70
  35   1  -2   26.20    8.40
 -35   1   2   31.00    8.80
 -33  -1   2    9.40    8.70
 -33  -1   2   13.10    7.50
 -33  -1   2    1.90   11.40
  33  -1  -2   15.20    7.90
  33  -1  -2  -11.60    7.90
 -33   1   2   -9.30    9.00
  33   1  -2   16.30    7.90
 -33   1   2   11.50   11.20
  33   1  -2   12.10    8.20
 -33   1   2   15.30    8.10
 -31  -1   2   11.20    7.80
  31  -1  -2  -10.10    6.10
  31  -1  -2   14.00    8.20
 -31  -1   2    9.50    8.00
 -31  -1   2   10.20   12.30
 -31   1   2   -2.10    7.00
 -31   1   2    0.40    9.20
  31   1  -2   -4.20    6.90
 -31   1   2   12.00   13.70
  31   1  -2    1.00    7.00
 -29  -1   2   53.89   10.20
 -29  -1   2   68.29   10.30
  29  -1  -2   54.29    8.30
  29  -1  -2   59.99   10.20
 -29  -1   2   48.30   12.50
 -29   1   2   43.30   10.90
 -29   1   2   41.60    7.90
  29   1  -2   40.90    9.00
 -29   1   2   34.40   11.90
  29   1  -2   53.39    9.40
  27  -1  -2  113.99   11.60
  27  -1  -2  102.89    9.90
 -27  -1   2   95.59   11.80
 -27  -1   2  121.99   11.80
 -27  -1   2  124.49   16.30
 -27   1   2  118.09   14.00
 -27   1   2   88.59   10.50
  27   1  -2   99.29   11.50
  27   1  -2  116.39   11.20
 -27   1   2   99.89   14.80
 -25  -1   2   20.70    7.30
 -25  -1   2   10.70    7.40
 -25  -1   2   14.90    8.80
  25  -1  -2    4.80    6.70
  25  -1  -2   22.60    6.30
  25   1  -2   15.50    7.80
 -25   1   2    7.00    6.00
 -25   1   2    8.40    9.50
 -25   1   2    9.20    7.90
 -23  -1   2    0.40    7.60
  23  -1  -2    6.20    5.60
  23  -1  -2    4.10    5.90
 -23  -1   2    4.30    6.30
 -23  -1   2    9.70    6.70
 -23   1   2   -4.80    7.80
 -23   1   2   10.20    7.70
  23   1  -2    0.50    5.50
 -23   1   2    5.30    5.40
  23   1  -2    8.80    6.20
 -21  -1   2   38.80    7.60
 -21  -1   2   34.60    7.50
  21  -1  -2   40.30    7.20
  21  -1  -2   40.90    6.20
 -21  -1   2   33.90    8.90
  21   1  -2   31.50    6.80
 -21   1   2   27.60    7.90
 -21   1   2   19.30    5.90
 -21   1   2   37.90   11.80
  21   1  -2   37.10    6.80
  19  -1  -2   29.20    5.50
  19  -1  -2   17.80    4.80
  19  -1  -2   24.80    6.20
 -19  -1   2   20.70    6.40
 -19  -1   2   27.30    7.70
 -19  -1   2   22.50    6.40
 -19   1   2   29.40    7.40
  19   1  -2   24.40    5.60
 -19   1   2   23.90    7.80
 -19   1   2   26.70    5.30
  19   1  -2   26.60    6.10
 -17  -1   2   79.29    8.10
  17  -1  -2   63.59    6.10
  17  -1  -2   55.79    6.30
 -17  -1   2   67.99    8.00
 -17  -1   2   68.49    9.10
  17  -1  -2   66.89    7.60
  17   1  -2   59.29    7.20
 -17   1   2   54.69    9.00
  17   1  -2   75.59    7.50
 -17   1   2   55.09    6.40
 -17   1   2   65.49    8.60
 -15  -1   2   -4.20    5.30
  15  -1  -2    4.10    4.20
  15  -1  -2    2.60    3.60
 -15  -1   2   10.20    5.20
  15  -1  -2    4.80    4.00
 -15  -1   2    1.50    4.00
 -15  -1   2    0.00    4.30
 -15   1   2   -2.50    6.10
 -15   1   2    7.60    3.20
  15   1  -2    1.00    4.00
  15   1  -2    1.20    4.00
 -15   1   2   -0.90    3.50
 -15   1   2    6.40    5.50
 -13  -1   2  341.67   18.00
 -13  -1   2  346.07   17.40
 -13  -1   2  345.97   19.30
  13  -1  -2  338.87   17.00
  13  -1  -2  322.97   16.60
  13  -1  -2  360.26   17.90
 -13  -1   2  349.87   18.20
  13   1  -2  368.56   17.40
  13   1  -2  325.27   17.60
 -13   1   2  349.96   18.70
 -13   1   2  318.27   16.80
  13   1  -2  357.36   18.00
 -13   1   2  331.17   16.70
 -13   1   2  363.36   19.40
 -11  -1   2   -1.50    4.50
 -11  -1   2    2.10    3.80
  11  -1  -2    2.40    3.00
 -11  -1   2   -0.20    5.10
  11  -1  -2    4.70    3.80
  11  -1  -2    4.10    4.20
 -11  -1   2    0.80    3.40
  11  -1  -2   15.50    4.10
 -11  -1   2    2.90    5.30
  11  -1  -2    1.00    4.90
 -11   1   2    1.30    3.10
  11   1  -2    1.20    4.40
 -11   1   2    8.60    3.30
 -11   1   2    7.70    4.50
  11   1  -2    6.10    4.10
  11   1  -2    6.10    4.30
 -11   1   2    2.00    4.90
  11   1  -2    7.80    3.80
 -11   1   2    0.30    5.80
   9  -1  -2   40.80    5.50
   9  -1  -2   43.90    6.00
  -9  -1   2   43.70    5.20
  -9  -1   2   40.70    6.30
  -9  -1   2   36.00    5.40
   9  -1  -2   46.30    5.90
  -9  -1   2   45.00    5.80
   9  -1  -2   39.50    5.00
  -9  -1   2   41.20    4.80
   9   1  -2   55.49    5.80
  -9   1   2   39.40    4.80
  -9   1   2   46.50    6.60
  -9   1   2   40.30    5.20
  -9   1   2   40.80    6.20
   9   1  -2   47.70    6.60
   9   1  -2   37.30    4.80
   9   1  -2   34.80    6.10
  -7  -1   2  272.87   14.40
   7  -1  -2  265.87   13.40
  -7  -1   2  253.87   12.40
   7  -1  -2  235.88   12.90
  -7  -1   2  259.77   13.80
  -7  -1   2  264.87   13.60
   7  -1  -2  250.87   13.60
  -7   1   2  266.27   13.90
  -7   1   2  238.78   12.80
  -7   1   2  290.47   14.20
   7   1  -2  244.48   13.60
   7   1  -2  265.97   13.50
   7   1  -2  268.97   12.40
   7   1  -2  257.67   13.30
  -7   1   2  238.88   13.30
  -5  -1   2    9.50    3.60
   5  -1  -2    3.60    3.60
   5  -1  -2   -0.90    3.50
  -5  -1   2    1.20    3.80
  -5  -1   2    1.70    4.20
  -5  -1   2   -0.40    3.80
   5  -1  -2    4.10    3.40
   5  -1  -2    5.40    3.90
  -5   1   2    0.60    4.30
   5   1  -2    3.00    3.70
   5   1  -2    6.30    4.60
   5   1  -2    3.50    3.80
   5   1  -2    2.10    4.00
  -5   1   2    4.10    3.60
  -5   1   2    0.40    3.40
  -5   1   2    7.10    4.30
  -3  -1   2  238.88   12.20
  -3  -1   2  238.18   12.00
   3  -1  -2  251.27   11.60
  -3  -1   2  226.28   12.60
   3  -1  -2  248.68   12.10
   3  -1  -2  231.68   11.90
  -3  -1   2  221.68   12.10
   3  -1  -2  227.98   11.80
   3   1  -2  245.08   12.00
   3   1  -2  214.98   12.60
   3   1  -2  228.48   12.00
  -3   1   2  254.47   12.20
  -3   1   2  229.98   11.70
   3   1  -2  200.28   12.00
  -3   1   2  218.38   11.90
  -3   1   2  234.78   12.00
   1  -1  -2  780.72   34.50
  -1  -1   2  781.32   35.10
   1  -1  -2  828.22   35.10
  -1  -1   2  773.02   35.30
   1  -1  -2  721.13   35.10
  -1  -1   2  806.62   35.70
   1  -1  -2  802.82   35.40
  -1  -1   2  761.62   35.50
  -1   1   2  827.82   35.10
  -1   1   2  774.92   34.60
   1   1  -2  726.93   35.40
   1   1  -2  739.83   35.50
   1   1  -2  808.82   35.20
   1   1  -2  792.72   35.40
  -1   1   2  764.72   35.20
  -1   1   2  784.12   35.30
  -1  -1  -2 1493.35   67.19
  -1  -1  -2 1613.44   67.69
   1  -1   2 1522.75   67.59
   1  -1   2 1569.64   67.69
   1  -1   2 1528.35   67.89
  -1  -1  -2 1599.04   67.09
   1  -1   2 1481.75   66.99
   1  -1   2 1525.75   67.19
  -1   1  -2 1518.55   67.59
   1   1   2 1479.75   67.49
  -1   1  -2 1557.94   67.29
   1   1   2 1483.95   67.19
   1   1   2 1576.24   67.59
  -1   1  -2 1486.55   66.99
   1   1   2 1557.44   67.69
  -1   1  -2 1371.56   67.69
  -1   1  -2 1474.05   67.69
   1   1   2 1602.64   67.09
   3  -1   2  790.72   36.60
   3  -1   2  771.82   37.30
  -3  -1  -2  846.72   36.20
  -3  -1  -2  819.72   37.30
  -3  -1  -2  856.51   37.30
   3  -1   2  799.32   36.90
  -3  -1  -2  828.02   37.00
   3  -1   2  830.22   37.20
   3  -1   2  802.62   37.20
  -3   1  -2  790.12   36.60
  -3   1  -2  846.52   37.30
  -3   1  -2  869.51   37.30
   3   1   2  830.22   37.10
   3   1   2  872.51   37.20
  -3   1  -2  809.92   36.90
  -3   1  -2  810.42   37.50
   3   1   2  803.02   37.20
   3   1   2  794.72   36.20
   5  -1   2   54.69    6.40
  -5  -1  -2   50.79    6.20
  -5  -1  -2   54.19    5.70
   5  -1   2   45.60    4.40
   5  -1   2   46.10    5.80
   5  -1   2   58.39    5.20
   5  -1   2   51.09    5.90
  -5  -1  -2   48.70    5.90
  -5  -1  -2   50.59    5.50
  -5   1  -2   61.59    6.10
   5   1   2   55.69    6.00
  -5   1  -2   35.30    4.20
   5   1   2   45.70    5.60
  -5   1  -2   61.69    6.70
   5   1   2   47.30    5.50
  -5   1  -2   55.19    5.50
  -5   1  -2   50.29    6.00
   5   1   2   49.80    5.40
   7  -1   2  138.59   10.70
   7  -1   2  148.39    8.10
  -7  -1  -2  154.18   10.00
  -7  -1  -2  156.08    9.50
  -7  -1  -2  163.28    9.90
  -7  -1  -2  155.98    9.40
   7  -1   2  189.68    9.30
   7  -1   2  157.98    9.70
  -7   1  -2  140.39    8.00
   7   1   2  142.09    9.30
   7   1   2  150.98    9.50
  -7   1  -2  157.88   10.40
  -7   1  -2  156.38    9.20
   7   1   2  157.18    9.90
  -7   1  -2  164.58    9.90
   9  -1   2  452.25   21.20
  -9  -1  -2  443.26   22.00
   9  -1   2  447.06   22.10
   9  -1   2  427.76   20.40
   9  -1   2  441.96   21.70
  -9  -1  -2  446.26   22.00
  -9  -1  -2  448.16   21.80
   9  -1   2  468.55   22.00
   9   1   2  449.66   21.40
  -9   1  -2  450.55   22.30
  -9   1  -2  444.56   20.40
  -9   1  -2  490.75   23.30
   9   1   2  469.45   22.00
  -9   1  -2  396.86   21.60
  -9   1  -2  436.16   21.30
   9   1   2  431.76   21.70
   9   1   2  400.56   21.40
  11  -1   2    6.80    5.10
 -11  -1  -2   -1.20    5.30
 -11  -1  -2    5.40    4.00
  11  -1   2    5.70    2.80
 -11  -1  -2    4.10    2.30
 -11  -1  -2    5.30    5.30
 -11  -1  -2    4.30    1.90
  11  -1   2    6.50    4.90
 -11   1  -2   13.70    6.10
 -11   1  -2   -2.10    5.40
 -11   1  -2   -0.50    3.50
 -11   1  -2    4.40    2.90
  11   1   2    5.50    4.70
 -11   1  -2   10.90    4.10
  11   1   2    2.60    4.70
  11   1   2   -2.10    3.60
 -13  -1  -2   66.49    8.10
 -13  -1  -2   63.09    7.90
 -13  -1  -2   53.59    6.40
  13  -1   2   58.69    4.90
  13  -1   2   70.09    7.90
 -13  -1  -2   53.39    3.90
 -13  -1  -2   46.50    4.50
  13   1   2   63.79    7.50
 -13   1  -2   62.29    7.60
 -13   1  -2   48.50    5.60
 -13   1  -2   62.59    8.40
 -13   1  -2   60.39    4.90
 -13   1  -2   61.29    6.60
 -15  -1  -2  151.88   11.80
 -15  -1  -2  135.19    8.10
 -15  -1  -2  140.69   11.00
 -15  -1  -2  134.99    9.50
 -15  -1  -2  132.99    7.60
  15  -1   2  132.39    8.10
  15  -1   2  142.99   10.70
 -15   1  -2  145.59    8.30
 -15   1  -2  146.59   10.60
  15   1   2  153.28   10.90
 -15   1  -2  156.18   12.00
 -15   1  -2  143.39    9.60
 -17  -1  -2   -1.70    6.10
 -17  -1  -2    2.80    4.40
  17  -1   2   -4.10    5.00
 -17  -1  -2    2.10    3.50
 -17  -1  -2   -1.60    5.40
 -17  -1  -2    3.40    2.50
 -17   1  -2    9.20    7.40
 -17   1  -2    2.00    5.50
 -17   1  -2    3.60    3.90
 -17   1  -2    2.90    3.30
  17   1   2   -2.90    5.40
 -19  -1  -2    1.50    3.90
  19  -1   2    7.40    6.10
 -19  -1  -2    1.30    5.70
  19  -1   2    1.70    2.90
 -19  -1  -2   -1.00    4.20
 -19  -1  -2    3.20    2.80
 -19  -1  -2   -0.80    6.90
 -19   1  -2    5.20    6.10
  19   1   2    3.40    6.50
 -19   1  -2   -5.80    4.40
 -19   1  -2    5.10    8.10
  21  -1   2  118.79    8.00
 -21  -1  -2  119.29   10.20
 -21  -1  -2  123.89   11.80
 -21  -1  -2  110.39    7.90
  21  -1   2  124.09    8.20
  21  -1   2  147.59   12.10
 -21  -1  -2  106.69    8.70
 -21  -1  -2  124.59   13.40
 -21   1  -2  120.09   11.80
 -21   1  -2  134.99   14.60
  21   1   2  132.19   13.90
 -21   1  -2  121.99   10.40
  23  -1   2  458.95   25.40
 -23  -1  -2  445.46   22.40
 -23  -1  -2  486.05   27.00
 -23  -1  -2  424.76   25.20
 -23  -1  -2  458.85   24.00
  23  -1   2  463.55   22.10
 -23  -1  -2  372.86   21.30
  23   1   2  447.56   25.50
 -23   1  -2  444.36   23.70
 -23   1  -2  471.45   26.40
 -23   1  -2  472.25   27.60
  25  -1   2  243.28   13.90
  25  -1   2  237.78   17.40
 -25  -1  -2  244.18   14.30
 -25  -1  -2  255.57   17.60
 -25  -1  -2  263.77   19.50
 -25   1  -2  246.38   16.10
 -25   1  -2  260.57   20.20
 -25   1  -2  210.98   16.70
  25   1   2  245.18   15.30
  25   1   2  241.18   17.80
 -27  -1  -2   19.40   10.30
 -27  -1  -2    7.10    9.30
 -27  -1  -2   23.60    5.90
  27  -1   2   15.70    4.70
  27  -1   2    0.80    8.20
 -27   1  -2   24.70    7.80
  27   1   2    4.80    6.00
 -27   1  -2    6.60    7.50
  27   1   2   15.80    8.90
 -27   1  -2   19.60   11.10
  29  -1   2    9.30    5.30
 -29  -1  -2   20.80    5.60
  29  -1   2   11.00    8.30
 -29  -1  -2    9.00   10.40
 -29  -1  -2   22.30    9.40
  29   1   2   11.20    6.20
 -29   1  -2   13.50    8.40
  29   1   2   20.50    9.70
 -29   1  -2   14.90   10.80
 -29   1  -2   -1.10    9.50
 -31  -1  -2   54.99   22.00
  31  -1   2   36.70    9.80
 -31  -1  -2    5.70    7.90
  31  -1   2   16.70    5.80
 -31  -1  -2   40.20    6.60
 -31   1  -2   22.80    9.80
 -31   1  -2   33.90   12.90
 -31   1  -2   36.30   10.20
  31   1   2   32.80   14.60
  31   1   2   26.60    8.30
 -33  -1  -2   -2.80   10.60
 -33  -1  -2   18.80    9.60
  33  -1   2    6.30    6.00
  33  -1   2    8.80    8.40
 -33   1  -2   21.10   11.90
  33   1   2   12.20    8.70
 -33   1  -2    5.10    8.60
  33   1   2    3.30    7.00
 -33   1  -2   12.60    9.60
 -35  -1  -2   14.80    9.30
  35  -1   2    4.30    8.10
 -35  -1  -2    5.30   11.30
  35  -1   2   23.10   10.00
 -35   1  -2   33.50   10.80
  35   1   2   20.10    8.00
 -35   1  -2   19.40   12.20
 -35   1  -2   -9.10    8.50
  35   1   2   28.70   10.40
 -34  -2   2   18.80    7.20
 -34  -2   2    2.00    9.00
  34  -2  -2   20.20    8.70
 -34  -2   2   21.40   11.40
  34   2  -2   20.00    8.20
  34   2  -2   18.40   11.70
 -34   2   2   16.90   12.00
 -34   2   2   17.50    7.30
 -32  -2   2   43.80    8.70
  32  -2  -2   11.70    5.70
  32  -2  -2   25.30    9.10
 -32  -2   2   34.70   12.20
 -32  -2   2   25.50   10.20
 -32   2   2   24.20    7.80
  32   2  -2   17.80    9.50
 -32   2   2   23.80   11.50
 -32   2   2   14.20   11.00
  32   2  -2   27.70    8.60
 -30  -2   2   10.40    9.10
  30  -2  -2   18.80    7.90
  30   2  -2   13.90    7.60
 -30   2   2   13.30    7.60
 -30   2   2   -8.40    9.20
  30   2  -2   -1.90    7.70
 -30   2   2    8.80   16.60
  28  -2  -2   46.40    6.90
  28  -2  -2   37.50    9.40
 -28  -2   2   26.30    9.80
 -28  -2   2   49.40    8.70
 -28  -2   2   25.20   11.00
  28   2  -2   51.09    9.40
 -28   2   2   45.60   12.00
 -28   2   2   47.40   11.40
 -28   2   2   40.70    7.60
  28   2  -2   43.10    8.70
 -26  -2   2    7.60    6.30
  26  -2  -2   10.00    5.10
 -26  -2   2    0.40    8.30
 -26  -2   2    5.30    7.50
  26  -2  -2    2.50    7.10
  26   2  -2    4.60    6.80
 -26   2   2    7.50    8.80
 -26   2   2    9.50   10.10
  26   2  -2    4.80    6.40
 -26   2   2    0.10    5.50
  24  -2  -2    7.60    3.60
  24  -2  -2   -2.00    6.40
 -24  -2   2    1.00    7.30
 -24  -2   2    1.70    7.70
  24  -2  -2    1.90    4.90
 -24  -2   2    2.90    5.90
 -24   2   2   -5.60    7.40
 -24   2   2    5.90    5.00
  24   2  -2   -2.30    5.80
  24   2  -2   -7.30    5.40
 -24   2   2   -9.80    8.80
 -22  -2   2   47.20    9.00
  22  -2  -2   63.59    9.20
  22  -2  -2   68.39    5.60
 -22  -2   2   69.29    8.80
 -22  -2   2   49.00   10.10
  22  -2  -2   58.59    6.60
 -22   2   2   57.99    7.80
 -22   2   2   53.29    9.90
  22   2  -2   64.09    8.40
 -22   2   2   57.99   11.70
  22   2  -2   75.19   11.10
 -20  -2   2   26.20    7.50
  20  -2  -2   33.40    8.80
 -20  -2   2   36.50    6.80
 -20  -2   2   37.90    8.90
  20  -2  -2   34.00    4.30
  20  -2  -2   24.20    5.70
 -20   2   2   30.80    8.50
  20   2  -2   30.70    6.80
  20   2  -2   31.00    7.00
 -20   2   2   29.80    5.60
  18  -2  -2   14.60    5.80
  18  -2  -2   22.90    4.70
 -18  -2   2   24.50    6.10
 -18  -2   2   14.90    7.10
 -18  -2   2   24.60    6.80
  18  -2  -2   13.50    4.70
  18   2  -2   17.80    5.90
  18   2  -2   34.80    6.40
 -18   2   2   34.90    8.80
 -18   2   2   29.90    7.50
 -18   2   2   32.50    5.90
  16  -2  -2  224.98   14.10
 -16  -2   2  235.18   15.50
 -16  -2   2  240.58   14.60
 -16  -2   2  234.88   13.90
  16  -2  -2  217.68   12.20
 -16   2   2  251.17   15.00
 -16   2   2  237.18   12.40
 -16   2   2  230.28   11.80
  16   2  -2  242.58   13.50
 -16   2   2  225.68   15.90
  16   2  -2  220.28   14.10
  14  -2  -2   26.50    4.30
 -14  -2   2   25.20    4.90
 -14  -2   2   25.60    6.80
 -14  -2   2   28.10    6.30
 -14  -2   2   30.40    5.70
  14  -2  -2   23.20    5.40
 -14   2   2   24.20    5.90
 -14   2   2   29.00    3.90
 -14   2   2   30.20    7.70
  14   2  -2   26.70    5.60
  14   2  -2   23.30    5.50
  14   2  -2   24.00    5.40
  12  -2  -2  304.87   16.00
  12  -2  -2  281.37   14.30
 -12  -2   2  280.67   15.70
 -12  -2   2  282.87   16.10
 -12  -2   2  284.47   14.80
 -12  -2   2  317.97   17.40
 -12   2   2  266.87   14.00
 -12   2   2  286.27   16.40
  12   2  -2  282.97   15.50
  12   2  -2  308.97   15.10
  12   2  -2  266.37   15.70
 -12   2   2  301.17   17.00
 -10  -2   2  672.03   30.00
 -10  -2   2  657.23   31.40
 -10  -2   2  675.53   32.10
  10  -2  -2  652.53   31.30
  10  -2  -2  642.34   29.90
  10  -2  -2  660.73   31.10
 -10   2   2  664.93   31.50
  10   2  -2  645.44   31.20
  10   2  -2  679.23   29.90
 -10   2   2  650.73   29.80
 -10   2   2  674.23   31.70
  10   2  -2  568.64   30.50
  -8  -2   2  174.38   12.20
  -8  -2   2  165.78   11.00
   8  -2  -2  161.98    9.40
   8  -2  -2  180.48   10.90
   8  -2  -2  171.48   10.70
  -8  -2   2  164.48   10.40
  -8  -2   2  174.38    9.30
   8  -2  -2  166.78   11.70
   8   2  -2  168.48   10.60
   8   2  -2  186.68   11.40
   8   2  -2  159.98   10.50
  -8   2   2  167.08    9.50
  -8   2   2  182.38   11.00
   8   2  -2  189.98   12.80
  -8   2   2  171.88   10.80
   8   2  -2  177.38    9.20
  -8   2   2  179.48   11.10
   8   2  -2  178.28   10.60
  -6  -2   2  562.14   27.60
   6  -2  -2  594.14   27.80
  -6  -2   2  605.14   27.90
  -6  -2   2  527.45   27.20
   6  -2  -2  590.04   27.50
   6  -2  -2  542.65   26.70
   6  -2  -2  599.04   27.70
  -6   2   2  609.04   27.50
   6   2  -2  577.04   28.20
  -6   2   2  602.74   27.90
   6   2  -2  624.04   27.80
  -6   2   2  563.04   27.50
   6   2  -2  593.64   27.60
  -6   2   2  582.14   26.90
  -4  -2   2    4.80    4.20
   4  -2  -2    3.90    3.50
   4  -2  -2    4.10    4.70
  -4  -2   2   10.40    5.30
   4  -2  -2    1.90    3.70
  -4  -2   2    3.50    5.40
   4  -2  -2    1.90    5.00
  -4  -2   2    9.80    3.90
  -4   2   2   10.50    4.00
   4   2  -2   10.10    4.60
  -4   2   2    2.10    3.20
   4   2  -2    1.70    3.60
   4   2  -2    6.50    4.80
  -4   2   2    1.90    4.00
   4   2  -2    4.90    4.30
  -4   2   2    8.60    4.00
  -2  -2   2  126.19    8.00
   2  -2  -2  140.99    9.00
   2  -2  -2  138.89    8.20
  -2  -2   2  128.89    9.50
   2  -2  -2  148.09    8.50
  -2  -2   2  113.39    8.50
  -2   2   2  133.19    7.80
  -2   2   2  122.89    8.00
   2   2  -2  140.29    9.80
  -2   2   2  143.49    8.50
  -2   2   2  122.69    9.80
   2   2  -2  125.29    9.60
   2   2  -2  136.39    9.90
   2   2  -2  146.09    8.20
   2   2  -2  134.09    9.10
   0  -2   2   48.50    6.10
   0  -2   2   45.70    4.40
   0  -2   2   48.30    6.40
   0  -2  -2   42.60    4.70
   0  -2  -2   44.20    5.50
   0  -2  -2   46.30    5.70
   0  -2  -2   50.29    4.80
   0  -2   2   42.40    4.60
   0   2   2   49.10    4.50
   0   2   2   45.70    5.30
   0   2  -2   59.39    6.40
   0   2  -2   44.00    5.10
   0   2  -2   41.80    4.20
   0   2   2   44.90    4.60
   0   2   2   32.60    4.70
   0   2   2   43.90    4.50
   2  -2   2 7942.21  355.16
  -2  -2  -2 8358.26  355.06
   2  -2   2 8650.33  356.46
  -2  -2  -2 8087.29  355.76
   2  -2   2 8382.46  356.06
  -2  -2  -2 7437.96  355.26
   2  -2   2 7974.10  355.06
  -2   2  -2 7762.32  356.06
  -2   2  -2 8230.38  356.36
   2   2   2 8658.13  355.06
  -2   2  -2 8159.48  355.06
   2   2   2 8103.89  356.66
  -2   2  -2 8131.19  356.26
  -2   2  -2 7818.02  355.06
  -2   2  -2 8312.47  355.76
   2   2   2 7880.11  355.26
   2   2   2 8308.97  355.96
   2   2   2 8418.56  355.06
  -4  -2  -2  489.25   23.60
  -4  -2  -2  495.45   23.20
   4  -2   2  509.05   22.70
   4  -2   2  489.55   23.40
   4   2   2  505.15   23.10
  -4   2  -2  470.85   23.30
  -4   2  -2  515.75   24.80
   4   2   2  487.55   24.90
   4   2   2  492.95   23.80
  -4   2  -2  521.85   24.00
  -4   2  -2  487.55   22.70
   4   2   2  512.95   22.60
   4   2   2  507.85   22.60
   4   2   2  490.05   23.60
  -4   2  -2  493.35   24.20
  -6  -2  -2  124.89    9.70
   6  -2   2  114.69    8.10
   6  -2   2  117.59    9.10
   6  -2   2  112.59    6.20
  -6  -2  -2  107.69    8.10
  -6  -2  -2  111.09    8.50
   6  -2   2  120.19    8.30
   6  -2   2  133.09    8.60
  -6  -2  -2  120.49    8.40
   6   2   2  128.49    8.80
  -6   2  -2  111.79    6.40
  -6   2  -2  108.59    8.10
   6   2   2  108.49    8.30
  -6   2  -2  116.39    9.20
   6   2   2  110.29    7.60
   6   2   2  106.59    5.90
   6   2   2  114.89    8.20
  -6   2  -2  117.29    8.30
   6   2   2  121.59    5.80
  -6   2  -2  134.79    8.70
   8  -2   2  199.48   11.40
  -8  -2  -2  194.08   11.50
  -8  -2  -2  188.38   11.30
  -8  -2  -2  194.58   11.90
   8  -2   2  196.38   11.50
  -8  -2  -2  196.68   11.80
   8  -2   2  194.28   11.30
  -8   2  -2  193.88   12.60
  -8   2  -2  201.28   11.60
  -8   2  -2  188.78   11.40
   8   2   2  170.98   11.00
   8   2   2  190.78   11.60
  -8   2  -2  184.88   11.20
  10  -2   2    4.70    4.20
  10  -2   2    5.90    4.10
 -10  -2  -2    2.10    5.10
  10  -2   2    7.10    4.70
 -10  -2  -2    6.80    4.40
 -10   2  -2   18.50    6.10
  10   2   2    9.90    4.90
  10   2   2   15.90    5.00
 -10   2  -2    5.20    5.20
 -12  -2  -2    3.70    4.40
 -12  -2  -2    2.60    5.20
  12  -2   2    9.90    5.20
 -12  -2  -2   -5.40    4.60
 -12   2  -2    4.10    5.50
 -12   2  -2    3.50    4.20
 -12   2  -2   14.50    6.20
  12   2   2    5.20    5.00
 -14  -2  -2   18.60    6.20
  14  -2   2   16.40    5.50
 -14  -2  -2   23.30    5.30
 -14  -2  -2   21.30    5.90
 -14   2  -2   29.70    7.60
 -14   2  -2   27.40    6.50
 -14   2  -2   13.60    4.80
  14   2   2   22.50    5.80
 -16  -2  -2   23.90    7.00
  16  -2   2   23.90    6.30
 -16  -2  -2   17.00    5.50
 -16  -2  -2   22.90    6.80
  16   2   2   25.50    6.40
 -16   2  -2   16.80    5.50
 -16   2  -2   20.70    7.90
 -16   2  -2   23.60    6.90
 -18  -2  -2    9.40    6.40
 -18  -2  -2    6.20    6.10
  18  -2   2    5.20    5.60
 -18  -2  -2    6.90    5.30
 -18   2  -2    1.60    5.40
 -18   2  -2   11.80    5.70
 -18   2  -2   11.40    7.90
  18   2   2    7.90    6.00
 -20  -2  -2   74.69    8.90
  20  -2   2   65.39    5.00
  20  -2   2   63.59    9.20
  20  -2   2   71.99    4.80
 -20  -2  -2   71.79    9.90
 -20  -2  -2   77.29   10.90
  20   2   2   79.99   12.10
 -20   2  -2   61.49    8.70
 -20   2  -2   78.09   11.40
 -20   2  -2   44.00    7.20
  22  -2   2   77.29   10.60
  22  -2   2   84.69    5.50
 -22  -2  -2   73.19   11.00
 -22  -2  -2   75.09    5.10
 -22  -2  -2   85.09   12.10
 -22  -2  -2   74.79   11.20
  22  -2   2   76.49    5.80
 -22  -2  -2   73.59    5.80
 -22   2  -2   79.19   13.00
 -22   2  -2   88.29   10.50
  22   2   2  100.49   12.20
 -22   2  -2   91.39   10.20
  24  -2   2    8.00    3.10
  24  -2   2   -1.00    6.60
 -24  -2  -2   13.80    2.90
 -24  -2  -2  -12.00    7.30
 -24  -2  -2   -2.60    8.20
 -24  -2  -2    5.30    6.10
  24  -2   2    3.20    3.30
 -24   2  -2   15.20   11.40
  24   2   2    6.20    7.50
 -24   2  -2   -3.10   10.40
 -24   2  -2   12.90    7.40
  26  -2   2   24.30    4.40
 -26  -2  -2   34.60    4.20
 -26  -2  -2   22.30    9.80
  26  -2   2   22.60    8.80
 -26  -2  -2   17.80    8.90
 -26   2  -2   35.10   12.30
  26   2   2   27.50    9.50
 -26   2  -2   33.40    8.90
 -26   2  -2   25.50    8.40
  26   2   2   39.70    8.10
  28  -2   2   25.30    5.70
  28  -2   2   43.30   10.20
 -28  -2  -2   59.49   12.80
 -28  -2  -2   38.20   10.30
 -28   2  -2   35.00    8.80
 -28   2  -2   35.40   13.20
  28   2   2   44.30   10.30
  28   2   2   59.19    9.30
 -28   2  -2   59.89   10.50
 -30  -2  -2   21.60   11.30
  30  -2   2    9.00    8.80
  30   2   2    4.60    9.00
  30   2   2   18.70    8.20
 -30   2  -2   24.30   12.70
 -30   2  -2   11.30    9.20
 -30   2  -2   19.90    9.00
 -32  -2  -2   26.10   11.00
  32  -2   2   24.80    9.50
 -32  -2  -2   30.70   12.00
  32   2   2   15.90    9.50
 -32   2  -2   43.30   14.40
 -32   2  -2   21.80   10.30
  32   2   2   29.20    9.20
 -32   2  -2   32.70    9.60
 -34  -2  -2   28.60   11.00
 -34  -2  -2   69.29   15.00
  34  -2   2   64.99   11.70
 -34   2  -2   83.29   16.10
  34   2   2   51.39   10.30
 -34   2  -2   72.99   13.80
  34   2   2   62.59   12.00
 -34   2  -2   71.19   18.70
  33  -3  -2   14.60    8.70
 -33  -3   2   32.40   13.10
 -33  -3   2   33.30    6.80
 -33  -3   2   27.60   10.20
 -33   3   2   16.10   13.00
  33   3  -2   -3.50    9.40
  33   3  -2   26.10    8.30
 -33   3   2   -1.60   10.00
 -33   3   2   16.10    6.70
 -31  -3   2   12.00    7.30
  31  -3  -2   16.50    8.70
 -31  -3   2    3.60    8.80
 -31  -3   2   19.20   11.00
 -31   3   2   10.40    6.60
  31   3  -2   16.60    8.30
 -31   3   2   -0.60   10.00
 -31   3   2   -3.50   14.30
  31   3  -2   -1.70   12.80
 -29  -3   2   10.80    8.60
  29  -3  -2   12.40    9.90
 -29  -3   2   40.30    7.00
 -29   3   2   12.70   10.90
 -29   3   2   -5.10   21.80
 -29   3   2   21.60    6.40
  29   3  -2   35.20    8.30
  29   3  -2   13.70    8.90
 -27  -3   2   17.30    6.50
  27  -3  -2    4.00    6.80
 -27  -3   2   18.30    9.10
 -27  -3   2   22.60   10.90
  27   3  -2   14.80    8.00
 -27   3   2   13.00   10.80
 -27   3   2   11.00    5.40
 -27   3   2   19.50   10.20
  27   3  -2   25.50    7.50
 -25  -3   2   43.70   11.30
  25  -3  -2   34.80    8.60
 -25  -3   2   40.30   10.00
 -25  -3   2   55.79    8.60
 -25   3   2   69.29   13.40
 -25   3   2   47.10    7.20
 -25   3   2   52.39   11.00
  25   3  -2   60.49    9.80
  25   3  -2   70.29   10.90
  23  -3  -2   10.80    3.20
 -23  -3   2   14.00    8.10
  23  -3  -2    5.20    6.40
 -23  -3   2   17.70    6.20
 -23  -3   2   21.80    9.20
 -23   3   2    6.80    5.20
  23   3  -2    8.60    6.70
 -23   3   2   15.70   10.40
 -23   3   2   11.30    8.50
  23   3  -2    5.90    6.90
  21  -3  -2   27.10    7.50
 -21  -3   2   37.50    7.00
 -21  -3   2   29.50    9.50
 -21  -3   2   27.50    8.50
  21  -3  -2   39.40    4.40
  21   3  -2   37.20    7.60
  21   3  -2   33.10    7.80
 -21   3   2   36.10    9.50
 -21   3   2   35.70   10.90
 -19  -3   2  107.49    9.30
 -19  -3   2   85.79   10.90
  19  -3  -2   98.69    6.00
  19  -3  -2  100.19    6.40
  19  -3  -2   99.69   10.20
 -19  -3   2  113.09   12.50
 -19   3   2  108.79   10.80
  19   3  -2  100.79    9.80
 -19   3   2  138.99   21.40
  19   3  -2   86.19    9.70
 -17  -3   2   13.20    7.00
  17  -3  -2   12.00    5.60
  17  -3  -2   15.40    3.50
 -17  -3   2   19.30    5.30
 -17  -3   2   16.50    6.80
 -17   3   2   19.30    3.20
 -17   3   2   28.10    8.00
 -17   3   2   30.90    8.90
  17   3  -2   22.20    6.00
  17   3  -2   25.40    6.40
 -15  -3   2   23.10    5.00
  15  -3  -2   32.90    3.90
 -15  -3   2   32.60    7.20
 -15  -3   2   39.40    8.20
 -15  -3   2   38.90    6.40
  15  -3  -2   37.00    6.60
  15   3  -2   29.70    6.30
  15   3  -2   40.70    5.80
 -15   3   2   38.10    8.10
 -15   3   2   31.20    3.70
 -15   3   2   29.80    7.00
  13  -3  -2   16.50    5.40
 -13  -3   2   11.20    6.30
 -13  -3   2   11.90    4.00
 -13  -3   2    8.50    4.70
 -13  -3   2    4.30    5.40
  13  -3  -2   10.70    3.20
  13   3  -2   22.00    7.70
 -13   3   2   14.10    3.40
 -13   3   2   16.30    5.50
  13   3  -2   10.00    5.30
 -13   3   2   11.10    6.50
 -11  -3   2   97.79   10.20
 -11  -3   2   87.49    7.70
  11  -3  -2   97.69    6.40
  11  -3  -2   99.89    8.60
 -11  -3   2   88.19    7.70
 -11  -3   2  113.69    9.50
 -11   3   2   85.19    6.50
  11   3  -2  101.29    7.20
 -11   3   2  112.09    9.80
  11   3  -2  107.59    9.00
 -11   3   2  107.89    9.10
  -9  -3   2  201.08   12.90
   9  -3  -2  202.68   10.60
  -9  -3   2  191.28   11.90
  -9  -3   2  218.98   13.90
   9  -3  -2  206.78   12.50
   9   3  -2  200.38   10.70
  -9   3   2  186.38   12.50
   9   3  -2  192.88   11.90
   9   3  -2  201.88   10.90
  -9   3   2  192.18   10.80
  -9   3   2  207.88   12.90
   9   3  -2  209.78   12.60
  -7  -3   2    6.00    4.20
   7  -3  -2   10.30    3.60
  -7  -3   2    5.20    5.00
   7  -3  -2   -0.50    4.30
   7  -3  -2    5.70    4.80
  -7  -3   2   -2.00    5.30
  -7   3   2   13.20    5.10
   7   3  -2    6.00    3.00
   7   3  -2    0.00    4.10
  -7   3   2    4.30    3.20
   7   3  -2   10.70    3.40
  -7   3   2    8.60    4.20
   7   3  -2    4.10    4.00
  -5  -3   2   62.99    7.80
   5  -3  -2   55.59    5.70
   5  -3  -2   53.39    6.50
  -5  -3   2   66.79    6.80
   5  -3  -2   72.19    7.30
  -5  -3   2   64.19    8.30
   5   3  -2   62.69    6.10
  -5   3   2   56.59    6.70
   5   3  -2   66.09    5.20
  -5   3   2   53.99    5.40
  -5   3   2   78.19    6.80
   5   3  -2   64.19    5.40
   5   3  -2   49.20    6.30
  -3  -3   2   -1.40    4.70
  -3  -3   2    0.70    3.20
  -3  -3   2   -0.40    4.70
  -3  -3   2    0.90    4.00
   3  -3  -2   -0.90    4.20
   3  -3  -2   -2.90    3.40
   3  -3  -2    2.00    3.30
  -3   3   2   -1.40    3.90
  -3   3   2   -2.90    3.60
  -3   3   2   -1.50    4.00
   3   3  -2    3.10    3.00
  -3   3   2   -2.40    4.00
  -3   3   2   -1.50    3.70
  -3   3   2   -3.10    2.70
   3   3  -2    2.40    3.30
   3   3  -2   -1.90    3.40
   3   3  -2    1.70    4.10
  -1  -3   2   -1.90    4.90
   1  -3  -2    0.50    3.50
  -1  -3   2    4.30    3.50
  -1  -3   2    1.40    4.10
   1  -3  -2   -2.30    4.40
   1   3  -2    9.60    4.80
  -1   3   2   -2.30    3.70
   1   3  -2   -2.60    4.70
   1   3  -2    1.20    6.20
  -1   3   2   -2.70    3.70
  -1   3   2    2.10    3.30
   1   3  -2   -1.00    3.00
  -1   3   2    1.60    3.30
  -1   3   2   -3.10    3.20
  -1   3   2   -5.30    6.30
   1   3  -2   -6.10    2.80
   1   3  -2    3.00    4.60
   1  -3   2   17.70    6.00
  -1  -3  -2   18.00    5.50
  -1  -3  -2   24.90    4.70
   1  -3   2   19.80    5.30
  -1  -3  -2   16.60    4.50
  -1  -3  -2   17.10    4.70
   1  -3   2   15.60    4.20
  -1   3  -2   24.20    4.20
  -1   3  -2   29.70    5.60
   1   3   2   26.50    4.60
  -1   3  -2   21.60    4.20
  -1   3  -2   16.80    3.60
   1   3   2   27.20    4.50
  -1   3  -2   18.40    5.00
   1   3   2   26.90    4.40
   1   3   2   24.40    4.40
   3  -3   2    6.60    4.50
  -3  -3  -2    4.70    3.70
  -3  -3  -2    5.80    4.20
   3  -3   2    5.40    4.70
   3  -3   2    3.70    3.90
   3   3   2    3.40    3.70
  -3   3  -2    6.60    4.80
  -3   3  -2    0.90    3.60
  -3   3  -2    5.40    3.30
  -3   3  -2    2.00    2.90
   3   3   2    5.20    4.60
  -3   3  -2   10.20    5.50
   3   3   2   -2.10    2.80
   3   3   2    6.70    3.20
   3   3   2    5.70    3.30
  -5  -3  -2   89.59    8.00
  -5  -3  -2  101.59    8.40
   5  -3   2   90.39    8.00
  -5  -3  -2   94.69    8.00
   5  -3   2  102.69    7.70
   5  -3   2   98.09    8.10
  -5   3  -2   91.59    7.40
   5   3   2  113.89    6.50
  -5   3  -2  117.49    6.10
  -5   3  -2  104.89    8.20
   5   3   2   93.09    7.40
   5   3   2   96.09    7.70
   5   3   2   94.89    8.60
  -5   3  -2   91.49    6.30
   5   3   2   94.09    6.20
  -5   3  -2   98.99    9.20
  -7  -3  -2 2066.49   92.69
   7  -3   2 2070.69   92.69
  -7  -3  -2 2141.79   93.09
   7  -3   2 1988.50   93.29
   7   3   2 2127.29   93.09
  -7   3  -2 2020.50   93.69
  -7   3  -2 1987.10   91.09
  -7   3  -2 2092.69   92.89
   7   3   2 2278.97   91.49
  -7   3  -2 1968.60   91.09
   7   3   2 2019.90   91.39
   7   3   2 2176.78   92.69
  -9  -3  -2   93.49    8.10
  -9  -3  -2   80.69    8.30
   9  -3   2   82.99    8.00
  -9  -3  -2   89.09    8.30
   9  -3   2   82.49    7.70
   9   3   2   85.99    8.10
  -9   3  -2   83.49    9.20
  -9   3  -2   80.19    7.90
   9   3   2   76.49    5.10
   9   3   2   81.29    7.50
   9   3   2   94.89    5.10
  11  -3   2    0.10    4.30
 -11  -3  -2   -4.00    4.50
 -11  -3  -2   -6.60    4.00
 -11  -3  -2    0.80    4.80
 -11   3  -2    3.40    4.50
 -11   3  -2    3.90    5.40
 -11   3  -2    3.30    5.70
  11   3   2    0.20    4.60
 -13  -3  -2   44.20    7.50
 -13  -3  -2   71.69    8.70
 -13  -3  -2   48.90    7.10
  13  -3   2   69.29    8.00
  13   3   2   68.79    8.10
 -13   3  -2   51.09    8.70
 -13   3  -2   44.00    7.20
 -13   3  -2   56.39    7.70
 -15  -3  -2   73.69    8.60
  15  -3   2   83.09    9.10
 -15  -3  -2   72.29    9.10
 -15  -3  -2   81.49    9.40
 -15   3  -2   76.39    9.20
 -15   3  -2   71.89    8.60
 -15   3  -2   87.19   10.60
 -17  -3  -2  292.77   17.80
 -17  -3  -2  263.87   19.00
 -17  -3  -2  266.77   16.90
  17   3   2  277.97   16.80
 -17   3  -2  292.97   16.90
 -17   3  -2  252.77   20.90
 -17   3  -2  264.07   17.10
 -19  -3  -2  274.87   18.90
 -19  -3  -2  313.07   19.50
  19  -3   2  304.07   19.00
 -19  -3  -2  293.07   18.50
 -19   3  -2  324.57   21.00
 -19   3  -2  311.37   19.50
 -19   3  -2  303.17   17.90
 -21  -3  -2  192.28   16.00
  21  -3   2  185.78   15.10
 -21  -3  -2  198.98   15.50
 -21  -3  -2  176.48   14.60
 -21   3  -2  181.88   16.90
 -21   3  -2  221.08   14.90
  21   3   2  191.08   14.60
 -21   3  -2  185.78   13.90
  23  -3   2   -0.50    7.10
 -23  -3  -2   -4.40    6.30
 -23  -3  -2   -1.40    7.40
 -23  -3  -2    8.30    7.80
 -23   3  -2   -4.80    5.90
 -23   3  -2   -5.40    9.40
  23   3   2    4.40    7.40
  25  -3   2    1.00    7.30
 -25  -3  -2   -7.90    6.90
 -25  -3  -2   -0.90    7.80
 -25   3  -2   -2.00    7.20
  25   3   2    5.70    8.40
 -25   3  -2    3.90    7.50
 -25   3  -2   13.00   11.30
  27  -3   2   43.50   10.20
 -27  -3  -2   31.20   10.50
 -27  -3  -2   18.80    9.20
  27   3   2   25.80    9.60
 -27   3  -2   47.30   10.00
 -27   3  -2   68.79   10.60
 -27   3  -2   24.80   12.90
  27   3   2   46.10    9.50
 -29  -3  -2    7.40    8.90
  29  -3   2    6.50    7.60
 -29  -3  -2    1.20    9.50
 -29   3  -2   14.90    8.10
 -29   3  -2   -8.70   11.20
 -29   3  -2   11.30    9.60
  29   3   2    0.00    9.10
  29   3   2    2.70    7.20
 -31  -3  -2    2.20   10.20
 -31  -3  -2   11.70   10.10
  31  -3   2   11.00    8.90
 -31   3  -2    8.60    8.60
 -31   3  -2   17.00   13.50
  31   3   2   23.90   10.10
 -31   3  -2    4.60    9.70
 -33  -3  -2   41.90   12.80
  33  -3   2   33.40   10.00
 -33  -3  -2   29.80   11.80
 -33   3  -2   40.70   13.70
 -33   3  -2   34.30   14.50
  33   3   2   33.70   11.00
 -33   3  -2   44.20    9.30
  33   3   2   34.80   10.10
  32  -4  -2    0.90    7.60
 -32  -4   2   14.00    9.90
 -32   4   2   25.90   13.70
  32   4  -2    6.50    9.50
 -32   4   2   26.80   12.90
  32   4  -2   12.80    7.60
 -30  -4   2    3.20    9.20
 -30  -4   2   -7.20    9.90
  30  -4  -2    6.70    7.40
 -30  -4   2   23.10    5.50
  30   4  -2    3.70    8.60
 -30   4   2   -5.00   10.70
  30   4  -2    9.30    7.20
 -30   4   2   -5.20   11.40
 -28  -4   2   21.10   10.00
 -28  -4   2   40.30   14.00
  28  -4  -2   38.90    9.00
 -28  -4   2   32.60    6.40
  28   4  -2   29.60    8.30
 -28   4   2   30.60   18.40
 -28   4   2   12.90   15.50
 -26  -4   2    9.70    9.10
  26  -4  -2    3.30    7.50
 -26  -4   2   24.90    6.20
 -26  -4   2   11.90    9.90
  26   4  -2   11.00    8.10
  26   4  -2   18.40    8.00
 -26   4   2    6.10   11.40
 -26   4   2    7.00    9.90
 -24  -4   2   24.40    9.00
  24  -4  -2   39.90    8.90
 -24  -4   2   28.70    6.40
 -24  -4   2   29.90   10.20
  24   4  -2   38.90    8.30
 -24   4   2   21.90   11.60
 -24   4   2   35.00   10.20
  24   4  -2   26.00    8.80
 -22  -4   2   11.30    5.80
 -22  -4   2   -2.30    8.10
 -22  -4   2   -5.40    7.30
  22  -4  -2   10.20    7.40
  22   4  -2    2.90    6.70
 -22   4   2    2.40    8.00
  22   4  -2   12.90    6.80
 -22   4   2   30.00   11.70
  20  -4  -2   -5.10    5.90
 -20  -4   2   -4.70    6.90
 -20  -4   2    3.40    5.10
 -20  -4   2   -4.20    7.90
 -20   4   2   -1.80    9.10
  20   4  -2    3.30    6.20
 -20   4   2   -2.10    7.90
  20   4  -2    3.20    6.30
 -18  -4   2   24.60    9.20
 -18  -4   2   34.60    6.70
  18  -4  -2   27.00    7.40
 -18  -4   2   18.40    8.10
 -18   4   2   26.80    9.30
 -18   4   2   27.20    8.10
  18   4  -2   28.40    7.30
  18   4  -2   33.60    6.60
 -16  -4   2    8.40    7.00
 -16  -4   2    8.80    5.10
  16  -4  -2   10.20    6.00
 -16  -4   2   14.20    8.30
  16   4  -2   15.00    5.50
 -16   4   2    3.50    6.30
  16   4  -2    0.80    6.00
 -16   4   2   -4.50    7.60
 -14  -4   2   40.30    6.70
  14  -4  -2   37.60    3.90
 -14  -4   2   23.70    7.90
  14   4  -2   40.30    5.90
 -14   4   2   32.40    4.00
 -14   4   2   44.80    9.10
 -12  -4   2   41.70    8.00
  12  -4  -2   33.70    4.30
 -12  -4   2   48.70    6.80
 -12  -4   2   35.80    8.50
  12  -4  -2   40.80    7.40
  12   4  -2   48.10    7.90
 -12   4   2   41.20    4.80
  12   4  -2   38.10    4.90
 -12   4   2   47.20    8.30
  12   4  -2   38.70    5.50
 -12   4   2   44.20    7.40
  10  -4  -2   10.20    3.30
 -10  -4   2    1.80    6.40
 -10  -4   2    6.60    4.50
  10  -4  -2    3.00    5.40
 -10  -4   2    9.10    5.60
 -10   4   2    4.10    5.20
 -10   4   2    4.50    5.80
 -10   4   2    9.40    3.30
  10   4  -2    9.00    3.40
  10   4  -2    5.90    5.10
  10   4  -2    7.40    4.10
   8  -4  -2    4.00    3.30
  -8  -4   2    4.50    5.00
   8  -4  -2    7.20    5.10
  -8  -4   2   15.20    6.60
  -8  -4   2    0.70    4.30
   8   4  -2    6.40    3.20
   8   4  -2   10.00    5.10
  -8   4   2    6.40    5.00
  -8   4   2    8.40    4.60
   8   4  -2   20.80    4.70
  -8   4   2    4.60    5.20
  -6  -4   2   83.39    9.40
   6  -4  -2   93.59   10.50
  -6  -4   2   92.39    8.30
  -6  -4   2   90.09    9.60
   6  -4  -2   97.79    8.80
  -6   4   2  104.89    8.70
   6   4  -2   91.09    7.20
  -6   4   2   99.69    8.80
  -6   4   2   84.09    6.70
   6   4  -2  108.99    8.60
   6   4  -2   95.29    6.90
   4  -4  -2   52.39    7.10
  -4  -4   2   55.49    8.40
  -4  -4   2   47.80    7.70
  -4  -4   2   46.00    6.90
   4  -4  -2   49.40    5.90
   4   4  -2   38.40    4.70
  -4   4   2   46.40    6.60
  -4   4   2   41.00    4.90
  -4   4   2   53.19    7.00
  -4   4   2   47.30    6.60
  -4   4   2   51.99    5.60
  -4   4   2   48.40    5.30
   4   4  -2   64.09    7.40
  -2  -4   2  320.87   19.00
  -2  -4   2  313.17   17.80
   2  -4  -2  355.76   17.30
   2  -4  -2  338.47   18.10
   2  -4  -2  339.07   16.80
   2   4  -2  336.27   17.40
  -2   4   2  308.37   16.40
  -2   4   2  333.97   17.40
   2   4  -2  332.97   18.10
  -2   4   2  325.37   17.60
   2   4  -2  330.77   16.50
   0  -4  -2    6.00    4.40
   0  -4  -2   12.90    4.70
   0  -4  -2   12.30    5.10
   0  -4   2   17.10    5.10
   0  -4   2    4.00    5.50
   0  -4   2   13.80    4.50
   0   4  -2   11.60    4.20
   0   4  -2   14.40    5.50
   0   4  -2   17.50    3.80
   0   4   2   20.50    4.60
   0   4   2   18.60    5.30
   0   4   2   12.30    4.40
   0   4   2   18.40    4.20
  -2  -4  -2   52.19    6.50
   2  -4   2   53.89    7.30
  -2  -4  -2   49.70    6.60
  -2  -4  -2   36.10    7.00
   2  -4   2   51.69    6.40
  -2  -4  -2   55.29    7.40
  -2   4  -2   49.70    5.20
  -2   4  -2   49.20    7.10
  -2   4  -2   53.69    7.70
   2   4   2   49.30    5.60
   2   4   2   51.59    6.00
   2   4   2   49.40    5.50
  -2   4  -2   45.20    5.50
   4  -4   2 2202.78  105.79
  -4  -4  -2 2472.05  105.19
   4  -4   2 2349.56  104.79
  -4  -4  -2 2324.07  104.89
  -4  -4  -2 2268.17  105.39
   4   4   2 2471.25  104.49
  -4   4  -2 2377.36  104.09
   4   4   2 2247.28  104.39
  -4   4  -2 2412.36  106.39
   4   4   2 2399.86  105.69
  -4   4  -2 2431.36  105.29
   4   4   2 2287.87  104.59
  -6  -4  -2  423.66   23.10
   6  -4   2  461.55   22.70
   6  -4   2  488.55   23.80
  -6  -4  -2  449.66   22.80
  -6  -4  -2  435.46   22.80
   6   4   2  431.76   23.20
   6   4   2  421.56   21.50
  -6   4  -2  450.15   21.00
  -6   4  -2  489.65   23.00
  -6   4  -2  442.66   21.10
   6   4   2  462.95   21.50
  -6   4  -2  439.86   24.00
   6   4   2  441.76   22.40
   8  -4   2   54.39    7.80
  -8  -4  -2   49.80    7.30
  -8  -4  -2   49.50    7.10
  -8  -4  -2   47.90    7.00
   8  -4   2   48.10    6.50
  -8   4  -2   46.30    3.90
  -8   4  -2   45.50    8.20
  -8   4  -2   33.30    4.20
   8   4   2   41.00    4.60
  -8   4  -2   44.10    6.40
   8   4   2   50.59    7.20
   8   4   2   46.70    4.60
 -10  -4  -2   49.80    7.60
  10  -4   2   41.50    7.20
 -10  -4  -2   55.99    7.90
  10  -4   2   58.79    7.40
 -10  -4  -2   56.29    8.10
  10   4   2   46.90    4.60
  10   4   2   60.39    7.80
  10   4   2   46.60    4.40
 -10   4  -2   43.20    6.50
 -10   4  -2   47.00    8.30
 -12  -4  -2    5.50    5.70
  12  -4   2    6.70    5.20
 -12  -4  -2    6.80    5.20
 -12  -4  -2   -0.90    5.50
 -12   4  -2   16.70    7.00
  12   4   2    2.10    2.40
  12   4   2    9.10    2.60
  12   4   2    2.30    5.00
 -12   4  -2    3.10    5.20
 -12   4  -2   10.10    5.40
 -14  -4  -2   25.90    7.40
 -14  -4  -2   30.70    7.40
  14  -4   2   21.20    6.50
  14   4   2   31.10    6.90
 -14   4  -2   21.10    9.20
 -14   4  -2   32.60    7.30
  16  -4   2   35.10    7.60
 -16  -4  -2   24.20    7.90
 -16  -4  -2   38.10    8.30
 -16  -4  -2   32.20    7.60
 -16   4  -2   36.10    9.60
 -16   4  -2   18.90    7.30
  16   4   2   63.49    8.50
 -18  -4  -2    1.50    6.20
 -18  -4  -2    4.90    7.40
  18  -4   2    6.80    6.40
 -18  -4  -2   15.60    7.90
  18   4   2   12.60    7.00
 -18   4  -2   15.70    7.40
 -18   4  -2    3.00    8.30
 -18   4  -2    1.80    6.90
 -20  -4  -2  314.47   20.20
 -20  -4  -2  295.87   19.80
  20  -4   2  295.27   19.40
 -20  -4  -2  256.07   19.00
 -20   4  -2  290.97   19.60
 -20   4  -2  330.87   18.60
  20   4   2  276.97   18.80
 -20   4  -2  305.57   21.90
  22  -4   2   11.20    8.10
 -22  -4  -2   10.30    8.40
 -22  -4  -2    1.30    7.70
 -22  -4  -2   31.80    8.70
 -22   4  -2    9.90    7.70
  22   4   2    4.90    7.40
 -22   4  -2   -4.70    9.80
 -24  -4  -2    2.80    7.70
 -24  -4  -2    4.10    8.50
 -24  -4  -2   22.70    8.80
  24  -4   2   -1.80    7.70
 -24   4  -2   -5.90    9.90
  24   4   2   12.50    7.90
 -24   4  -2   31.10    8.00
 -24   4  -2    3.80    7.00
 -26  -4  -2    6.70    9.60
 -26  -4  -2   -2.00   16.40
  26  -4   2    4.40   12.80
 -26   4  -2    9.60    9.20
  26   4   2   11.60    8.50
 -26   4  -2   -1.00    7.00
  26   4   2    6.10    7.80
 -28  -4  -2   43.20   12.30
 -28  -4  -2   23.70   10.40
  28  -4   2    6.40    8.70
  28   4   2   16.00    8.90
 -28   4  -2    9.40    9.40
  28   4   2   14.80   11.20
 -28   4  -2   17.10    8.30
 -28   4  -2   32.20   13.80
  30  -4   2   28.50   10.30
 -30  -4  -2   19.50   11.10
 -30  -4  -2   52.79   13.60
 -30   4  -2   28.90   13.20
  30   4   2   26.60   10.20
  30   4   2   39.00   10.10
 -30   4  -2   15.10   14.10
 -30   4  -2   49.10    9.70
  32  -4   2    3.50    8.20
 -32  -4  -2    9.30   10.00
 -32  -4  -2   24.00   12.30
 -32   4  -2    0.40   13.20
 -32   4  -2   -0.30    9.60
  32   4   2    8.90    9.90
  32   4   2    6.30    8.80
 -32   4  -2   23.20    8.90
 -29  -5   2   99.89    8.60
 -29  -5   2   75.39   13.90
 -29  -5   2  108.09   16.80
  29  -5  -2   77.69   13.20
 -29   5   2   83.89   17.60
  29   5  -2   70.79   13.00
 -29   5   2  107.79   16.70
  29   5  -2  116.69   12.60
 -27  -5   2   62.19    7.60
 -27  -5   2   40.90   11.90
  27  -5  -2   52.99   10.70
 -27  -5   2   54.19   13.50
  27   5  -2   38.40   10.50
  27   5  -2   59.49    9.90
 -27   5   2   37.20   14.30
 -27   5   2   38.70   11.50
  25  -5  -2   21.90    8.90
 -25  -5   2   24.00    6.00
 -25  -5   2   37.10   12.50
 -25  -5   2    6.20    9.70
  25   5  -2   16.70    8.10
 -25   5   2    3.50   12.10
 -25   5   2   -0.50   11.30
  25   5  -2   33.20    9.70
 -23  -5   2   43.90    7.10
 -23  -5   2   19.90   10.60
 -23  -5   2   46.10   12.40
  23  -5  -2   45.60    9.60
  23   5  -2   48.00    8.60
 -23   5   2   29.20   10.40
  23   5  -2   37.70    9.80
 -23   5   2   46.20   13.20
 -21  -5   2   33.60   10.10
 -21  -5   2   30.30   10.10
  21  -5  -2   31.00    8.80
 -21  -5   2   33.20    6.70
 -21   5   2   17.50    9.50
  21   5  -2   29.80    7.30
 -21   5   2   30.50   11.30
  21   5  -2   22.10    8.50
  19  -5  -2   62.29    9.90
 -19  -5   2   46.60   11.00
 -19  -5   2   56.29   11.40
 -19  -5   2   61.99    8.30
 -19   5   2   69.39   11.80
  19   5  -2   45.00    9.40
  19   5  -2   64.69    8.50
 -19   5   2   53.39   10.40
 -17  -5   2   26.60    9.10
 -17  -5   2   36.80    7.30
 -17  -5   2   27.80    9.80
  17  -5  -2   30.40    7.90
 -17   5   2   21.00    8.20
  17   5  -2   22.90    7.30
 -17   5   2   38.60   10.50
  17   5  -2   31.20    6.60
 -15  -5   2   29.20    9.20
 -15  -5   2   17.90    6.20
  15  -5  -2   17.10    7.30
 -15  -5   2   47.30    8.80
  15   5  -2   30.00    6.40
 -15   5   2   13.70    7.40
  15   5  -2   26.80    8.00
 -15   5   2   16.20    8.90
  13  -5  -2   13.30    3.20
 -13  -5   2   23.00    8.60
  13  -5  -2   19.30    6.90
 -13  -5   2    6.10    6.90
 -13  -5   2    9.00    5.60
  13   5  -2   28.80    7.50
 -13   5   2   13.70    4.00
 -13   5   2   25.20    8.40
  13   5  -2    7.40    5.20
 -13   5   2    5.80    5.80
 -11  -5   2   61.59    8.00
  11  -5  -2   68.79    9.30
 -11  -5   2   63.49    9.60
  11  -5  -2   67.39    5.80
  11   5  -2   74.69    9.40
 -11   5   2   84.59    9.80
 -11   5   2   68.09    6.20
 -11   5   2   80.39   10.20
  11   5  -2   56.79    7.30
  -9  -5   2  154.68   13.80
   9  -5  -2  155.38   14.00
   9  -5  -2  149.99    9.30
  -9  -5   2  135.19   11.20
  -9   5   2  150.08    9.30
   9   5  -2  149.29   10.20
   9   5  -2  148.29   12.30
  -9   5   2  154.28   12.20
   7  -5  -2   35.40    7.20
   7  -5  -2   38.50    5.50
  -7  -5   2   24.70    7.60
  -7  -5   2   35.20    8.30
  -7  -5   2   34.10    6.90
  -7   5   2   26.40    6.90
   7   5  -2   37.70    7.10
   7   5  -2   35.90    5.80
  -7   5   2   41.70    7.50
   5  -5  -2   28.30    5.20
  -5  -5   2   32.80    6.80
   5  -5  -2   18.40    6.20
  -5  -5   2   26.90    7.10
  -5  -5   2   31.70    7.70
  -5   5   2   27.80    5.30
   5   5  -2   29.20    6.50
   5   5  -2   23.40    5.20
  -5   5   2   34.30    6.80
  -5   5   2   31.80    4.60
  -5   5   2   22.50    6.20
   3  -5  -2   13.40    5.60
  -3  -5   2   17.80    5.60
   3  -5  -2    7.30    4.50
  -3  -5   2   15.50    6.80
  -3  -5   2    8.80    4.70
   3   5  -2   22.20    6.70
  -3   5   2    8.10    5.40
  -3   5   2   14.40    5.00
   3   5  -2   23.80    5.60
  -3   5   2   13.00    5.20
  -1  -5   2    7.30    5.20
  -1  -5   2   11.70    6.80
   1  -5  -2   11.30    4.80
   1  -5  -2    8.00    5.40
  -1  -5   2    3.70    4.60
   1  -5  -2   12.90    5.30
   1   5  -2   12.80    4.70
  -1   5   2   15.60    5.10
   1   5  -2    1.90    5.60
  -1   5   2    6.90    5.10
  -1  -5  -2   25.60    6.60
  -1  -5  -2   22.50    5.70
  -1  -5  -2   19.60    5.60
   1  -5   2   28.30    6.00
   1  -5   2   23.10    6.30
  -1   5  -2   21.60    6.20
  -1   5  -2   13.00    4.90
   1   5   2   17.70    4.90
  -1   5  -2   23.70    7.00
   1   5   2   18.00    5.60
   3  -5   2   98.59    9.20
  -3  -5  -2   89.39    9.40
   3  -5   2   88.29    8.80
  -3  -5  -2   96.19    9.00
  -3  -5  -2   93.89    9.00
  -3   5  -2   82.39   10.40
   3   5   2  100.59    7.90
  -3   5  -2   96.69    9.10
   3   5   2   89.39    9.50
  -3   5  -2   99.79    7.90
  -5  -5  -2  601.14   29.30
   5  -5   2  578.34   28.70
  -5  -5  -2  577.04   28.90
   5  -5   2  554.64   29.60
  -5  -5  -2  538.05   29.20
  -5   5  -2  569.14   30.30
   5   5   2  562.14   27.80
  -5   5  -2  593.24   27.50
  -5   5  -2  566.64   27.20
  -5   5  -2  605.54   29.00
   5   5   2  600.04   29.50
  -7  -5  -2  298.77   17.30
  -7  -5  -2  303.77   17.40
   7  -5   2  308.77   16.90
  -7  -5  -2  260.07   17.20
  -7   5  -2  305.07   18.70
   7   5   2  308.27   17.60
   7   5   2  273.67   15.30
  -7   5  -2  280.37   14.80
  -7   5  -2  289.77   16.80
   9  -5   2   18.30    6.50
   9  -5   2   26.80    6.60
  -9  -5  -2   28.60    7.40
  -9  -5  -2   21.10    7.20
  -9  -5  -2   13.60    6.80
   9   5   2   34.60    4.80
  -9   5  -2   27.40    3.60
   9   5   2   19.90    4.40
  -9   5  -2   19.10    3.90
   9   5   2   28.80    6.70
  -9   5  -2   21.00   10.00
  -9   5  -2   20.50    6.00
  11  -5   2   38.50    9.10
 -11  -5  -2   36.20    7.90
 -11  -5  -2   18.30    7.80
 -11  -5  -2   42.80    8.10
 -11   5  -2   23.70    8.70
  11   5   2   42.80    4.80
 -11   5  -2   18.00    7.20
  11   5   2   27.50    5.60
 -11   5  -2   26.20    6.60
  11   5   2   26.10    6.90
 -13  -5  -2    5.00    6.50
 -13  -5  -2   -0.10    6.30
  13  -5   2   -2.40    5.70
 -13  -5  -2   -7.30    6.50
 -13   5  -2    2.70    5.80
  13   5   2    5.90    3.20
 -13   5  -2   -1.40    5.90
 -13   5  -2   -0.50    7.60
  15  -5   2   44.90    8.20
 -15  -5  -2   42.90    8.60
 -15  -5  -2   35.30    8.80
 -15  -5  -2   49.90    9.60
 -15   5  -2   39.00    8.20
  15   5   2   41.30    4.50
 -15   5  -2   12.60    7.10
  15   5   2   36.20    4.50
  15   5   2   39.10    7.80
 -15   5  -2   33.20    9.60
  17  -5   2    7.60    6.30
 -17  -5  -2    1.40    7.20
 -17  -5  -2    7.80    7.40
  17   5   2   10.60    6.80
 -17   5  -2    5.60    7.60
 -17   5  -2    7.20    7.30
 -17   5  -2   11.80    9.50
  19  -5   2  122.09   12.70
 -19  -5  -2  128.69   13.90
 -19  -5  -2  106.49   13.20
 -19  -5  -2  126.79   13.70
  19   5   2  127.49   12.70
 -19   5  -2  131.69   12.20
 -19   5  -2  119.39   13.00
 -19   5  -2  119.69   15.50
 -21  -5  -2   23.60    9.00
 -21  -5  -2   17.10    8.20
 -21  -5  -2   10.00    8.90
  21  -5   2    9.70    7.50
 -21   5  -2    0.10   10.00
 -21   5  -2    5.60    8.20
 -21   5  -2   10.10    8.10
  21   5   2   -0.10    7.10
 -23  -5  -2   67.89   12.50
 -23  -5  -2   62.69   11.80
 -23  -5  -2   58.69   11.40
  23  -5   2   56.79   10.60
 -23   5  -2   48.00   13.60
 -23   5  -2   58.59    9.60
  23   5   2   59.09   10.80
 -23   5  -2   53.79   11.30
 -25  -5  -2   31.50   11.10
  25  -5   2   18.20    9.00
 -25  -5  -2   23.80    9.80
 -25   5  -2   12.50   10.70
  25   5   2   23.40    8.90
 -25   5  -2   29.00    7.80
  25   5   2   26.70    9.00
 -25   5  -2   36.40   13.20
  27  -5   2   15.20    9.20
 -27  -5  -2   14.90   10.50
 -27  -5  -2   56.09   12.30
 -27   5  -2   42.80    9.30
  27   5   2   29.20    9.30
  27   5   2   19.90    9.90
 -27   5  -2   38.50   13.30
 -27   5  -2   20.40    9.90
  29  -5   2   10.30    8.80
 -29  -5  -2   14.70   10.50
 -29  -5  -2    3.70    9.50
  29   5   2   -7.20    7.90
 -29   5  -2   16.80   10.20
  29   5   2    6.50    9.70
 -29   5  -2    7.40   14.10
 -29   5  -2   13.30    8.20
 -28  -6   2    7.20   11.00
  28  -6  -2   -0.90    8.30
  28   6  -2   17.70    8.20
  28   6  -2  -10.40    8.00
 -28   6   2    6.50   10.60
 -28   6   2   -7.70   12.70
 -26  -6   2   29.80   11.50
 -26  -6   2   39.40   12.60
  26  -6  -2   26.50    9.70
 -26   6   2   26.90   11.30
  26   6  -2   21.00    8.30
 -26   6   2   34.80   14.70
  26   6  -2   25.80   10.30
 -24  -6   2  179.08   12.60
 -24  -6   2  210.78   20.00
 -24  -6   2  156.48   17.60
  24  -6  -2  191.48   16.70
 -24   6   2  160.18   19.90
  24   6  -2  171.28   17.00
 -24   6   2  157.18   18.60
  24   6  -2  191.98   15.10
 -22  -6   2    2.30   10.60
 -22  -6   2    8.50    5.20
 -22  -6   2    6.70    8.60
  22  -6  -2   10.20    7.90
  22   6  -2    0.40    6.50
 -22   6   2   -6.90    8.80
 -22   6   2    2.40   10.80
  22   6  -2   -6.70    7.10
 -20  -6   2   50.09    7.80
 -20  -6   2   54.19   14.30
  20  -6  -2   66.19   15.00
 -20  -6   2   87.79   14.00
 -20   6   2   49.00   14.30
  20   6  -2   54.29   14.30
 -20   6   2   43.10   12.90
  20   6  -2   58.39    8.90
 -18  -6   2   10.90    9.80
  18  -6  -2   10.80    7.90
 -18  -6   2   21.70    9.30
 -18  -6   2   13.50    6.20
 -18   6   2    8.10    8.30
 -18   6   2   11.40   10.00
  18   6  -2   15.90    8.40
  18   6  -2    8.90    6.00
 -16  -6   2   37.20    9.70
 -16  -6   2   14.20    6.40
  16  -6  -2   12.80    7.90
 -16  -6   2   15.40    9.40
 -16   6   2   19.30    9.60
  16   6  -2    1.80    7.00
  16   6  -2    9.50    6.10
 -16   6   2   12.40    8.10
 -14  -6   2   70.99   11.30
 -14  -6   2   74.59   12.50
  14  -6  -2   65.09    5.20
  14  -6  -2   47.70   10.00
 -14  -6   2   71.99    9.10
  14   6  -2   56.09    7.80
  14   6  -2   49.30   10.30
 -14   6   2   34.20    8.90
 -14   6   2   55.29   11.10
 -12  -6   2    4.10    8.10
  12  -6  -2    2.50    3.50
  12  -6  -2   -8.90    5.90
 -12  -6   2    3.60    7.40
 -12  -6   2   10.00    6.20
  12   6  -2    0.70    4.80
 -12   6   2    3.70    7.60
  12   6  -2    3.60    6.60
 -12   6   2   -0.40    3.70
 -12   6   2    7.20    7.30
 -10  -6   2   47.60   10.70
  10  -6  -2   38.70    5.80
 -10  -6   2   54.29   10.70
 -10  -6   2   49.80    8.20
  10  -6  -2   41.30    9.10
 -10   6   2   40.50    8.80
  10   6  -2   45.60    6.80
  10   6  -2   42.50    8.80
   8  -6  -2    1.20    3.80
  -8  -6   2    0.60    5.30
  -8  -6   2   10.90    7.60
   8  -6  -2   -0.40    6.20
  -8  -6   2   -1.10    7.30
  -8   6   2   -6.10    4.80
  -8   6   2   -4.90    6.30
   8   6  -2    0.30    6.30
   8   6  -2   -1.40    4.70
  -8   6   2    4.50    6.40
   6  -6  -2    1.20    6.50
  -6  -6   2   -3.20    7.30
   6  -6  -2    0.60    4.40
  -6  -6   2   -6.60    5.90
  -6   6   2   -5.40    5.90
  -6   6   2    0.10    5.80
  -6   6   2    2.60    5.10
   6   6  -2   -8.20    5.40
   6   6  -2    5.90    5.10
   4  -6  -2   33.40    7.90
  -4  -6   2   41.50    9.80
   4  -6  -2   43.60    6.90
  -4   6   2   47.80    7.80
  -4   6   2   64.69    8.90
   4   6  -2   46.30    7.90
  -4   6   2   42.00    7.20
   4   6  -2   33.60    8.60
  -2  -6   2    2.90    5.20
  -2  -6   2    6.90    7.20
  -2  -6   2    7.50    6.20
   2  -6  -2    9.60    6.20
   2  -6  -2    8.40    5.00
  -2   6   2    7.50    5.70
   2   6  -2    3.60    6.20
   2   6  -2    8.80    5.40
  -2   6   2   24.30    6.00
  -2   6   2   14.10    6.30
   0  -6   2   12.30    5.80
   0  -6  -2    0.10    6.70
   0  -6  -2    3.90    5.00
   0  -6  -2    4.20    5.60
   0  -6   2   -2.60    5.40
   0   6   2    1.40    4.80
   0   6  -2   -3.60    6.40
   0   6  -2   -4.30    4.40
   0   6   2    0.70    5.50
   0   6  -2    4.10    7.30
  -2  -6  -2   13.50    5.70
   2  -6   2    8.20    6.40
   2  -6   2    3.90    6.00
  -2  -6  -2    4.10    5.70
  -2   6  -2   14.20    6.60
  -2   6  -2   13.80    7.90
   2   6   2    4.20    4.80
  -2   6  -2   10.40    5.00
   2   6   2   -0.60    5.60
  -4  -6  -2   81.29    9.30
   4  -6   2   73.99    9.00
  -4  -6  -2   69.49   10.10
   4  -6   2   60.89    9.30
  -4  -6  -2   61.99    9.30
   4   6   2   74.19    7.60
  -4   6  -2   61.39    7.90
  -4   6  -2   67.49    9.00
  -4   6  -2   73.99   11.40
   4   6   2   78.89    9.90
  -6  -6  -2  317.57   20.50
  -6  -6  -2  360.66   20.70
  -6  -6  -2  358.56   20.80
   6  -6   2  366.56   21.50
   6  -6   2  361.96   20.30
   6   6   2  373.16   21.00
  -6   6  -2  342.77   18.30
  -6   6  -2  330.47   21.80
  -6   6  -2  373.56   20.10
   6   6   2  335.27   18.70
  -8  -6  -2  149.59   13.20
  -8  -6  -2  155.48   13.40
  -8  -6  -2  167.98   13.60
   8  -6   2  166.18   12.80
  -8   6  -2  144.59   10.00
  -8   6  -2  188.08    9.60
   8   6   2  153.78   10.70
  -8   6  -2  151.48   12.70
  -8   6  -2  166.68   15.00
   8   6   2  154.38   12.90
 -10  -6  -2   11.90    7.40
  10  -6   2   17.00    6.80
 -10  -6  -2    7.80    7.20
 -10  -6  -2   14.80    6.80
 -10   6  -2    9.30    4.10
  10   6   2    8.60    6.30
 -10   6  -2   11.80    7.20
 -10   6  -2   13.30    8.80
  10   6   2    6.30    4.30
 -10   6  -2   20.40    7.20
 -12  -6  -2    2.70    6.80
 -12  -6  -2    9.50    7.60
 -12  -6  -2    4.40    6.80
  12  -6   2   -1.50    6.30
  12   6   2    4.20    3.90
 -12   6  -2    9.80    6.50
  12   6   2    3.90    6.10
 -12   6  -2    8.10    7.30
 -12   6  -2    6.40    8.80
  14  -6   2    9.70    6.60
 -14  -6  -2    3.40    7.00
 -14  -6  -2    8.60    7.80
 -14  -6  -2    6.20    8.70
 -14   6  -2    4.30    7.30
  14   6   2    8.70    4.00
 -14   6  -2    9.30    6.70
 -14   6  -2    6.10    8.80
  14   6   2    3.30    6.20
  16  -6   2   46.10    9.20
 -16  -6  -2   30.00    9.40
 -16  -6  -2   44.10   10.20
 -16  -6  -2   32.80    9.70
  16   6   2   31.90    8.20
 -16   6  -2   21.50   10.60
 -16   6  -2   32.50    9.50
  18  -6   2  100.39   12.40
 -18  -6  -2   71.29   11.40
 -18  -6  -2   91.69   13.00
 -18  -6  -2   85.09   13.10
 -18   6  -2   85.59   14.50
 -18   6  -2   77.49   11.40
 -18   6  -2   74.59   12.40
  18   6   2   95.49   11.90
 -20  -6  -2   52.59   13.20
 -20  -6  -2   46.90   13.60
 -20  -6  -2   54.49   10.80
  20  -6   2   24.10    9.20
 -20   6  -2   17.90   15.30
 -20   6  -2   42.60    9.40
 -20   6  -2   49.99   15.50
  20   6   2   54.29   10.40
 -22  -6  -2    6.30    9.20
 -22  -6  -2   26.40   10.00
  22  -6   2   11.60    8.80
 -22   6  -2   12.90    8.50
 -22   6  -2   -4.50    8.80
 -22   6  -2  -12.60   10.40
  22   6   2    3.80    8.10
  22   6   2    0.50    8.20
 -24  -6  -2   -4.70    8.50
 -24  -6  -2    9.40    9.80
  24  -6   2   13.50    8.70
 -24   6  -2    5.80    9.40
  24   6   2    6.70    8.40
 -24   6  -2   12.70    7.90
 -24   6  -2   -1.70   11.40
  24   6   2  -12.00    8.00
  26  -6   2    8.90    8.20
 -26  -6  -2    6.30    9.50
 -26   6  -2   19.90    7.20
 -26   6  -2  -10.30   11.60
 -26   6  -2   -0.80    9.00
  26   6   2   -2.40    8.80
  26   6   2   -2.00    7.90
 -23  -7   2   17.30    8.80
 -23  -7   2   12.20   11.30
 -23  -7   2   18.90    5.60
  23  -7  -2   -2.00    8.30
  23   7  -2  -10.60    6.60
  23   7  -2   -3.60    8.60
 -23   7   2  -16.20    9.60
 -23   7   2   -9.70   11.50
 -21  -7   2    7.90    5.50
 -21  -7   2    6.10   10.50
  21  -7  -2   -7.90    7.90
 -21  -7   2    1.90    9.20
  21   7  -2   -4.10    8.10
 -21   7   2    3.20   11.70
  21   7  -2   -6.40    6.70
 -21   7   2    3.30    9.10
 -19  -7   2    9.00   12.70
 -19  -7   2   15.80    9.80
  19  -7  -2    4.50    8.40
 -19  -7   2   13.00    6.00
 -19   7   2   14.30   10.20
  19   7  -2   -3.90    6.50
  19   7  -2    6.40    8.30
 -19   7   2    5.90   10.90
 -17  -7   2   90.09   15.30
  17  -7  -2   63.09   11.30
 -17  -7   2   47.10   11.90
 -17  -7   2   91.49    9.50
 -17   7   2   47.40   11.40
 -17   7   2   52.19   13.00
  17   7  -2   67.89   11.80
 -15  -7   2  100.99   16.00
 -15  -7   2  110.99   10.80
  15  -7  -2  127.49   16.20
 -15  -7   2  118.29   15.60
  15   7  -2  103.89   10.60
  15   7  -2  124.59   14.30
 -15   7   2  116.59   15.30
 -13  -7   2   48.50   11.60
 -13  -7   2   46.70    8.80
 -13  -7   2   48.20   11.80
  13  -7  -2   40.50    9.80
  13   7  -2   51.39    8.00
 -13   7   2   22.30    8.40
 -13   7   2   52.69   11.20
 -13   7   2   54.09    6.30
  13   7  -2   47.40   10.10
 -11  -7   2   22.60    9.70
  11  -7  -2   12.00    8.20
 -11  -7   2   13.30    9.50
 -11  -7   2   13.00    6.10
  11   7  -2   18.10    6.20
 -11   7   2   18.30    8.50
 -11   7   2   12.80    8.30
  11   7  -2   13.80    7.60
  -9  -7   2   -0.30    8.50
   9  -7  -2    3.50    7.40
   9  -7  -2   -0.20    4.20
  -9  -7   2    5.60    6.50
  -9   7   2   -1.60    7.30
  -9   7   2  -15.80    5.40
   9   7  -2   -1.50    5.10
   9   7  -2   15.80    7.40
  -9   7   2    7.10    7.80
  -7  -7   2    6.70    6.40
   7  -7  -2   20.80    5.90
  -7  -7   2    2.20    8.10
   7  -7  -2   14.20    7.70
   7   7  -2   16.80    6.90
   7   7  -2   15.40    6.20
   7   7  -2   -0.50    7.90
  -7   7   2   12.40    7.70
  -7   7   2   13.00    7.90
  -7   7   2    3.80    5.50
   5  -7  -2   18.30    8.40
  -5  -7   2    8.70    6.60
  -5  -7   2    7.90    8.50
   5  -7  -2   12.50    5.80
   5   7  -2    8.40    7.50
   5   7  -2   13.30    5.80
   5   7  -2    7.10    5.90
  -5   7   2   15.80    7.00
  -5   7   2   10.50    7.20
  -5   7   2   19.00    6.40
   3  -7  -2    7.60    5.60
   3  -7  -2    5.90    6.70
  -3  -7   2    3.20    6.50
  -3   7   2    5.10    8.00
  -3   7   2    5.30    6.20
   3   7  -2    3.80    5.60
   3   7  -2   -2.80    7.00
  -3   7   2   -5.30    5.50
   1  -7  -2   -1.30    6.80
  -1  -7   2    3.20    6.20
  -1  -7   2    4.70    6.40
   1   7  -2   -7.10    7.30
  -1   7   2    1.80    5.90
   1   7  -2    5.40    7.10
  -1   7   2    1.20    5.90
  -1   7   2   -3.00    6.10
   1   7  -2   -6.70    5.40
  -1  -7  -2   88.59   10.10
   1  -7   2  104.49   12.90
   1  -7   2   85.69   11.60
  -1   7  -2  105.79   12.60
   1   7   2   97.49   10.00
   1   7   2  103.29   10.70
  -1   7  -2  109.69   11.20
  -1   7  -2  107.79   10.00
  -3  -7  -2   55.89    9.40
   3  -7   2   26.40    7.50
   3  -7   2   38.80    9.20
  -3  -7  -2   32.90    8.20
  -3   7  -2   49.90   10.70
  -3   7  -2   54.19    9.00
   3   7   2   28.20    6.70
  -3   7  -2   40.20    7.30
   3   7   2   42.60    8.50
   3   7   2   39.50    8.50
   5  -7   2   32.10    8.20
   5  -7   2   23.10    8.10
  -5  -7  -2   12.90    7.40
  -5  -7  -2   25.70    7.80
   5   7   2   24.30    7.80
  -5   7  -2   39.80   10.40
   5   7   2   19.50    7.60
  -5   7  -2   29.50    8.40
  -5   7  -2   26.20    6.30
  -7  -7  -2   79.79   11.60
  -7  -7  -2  104.59   11.30
   7  -7   2   88.19   10.80
  -7   7  -2   76.69    8.60
  -7   7  -2   94.69   13.90
   7   7   2  122.79   11.50
   7   7   2   70.29    8.40
  -7   7  -2  101.29   12.70
  -7   7  -2  101.09   10.70
  -9  -7  -2   89.59   12.60
   9  -7   2   99.99   11.70
  -9  -7  -2   97.89   12.00
  -9  -7  -2  124.69   12.30
   9   7   2   98.99   11.10
  -9   7  -2  105.49   13.80
  -9   7  -2   99.09   10.40
  -9   7  -2   84.89    7.90
  -9   7  -2   71.89   11.70
   9   7   2   83.69    8.60
  11  -7   2   45.80    9.90
 -11  -7  -2   41.70   10.10
 -11  -7  -2   46.70   10.30
 -11  -7  -2   50.99   10.60
 -11   7  -2   32.60    9.40
  11   7   2   35.00    9.00
  11   7   2   47.30    6.90
 -11   7  -2   59.69    9.70
 -11   7  -2   33.40   11.00
  13  -7   2   10.40    7.80
 -13  -7  -2   -2.00    7.60
 -13  -7  -2    7.60    7.90
 -13  -7  -2   -2.50    7.60
 -13   7  -2    4.70    7.30
 -13   7  -2    5.30    8.00
  13   7   2   -1.90    4.10
  13   7   2    8.50    6.60
 -13   7  -2    0.70    9.10
 -15  -7  -2   29.80   10.40
 -15  -7  -2   42.80   10.30
  15  -7   2   26.80    9.00
  15   7   2   41.20    9.60
 -15   7  -2   20.30    9.50
 -15   7  -2   27.50    8.50
 -15   7  -2   25.50   11.00
  15   7   2   39.80    6.00
  17  -7   2   26.20   13.20
 -17  -7  -2   27.40   10.40
 -17  -7  -2   20.00    9.00
 -17  -7  -2   10.00   10.90
  17   7   2   19.20    4.70
 -17   7  -2   13.70   11.00
  17   7   2    7.50    8.00
 -17   7  -2   12.50    8.40
 -17   7  -2   18.10    9.30
  19  -7   2    8.50    7.80
 -19  -7  -2   20.00    9.30
 -19  -7  -2    8.30    9.60
 -19   7  -2   -9.60   11.10
 -19   7  -2   13.40    9.60
  19   7   2   23.80    8.80
 -19   7  -2   13.70   10.10
  19   7   2    4.70    8.10
 -21  -7  -2   85.49   13.30
 -21  -7  -2   51.79   12.60
  21  -7   2   42.00   10.90
 -21   7  -2   50.09   10.30
  21   7   2   40.80   10.90
 -21   7  -2   51.99   12.30
 -21   7  -2   22.40   13.60
  21   7   2   63.39   12.00
 -23  -7  -2    3.60    8.90
  23  -7   2   13.10    8.30
 -23  -7  -2   37.90   11.90
 -23   7  -2  -17.40   12.20
 -23   7  -2   15.40    9.00
  23   7   2   14.70    9.60
 -23   7  -2    8.40   10.60
  23   7   2   13.60    8.70
  18  -8  -2   66.99   12.00
 -18  -8   2   55.39   12.80
 -18  -8   2   61.09    9.10
 -18  -8   2   59.89   13.60
 -18   8   2   26.90   10.90
  18   8  -2   37.10    8.50
  18   8  -2   35.70   10.80
 -18   8   2   51.39   14.40
 -16  -8   2   12.10    6.70
 -16  -8   2    6.60   10.30
 -16  -8   2    2.30   10.40
  16  -8  -2   11.80    9.00
 -16   8   2    4.60    8.40
  16   8  -2   11.00    9.20
  16   8  -2   -2.30    6.70
 -14  -8   2   34.30   12.30
  14  -8  -2   37.70   10.30
 -14  -8   2   20.20   10.70
 -14  -8   2   33.90    8.50
 -14   8   2   30.00   11.60
  14   8  -2   23.60    6.80
  14   8  -2   30.80    9.90
 -14   8   2   25.20   10.10
  12  -8  -2   16.20    9.40
 -12  -8   2   41.90    9.20
 -12   8   2   12.60    8.30
  12   8  -2   12.80    7.60
 -12   8   2   31.90    5.70
  12   8  -2    9.30    6.80
 -12   8   2   20.30   11.20
 -10  -8   2   39.40   12.00
  10  -8  -2   44.60    9.50
 -10  -8   2   21.60    7.50
  10   8  -2   23.20   10.00
  10   8  -2   13.30   10.00
 -10   8   2   24.90    9.80
 -10   8   2   21.90    9.00
  10   8  -2   19.10    7.00
 -10   8   2   30.90    6.10
  -8  -8   2    1.30    9.20
  -8  -8   2    1.20    6.80
  -8   8   2    4.80    8.20
  -8   8   2    9.10    5.30
   8   8  -2   -4.70    5.30
  -8   8   2  -10.20    5.40
  -8   8   2    2.50    8.40
   8   8  -2    9.10    8.70
   8   8  -2   -5.20    6.70
  -6  -8   2   18.10    8.00
   6  -8  -2   11.00    9.40
  -6  -8   2   15.40    9.90
   6   8  -2    7.10    7.40
  -6   8   2    5.80    7.70
  -6   8   2   14.60    6.80
   6   8  -2    6.70    6.30
   6   8  -2   21.60    8.80
  -6   8   2   20.10    8.90
   4  -8  -2    0.90    5.50
   4  -8  -2   -1.00    7.00
  -4  -8   2    0.20    6.80
   4   8  -2    3.20    7.20
   4   8  -2   17.00    6.60
  -4   8   2   18.10    8.00
   4   8  -2   12.50    8.70
  -4   8   2   22.60    8.10
   4   8  -2    8.50    8.50
  -2  -8   2   10.90    7.80
   2  -8  -2   18.60    7.20
   2  -8  -2   12.20    8.90
   2   8  -2    9.30    9.40
   2   8  -2   10.20    6.70
   2   8  -2    7.60    7.80
  -2   8   2   14.10    6.90
  -2   8   2    8.70    7.00
  -2   8   2   14.40    7.30
   0  -8   2    9.50    8.00
   0  -8   2   -1.70    7.40
   0  -8  -2    1.20    6.70
   0   8  -2   -2.90    6.20
   0   8   2   -1.50    6.60
   0   8   2   10.60    6.30
   0   8   2   -3.00    7.70
   0   8  -2   -2.80    7.10
   0   8  -2    6.00    9.00
   0   8   2   -1.00    6.00
  -2  -8  -2   10.20    7.60
   2   8   2   18.90    8.10
   2   8   2   17.20    6.50
   2   8   2   20.20    7.20
  -2   8  -2   24.20   10.00
  -2   8  -2   24.20    7.60
  -2   8  -2   20.50    8.50
   2   8   2   14.40    7.80
   4  -8   2   21.80    8.30
  -4  -8  -2   15.20    8.10
   4   8   2   -2.00    6.40
   4   8   2   13.00    6.10
  -4   8  -2   12.20    7.90
   4   8   2    3.10    7.20
  -4   8  -2   13.30    9.30
  -4   8  -2   14.80    9.30
  -4   8  -2    7.70    7.70
  -6  -8  -2   51.19   10.10
   6  -8   2   42.40    9.30
  -6  -8  -2   78.09   11.80
  -6   8  -2   45.00   17.10
   6   8   2   42.00    7.50
   6   8   2   65.09   10.60
  -6   8  -2   50.99   12.00
  -6   8  -2   47.80    7.70
  -6   8  -2   56.19    9.90
   6   8   2   42.60    9.50
  -8  -8  -2   37.00   10.70
   8  -8   2   47.40    9.80
  -8  -8  -2   40.60   10.10
   8   8   2   45.80    7.60
  -8   8  -2   23.20    9.40
  -8   8  -2   38.40    8.30
  -8   8  -2   41.50    7.00
  -8   8  -2   39.70   14.20
   8   8   2   42.70    9.40
  10  -8   2   65.99   11.30
 -10  -8  -2   68.89   11.60
 -10  -8  -2   66.89   11.70
 -10  -8  -2   36.20   11.60
  10   8   2   67.99   11.00
  10   8   2   61.09    8.20
 -10   8  -2   71.29   10.60
 -10   8  -2   56.49   13.20
 -10   8  -2   43.50   10.90
 -10   8  -2   59.59    7.10
  12  -8   2    0.60    8.00
 -12  -8  -2   13.80    8.80
 -12  -8  -2   -0.40    8.60
  12   8   2    3.70    7.30
 -12   8  -2   -0.50    8.50
 -12   8  -2    8.10    7.80
 -12   8  -2    4.70    9.60
  12   8   2    6.80    6.90
 -14  -8  -2   52.29   11.60
  14  -8   2   50.09   10.60
 -14  -8  -2   45.80   10.70
 -14   8  -2   28.40   11.20
  14   8   2   22.20    9.20
 -14   8  -2   29.80    9.20
 -14   8  -2   39.00   12.60
  14   8   2   48.40   10.10
  14   8   2   40.30    6.40
 -16  -8  -2   38.10   11.30
  16  -8   2   20.40    9.40
 -16  -8  -2   33.40   10.60
 -16   8  -2   30.90   12.70
  16   8   2   36.90   10.00
 -16   8  -2   45.50   10.40
 -16   8  -2   24.80   10.50
 -18  -8  -2   14.90   10.30
 -18  -8  -2   58.69   12.90
  18  -8   2    2.60    8.90
 -18   8  -2   -9.50    9.30
 -18   8  -2   11.60    8.70
  18   8   2   27.70   10.00
 -18   8  -2   16.50   12.30
  18   8   2   16.20    8.70
   9  -9  -2   13.40   10.00
  -9  -9   2   12.80   11.30
  -9   9   2   12.50    6.50
  -9   9   2   17.00   14.70
   9   9  -2   -5.20    7.40
   9   9  -2    9.20    8.80
  -9   9   2    3.00    7.70
   9   9  -2    4.50    7.00
   7  -9  -2   29.00   10.20
  -7  -9   2   26.00   10.20
   7   9  -2    7.50    8.70
  -7   9   2   24.20    9.90
  -7   9   2   22.40    6.50
   7   9  -2   32.90   10.70
  -7   9   2   18.10    7.40
   7   9  -2   22.30    8.60
   7   9  -2   48.30    8.70
  -7   9   2   27.00   10.20
   5  -9  -2   31.10   10.50
  -5  -9   2    9.00    7.70
  -5   9   2   22.90    6.50
  -5   9   2    8.80    9.00
   5   9  -2    8.10   10.00
   5   9  -2    5.80    8.70
  -5   9   2   17.00    8.70
  -5   9   2   -0.70    6.70
   5   9  -2    7.60    7.40
  -3   9   2   47.70    8.50
   3   9  -2   10.30    8.40
   3   9  -2    1.90    9.70
   3   9  -2   -1.20    6.30
   3   9  -2   15.60    8.20
  -3   9   2   -5.10    7.60
  -3   9   2   42.50   10.70
   3   9  -2  -10.60    6.40
   1   9  -2   -0.20    8.40
  -1   9   2   17.80    7.60
  -1   9   2   -3.90    7.50
   1   9  -2   10.10    8.20
  -1   9   2   -9.60    9.40
   1   9  -2    7.80    7.70
  -1   9   2   12.50    8.60
   1   9  -2   15.00    7.30
  -1   9   2   10.30    7.70
   1   9  -2    4.00    9.40
   1  -9   2   46.30   10.60
   1   9   2   -6.90    7.00
  -1   9  -2    9.50    9.80
   1   9   2   19.80    7.30
   1   9   2   -2.70    7.00
   1   9   2   -1.90    7.60
   1   9   2    6.90    7.80
  -1   9  -2    2.00    7.30
  -1   9  -2   15.20    8.80
   3  -9   2   10.50    8.10
  -3   9  -2   37.60    9.80
   3   9   2   18.40    8.70
   3   9   2    9.90    7.60
   3   9   2   17.80    8.00
   3   9   2    1.90    6.50
  -3   9  -2    9.00    8.10
  -3   9  -2   -0.90    6.70
  -3   9  -2   -7.00    9.70
   5  -9   2    5.70    8.10
   5   9   2   13.10    8.30
  -5   9  -2   17.60    9.00
   5   9   2   25.30    8.20
  -5   9  -2    8.70    8.60
  -5   9  -2    8.00   10.50
  -5   9  -2   -6.40    6.40
   5   9   2   11.50    7.80
   5   9   2   17.80    7.30
   5   9   2   11.10    8.10
   7  -9   2   22.30   10.10
   7   9   2   41.20    9.70
  -7   9  -2   29.10   10.40
   7   9   2   18.20    7.00
  -7   9  -2   15.50    8.70
   7   9   2   40.40    9.80
  -7   9  -2   22.50   11.30
   7   9   2   15.50    7.60
   9  -9   2   19.20    8.60
  -9  -9  -2   11.30   10.00
  -9   9  -2   16.50    9.70
   9   9   2   36.60    9.50
   9   9   2   12.80    8.00
  -9   9  -2   10.80    8.10
   9   9   2   13.10    6.70
   9   9   2   29.10    9.30
  -9   9  -2   12.40   11.10
 -36   0   3    8.20    8.60
  36   0  -3    0.50    8.20
 -36   0   3   -0.70   11.30
  36   0  -3   -2.90    8.40
 -36   0   3    3.40    9.90
  34   0  -3   -6.80    7.70
 -34   0   3   10.60    7.90
 -34   0   3    6.30    9.60
 -34   0   3    7.80   11.20
 -32   0   3    9.10    7.70
  32   0  -3    4.90    6.70
 -32   0   3   -6.10    8.50
  32   0  -3   12.00    7.40
 -32   0   3    2.90   10.20
 -30   0   3   11.10    7.50
 -30   0   3   14.20   10.60
 -30   0   3   -4.50    8.70
  30   0  -3   -1.10    6.70
  30   0  -3    6.10    7.20
  28   0  -3    2.00    6.60
 -28   0   3   10.60    8.80
 -28   0   3    5.70   10.00
  28   0  -3   -5.10    6.20
 -28   0   3    1.50    6.60
 -26   0   3   -4.40    8.90
 -26   0   3    7.00    8.10
  26   0  -3    1.90    6.80
 -26   0   3   -1.70    6.10
  26   0  -3   -0.40    5.90
 -24   0   3   -0.20    8.30
  24   0  -3   -4.50    6.40
 -24   0   3    4.50    7.30
 -24   0   3   -6.00    5.10
  24   0  -3    1.30    6.10
 -22   0   3    0.30    6.90
 -22   0   3   -3.00    7.40
 -22   0   3    5.30    5.40
  22   0  -3    5.70    5.40
  22   0  -3   -1.70    5.40
  20   0  -3   -1.40    4.50
 -20   0   3   -2.60    6.60
 -20   0   3   -0.70    4.90
 -20   0   3   12.00    6.80
  20   0  -3   -1.00    5.10
 -18   0   3   -0.60    4.40
 -18   0   3    2.50    5.90
  18   0  -3    1.90    4.90
 -18   0   3    6.00    6.40
  18   0  -3   -0.20    4.30
  16   0  -3   -2.30    3.80
 -16   0   3   -1.80    5.60
  16   0  -3    1.10    4.50
 -16   0   3    7.30    4.50
 -16   0   3   -2.60    5.20
 -14   0   3   -3.00    5.30
  14   0  -3    2.10    3.60
 -14   0   3   -0.80    4.20
 -14   0   3    0.20    5.30
  14   0  -3    4.70    3.70
 -14   0   3   -1.20    4.00
  14   0  -3   -2.10    4.30
  12   0  -3   -2.70    4.30
 -12   0   3    1.00    4.00
 -12   0   3   -3.40    5.10
 -12   0   3    0.20    3.90
  12   0  -3    3.60    4.30
 -12   0   3    1.50    3.60
 -12   0   3   -6.00    5.00
  10   0  -3    1.50    3.40
 -10   0   3    5.10    3.80
 -10   0   3   -2.60    3.80
 -10   0   3    0.50    3.30
 -10   0   3   -4.20    4.60
  10   0  -3   -0.80    3.50
  10   0  -3    4.10    4.50
  10   0  -3    0.30    4.40
 -10   0   3   -7.40    4.60
  10   0  -3    5.20    5.00
   8   0  -3   -2.20    5.00
   8   0  -3    0.50    3.30
  -8   0   3    2.70    4.80
   8   0  -3   -0.70    3.10
  -8   0   3   -5.30    3.00
   8   0  -3    0.10    4.20
  -8   0   3    2.00    4.30
   8   0  -3   -4.40    4.20
   6   0  -3    8.60    4.40
  -6   0   3   -3.10    2.80
  -6   0   3   -1.80    3.70
   6   0  -3   -0.50    4.20
   6   0  -3   -3.00    2.80
   6   0  -3   -4.80    3.20
  -6   0   3   -3.20    4.40
  -6   0   3    0.90    4.00
   4   0  -3    1.70    3.00
   4   0  -3    0.10    3.50
  -4   0   3   -3.70    4.40
  -4   0   3    9.50    4.20
   4   0  -3   -3.30    3.90
  -4   0   3    0.60    2.70
   4   0  -3   -0.20    4.20
   4   0  -3    0.80    4.20
  -4   0   3   -2.80    3.80
  -2   0   3   -1.90    3.50
  -2   0   3    3.20    4.30
  -2   0   3   -3.70    3.00
   2   0  -3   -3.20    3.40
   2   0  -3    0.10    4.10
   2   0  -3   -0.70    3.30
  -2   0   3   -0.20    3.50
  -2   0   3   -1.50    4.20
   2   0  -3    2.80    4.20
  -2   0   3    1.10    2.80
   0   0  -3    1.90    3.80
   0   0   3   -1.90    4.00
   0   0  -3   -2.20    3.20
   0   0  -3   -1.00    4.10
   0   0   3    2.40    3.10
   0   0   3   -2.50    3.60
   0   0   3    2.90    3.20
   0   0  -3   -3.30    3.10
   0   0  -3    3.50    3.60
   0   0   3    0.80    3.80
  -2   0  -3    5.00    4.30
  -2   0  -3    1.90    3.40
  -2   0  -3   -0.90    3.70
   2   0   3   -1.80    3.00
  -2   0  -3   -1.90    3.30
   2   0   3    3.40    3.70
   2   0   3   -0.10    3.90
  -2   0  -3   -4.00    3.20
   2   0   3    6.90    3.50
  -2   0  -3    1.40    3.40
   4   0   3    0.60    3.60
  -4   0  -3   -5.10    3.40
   4   0   3   -2.00    2.70
  -4   0  -3   -1.10    3.00
  -4   0  -3   -1.90    3.60
  -4   0  -3    3.90    4.50
  -4   0  -3    1.60    3.80
   4   0   3    3.40    3.70
   4   0   3   -1.70    3.80
   4   0   3    6.90    4.00
  -6   0  -3    1.30    4.50
  -6   0  -3   -3.80    4.10
   6   0   3    0.10    3.80
   6   0   3   -0.80    2.70
  -6   0  -3   -4.00    4.70
  -6   0  -3   -1.30    3.50
  -6   0  -3   -2.00    2.80
   6   0   3    3.10    4.50
   6   0   3   -4.60    3.50
   6   0   3   -1.40    3.90
   8   0   3    5.90    4.50
  -8   0  -3    4.10    3.70
  -8   0  -3    3.70    4.80
   8   0   3    0.10    2.70
  -8   0  -3    4.90    4.30
   8   0   3    0.90    5.00
   8   0   3    2.80    3.30
  -8   0  -3    3.30    5.40
  -8   0  -3    2.00    2.90
   8   0   3   -0.80    4.30
  10   0   3   -1.80    4.40
  10   0   3    1.90    3.50
 -10   0  -3   -7.40    4.80
 -10   0  -3   -0.40    3.70
  10   0   3    2.40    2.70
 -10   0  -3    1.00    5.40
 -10   0  -3   -1.60    2.70
  10   0   3    6.10    4.60
  12   0   3    0.90    5.30
 -12   0  -3    4.90    3.10
 -12   0  -3    1.80    6.00
  12   0   3    5.20    3.50
 -12   0  -3   -7.40    4.80
 -12   0  -3   -1.50    2.70
 -12   0  -3   -4.80    3.90
 -14   0  -3    3.30    3.80
  14   0   3    2.10    3.40
 -14   0  -3    1.50    6.40
 -14   0  -3   -3.30    5.00
 -14   0  -3    6.50    3.10
 -14   0  -3   -0.10    3.20
  14   0   3    1.80    4.70
 -16   0  -3   -0.10    6.60
 -16   0  -3   -1.80    5.50
 -16   0  -3    0.10    5.20
 -16   0  -3   -1.80    3.00
  16   0   3   -2.90    5.00
 -16   0  -3    1.90    3.70
  18   0   3    0.30    6.00
 -18   0  -3    2.10    7.30
 -18   0  -3    0.00    3.10
 -18   0  -3   -5.80    5.70
 -18   0  -3   -3.20    3.80
 -18   0  -3    2.40    4.30
 -20   0  -3    8.40    7.00
  20   0   3    1.20    6.70
 -20   0  -3   17.90    4.10
 -20   0  -3    5.30    8.30
 -20   0  -3    4.40    4.40
 -20   0  -3   -4.10    4.50
  22   0   3    3.20    7.00
 -22   0  -3   -3.10    5.10
 -22   0  -3  -14.70    6.50
 -22   0  -3    5.30    4.80
 -22   0  -3    1.20    8.80
 -24   0  -3    2.70    5.20
 -24   0  -3  -16.90    8.10
  24   0   3    4.90    7.70
 -24   0  -3    4.80    6.00
 -24   0  -3   -7.60    7.10
  26   0   3    2.20    7.90
 -26   0  -3    7.10    6.50
 -26   0  -3   -2.40    7.10
 -26   0  -3    6.40    9.80
  26   0   3    3.60    4.90
 -28   0  -3   -4.20    7.50
 -28   0  -3   -3.70    5.80
  28   0   3   -4.80    4.90
  28   0   3    6.80    7.80
 -28   0  -3   -2.50    9.80
 -30   0  -3   13.00   11.50
 -30   0  -3   12.10    8.70
 -30   0  -3    1.70    6.40
  30   0   3    1.60    5.90
  32   0   3    0.30    8.20
 -32   0  -3   -1.60   10.60
 -32   0  -3   15.30    9.70
  32   0   3   11.00    6.30
 -32   0  -3   -0.60    6.60
  34   0   3    7.30    6.00
 -34   0  -3  -13.30    5.60
  34   0   3   -8.80    8.40
 -34   0  -3   -0.40    9.70
 -34   0  -3   15.20   11.20
  35  -1  -3    5.80    8.10
 -35  -1   3   13.30   11.40
 -35  -1   3   34.90   13.20
 -35  -1   3   31.30    9.60
  35  -1  -3   17.30    8.50
 -35   1   3   30.90   12.20
 -35   1   3   27.40    8.30
  35   1  -3   19.70   10.00
 -33  -1   3    0.60    7.80
 -33  -1   3    8.80    8.60
 -33  -1   3    0.70   10.50
  33  -1  -3   -8.20    6.50
  33   1  -3    6.30    8.60
  33   1  -3    8.70    7.90
 -33   1   3   -9.30    9.90
 -33   1   3   30.80   12.70
  31  -1  -3   38.10    9.10
  31  -1  -3   23.70    8.40
 -31  -1   3   12.30   11.10
 -31  -1   3   16.70    8.30
 -31  -1   3   27.80    9.40
 -31   1   3   22.10   11.30
  31   1  -3   17.00    8.70
 -31   1   3   22.70   10.70
  31   1  -3   16.40    7.90
 -31   1   3   19.70    7.10
 -29  -1   3    5.70    7.30
  29  -1  -3    3.30    6.40
  29  -1  -3    8.50    7.50
 -29  -1   3  -13.40    8.80
 -29  -1   3    1.50    7.80
 -29   1   3   -5.70    7.90
 -29   1   3   -5.00    9.60
  29   1  -3    4.60    7.30
  29   1  -3   -3.60    5.80
 -27  -1   3    9.30    9.70
  27  -1  -3   17.60    7.40
 -27  -1   3    9.20    7.70
 -27  -1   3    3.50    6.60
  27  -1  -3    3.90    6.60
 -27   1   3   12.00    9.20
 -27   1   3   -5.00    9.20
  27   1  -3    8.20    6.60
  27   1  -3   17.80    6.70
 -27   1   3    5.70    5.80
 -25  -1   3    9.40    9.50
  25  -1  -3   26.90    7.40
 -25  -1   3    2.80    6.80
 -25  -1   3   12.20    7.50
  25  -1  -3    3.30    5.90
  25   1  -3   25.30    7.70
 -25   1   3    4.00    9.10
 -25   1   3   11.10    6.10
  25   1  -3    8.60    6.20
 -25   1   3   10.70    8.50
  23  -1  -3   70.29    8.70
 -23  -1   3   85.69   12.50
 -23  -1   3   94.79   11.10
 -23  -1   3   75.99    9.90
  23  -1  -3   87.39   10.20
 -23   1   3   53.69   10.90
  23   1  -3   79.79    9.20
 -23   1   3   71.19    8.50
 -23   1   3  107.19   12.80
  23   1  -3   79.09    9.70
  21  -1  -3   35.20    7.00
 -21  -1   3   23.00    8.80
 -21  -1   3   35.50    8.00
 -21  -1   3   29.00    6.90
  21  -1  -3   39.60    6.70
 -21   1   3   36.50    8.70
 -21   1   3   27.60    9.30
 -21   1   3   29.00    6.00
  21   1  -3   26.10    6.10
  21   1  -3   23.50    6.70
 -19  -1   3  245.88   15.50
 -19  -1   3  258.57   16.90
  19  -1  -3  235.38   14.70
 -19  -1   3  221.58   14.50
  19  -1  -3  241.38   14.00
 -19   1   3  228.88   13.40
 -19   1   3  226.08   15.30
  19   1  -3  241.28   14.70
  19   1  -3  242.98   13.90
 -19   1   3  233.08   16.90
  17  -1  -3   27.90    5.70
 -17  -1   3   10.50    5.40
  17  -1  -3   20.10    3.90
  17  -1  -3   26.00    5.30
 -17  -1   3   10.70    5.80
 -17  -1   3   15.40    7.10
 -17   1   3   23.50    7.30
 -17   1   3   11.40    6.70
 -17   1   3   24.30    5.40
  17   1  -3   13.40    5.40
  17   1  -3   11.00    4.50
 -15  -1   3  186.58   12.00
  15  -1  -3  178.48   11.00
  15  -1  -3  173.38    9.80
  15  -1  -3  184.28   11.40
 -15  -1   3  171.58   10.60
 -15  -1   3  162.98   11.50
 -15  -1   3  155.58   12.60
 -15   1   3  200.98   12.80
 -15   1   3  160.78   10.20
 -15   1   3  172.98   10.10
  15   1  -3  199.88   10.60
 -15   1   3  182.48   13.10
  15   1  -3  187.18   11.40
  13  -1  -3   71.99    7.70
  13  -1  -3   65.79    5.40
  13  -1  -3   67.59    6.90
 -13  -1   3   75.09    7.50
 -13  -1   3   76.69    9.70
 -13  -1   3   67.19    8.60
 -13  -1   3   70.79    8.00
  13   1  -3   70.39    7.50
 -13   1   3   63.19    5.80
 -13   1   3   62.69    6.20
 -13   1   3   78.59    9.00
 -13   1   3   64.79    7.90
  13   1  -3   60.39    6.00
  11  -1  -3   55.59    6.20
  11  -1  -3   54.09    7.50
 -11  -1   3   52.89    5.60
  11  -1  -3   59.09    6.40
 -11  -1   3   60.19    7.20
 -11  -1   3   58.29    7.70
 -11  -1   3   57.89    7.10
  11   1  -3   60.39    7.30
 -11   1   3   52.69    6.60
 -11   1   3   71.99    8.10
 -11   1   3   53.39    5.80
  11   1  -3   64.19    7.00
  11   1  -3   55.59    5.30
 -11   1   3   65.79    8.30
  11   1  -3   62.99    6.50
  -9  -1   3   85.89    8.70
   9  -1  -3   80.59    7.30
   9  -1  -3   77.59    6.70
   9  -1  -3   93.49    8.00
  -9  -1   3   86.79    7.20
  -9  -1   3   83.99    8.00
  -9  -1   3   91.59    6.00
  -9   1   3   92.09    8.10
   9   1  -3   82.89    7.70
   9   1  -3   97.99    7.70
  -9   1   3   98.19    8.70
  -9   1   3   83.89    7.70
   9   1  -3   96.09    7.20
  -9   1   3   88.69    7.00
   9   1  -3   83.49    8.20
   7  -1  -3   -3.60    3.70
   7  -1  -3   -4.10    3.50
   7  -1  -3   -2.60    3.50
   7  -1  -3    4.70    4.50
  -7  -1   3   -3.10    4.80
  -7  -1   3   -3.30    4.20
  -7  -1   3    0.50    3.60
   7   1  -3    2.10    4.70
   7   1  -3    3.40    4.20
  -7   1   3   -3.60    4.10
  -7   1   3   -4.20    5.70
   7   1  -3   -0.30    4.40
  -7   1   3   -1.00    3.90
  -7   1   3    2.10    4.60
  -5  -1   3   93.09    8.30
   5  -1  -3   95.89    7.10
  -5  -1   3   81.99    7.70
   5  -1  -3   87.09    6.80
   5  -1  -3   87.49    6.90
  -5  -1   3   83.29    7.30
  -5   1   3   91.69    7.00
  -5   1   3  101.09    7.80
   5   1  -3   87.39    9.10
   5   1  -3  100.59    7.40
   5   1  -3   94.29    7.00
  -5   1   3   85.59    6.90
  -5   1   3  100.59    7.30
  -3  -1   3   87.79    7.90
  -3  -1   3   88.99    7.10
   3  -1  -3   79.09    7.00
   3  -1  -3   91.79    6.90
   3  -1  -3  102.79    7.20
  -3  -1   3   89.49    7.50
  -3   1   3   91.49    7.10
  -3   1   3   99.99    7.40
   3   1  -3   89.49    7.20
   3   1  -3   89.59    7.80
   3   1  -3   87.19    7.20
   3   1  -3   98.69    7.10
  -3   1   3   82.59    6.80
   3   1  -3  102.29    7.50
  -1  -1   3  135.79    8.70
   1  -1  -3  146.79    9.00
   1  -1  -3  134.69    7.90
   1  -1  -3  142.69    8.20
  -1  -1   3  134.79    9.00
   1  -1  -3  134.99    8.70
  -1  -1   3  148.79    8.40
  -1  -1   3  131.59    8.80
  -1   1   3  139.99    8.60
  -1   1   3  144.69    8.50
   1   1  -3  125.79    9.10
   1   1  -3  128.59    9.00
  -1   1   3  136.49    8.50
  -1   1   3  145.19    7.70
   1   1  -3  134.29    8.70
   1   1  -3  135.29    8.90
  -1  -1  -3   42.50    4.90
   1  -1   3   41.10    5.10
  -1  -1  -3   47.70    4.70
   1  -1   3   40.10    5.50
   1  -1   3   53.59    4.70
   1  -1   3   41.50    5.30
  -1  -1  -3   42.50    5.50
   1  -1   3   31.40    5.40
  -1   1  -3   29.10    5.10
  -1   1  -3   39.60    5.30
  -1   1  -3   36.70    4.60
  -1   1  -3   40.50    5.20
   1   1   3   46.30    4.70
   1   1   3   43.30    5.20
   1   1   3   49.60    5.60
   1   1   3   43.60    5.40
  -1   1  -3   48.70    5.80
   1   1   3   41.60    5.40
   3  -1   3 1689.73   75.69
   3  -1   3 1781.82   77.69
   3  -1   3 1848.72   76.29
  -3  -1  -3 1713.43   75.99
  -3  -1  -3 1598.44   76.19
  -3  -1  -3 1660.23   75.19
   3  -1   3 1647.14   75.69
  -3  -1  -3 1782.92   76.29
   3   1   3 1696.33   75.29
   3   1   3 1721.73   76.19
  -3   1  -3 1791.12   76.29
  -3   1  -3 1731.13   76.39
  -3   1  -3 1658.63   75.59
   3   1   3 1674.63   75.79
  -3   1  -3 1776.72   76.39
  -3   1  -3 1709.43   76.29
  -3   1  -3 1622.14   75.69
   3   1   3 1710.93   76.89
   5  -1   3   10.90    3.80
   5  -1   3   13.90    4.20
   5  -1   3   11.80    3.90
   5  -1   3    8.80    5.90
  -5  -1  -3   14.40    4.60
  -5  -1  -3   12.20    3.70
  -5  -1  -3   17.10    4.60
  -5  -1  -3   13.90    2.60
  -5  -1  -3    9.80    4.60
   5  -1   3   17.00    4.40
  -5   1  -3   17.30    4.20
   5   1   3   16.90    5.30
   5   1   3   13.10    2.50
  -5   1  -3    7.80    3.60
  -5   1  -3   13.30    4.90
  -5   1  -3    8.50    3.90
   5   1   3   13.50    5.40
   5   1   3   14.20    3.40
   5   1   3   21.30    4.40
  -5   1  -3   12.50    4.50
  -7  -1  -3   74.99    7.30
  -7  -1  -3   67.79    7.00
   7  -1   3   80.49    6.10
  -7  -1  -3   74.79    7.50
   7  -1   3   67.19    7.20
   7  -1   3   83.09    7.10
  -7  -1  -3   74.09    6.70
   7  -1   3   57.69    5.60
   7   1   3   63.49    6.40
   7   1   3   82.89    7.30
  -7   1  -3   65.29    6.90
  -7   1  -3   73.59    5.80
   7   1   3   74.29    7.00
   7   1   3   82.49    6.60
  -7   1  -3   75.59    7.50
  -7   1  -3   71.39    6.40
  -9  -1  -3 1064.59   46.80
   9  -1   3 1097.79   47.30
   9  -1   3  970.40   47.10
  -9  -1  -3 1041.00   46.90
   9  -1   3  948.51   45.80
  -9  -1  -3  995.70   47.10
   9  -1   3 1131.39   46.70
  -9   1  -3 1034.00   45.90
  -9   1  -3  942.21   47.90
  -9   1  -3 1062.49   47.50
   9   1   3 1025.20   47.10
   9   1   3 1023.80   46.80
  -9   1  -3 1020.20   46.60
  -9   1  -3 1022.60   47.10
   9   1   3  972.80   46.50
  11  -1   3   86.59    7.70
 -11  -1  -3   79.19    7.20
 -11  -1  -3   77.09    8.70
 -11  -1  -3   66.49    8.20
  11  -1   3   65.99    5.80
  11  -1   3   65.89    8.40
  11   1   3   81.59    8.10
  11   1   3   77.59    7.60
 -11   1  -3   75.29    8.80
 -11   1  -3   83.29    8.70
 -11   1  -3   72.59    5.90
 -11   1  -3   84.39    6.60
 -13  -1  -3  234.08   14.50
  13  -1   3  242.68   14.50
 -13  -1  -3  244.38   14.90
  13  -1   3  211.48   12.10
 -13  -1  -3  237.48   13.50
  13   1   3  235.78   14.50
 -13   1  -3  246.48   14.60
 -13   1  -3  241.68   12.20
 -13   1  -3  241.98   13.30
 -13   1  -3  228.08   12.90
 -13   1  -3  229.08   15.00
 -15  -1  -3  187.98   11.70
  15  -1   3  193.18   13.10
 -15  -1  -3  179.08    9.50
 -15  -1  -3  192.38   13.50
 -15  -1  -3  184.58    9.30
 -15  -1  -3  178.28   12.80
 -15   1  -3  169.28   11.20
 -15   1  -3  192.88   12.90
 -15   1  -3  177.38   13.50
  15   1   3  188.78   12.60
 -15   1  -3  191.28   10.30
 -17  -1  -3   13.00    2.70
  17  -1   3   14.80    6.50
 -17  -1  -3    5.70    6.70
 -17  -1  -3   10.10    6.10
  17  -1   3   13.50    3.70
 -17  -1  -3    8.70    3.50
 -17  -1  -3   15.20    5.00
 -17   1  -3   13.70    4.90
  17   1   3   17.80    6.10
 -17   1  -3    8.20    5.80
 -17   1  -3   15.60    7.60
 -19  -1  -3   36.90    8.30
  19  -1   3   25.00    4.30
 -19  -1  -3   16.00    4.10
 -19  -1  -3   16.40    3.20
 -19  -1  -3   19.90    8.20
 -19  -1  -3   11.70    5.30
 -19   1  -3   13.50    5.40
 -19   1  -3   14.50    7.20
  19   1   3   24.70    7.90
 -19   1  -3   11.00    4.40
 -19   1  -3   18.00    8.90
 -21  -1  -3   82.79    9.10
 -21  -1  -3   88.49    7.30
  21  -1   3  107.09   11.30
 -21  -1  -3   92.39   12.60
 -21  -1  -3   87.79   11.10
 -21  -1  -3   98.89    6.30
 -21   1  -3   91.29    7.80
 -21   1  -3   94.09    9.10
 -21   1  -3  111.79   14.20
  21   1   3   95.99   12.00
 -23  -1  -3   54.69   10.80
 -23  -1  -3   52.59    6.50
  23  -1   3   60.59   10.00
 -23  -1  -3   49.99    8.10
 -23  -1  -3   64.69   10.70
 -23   1  -3   63.09    8.30
 -23   1  -3   79.59   13.20
  23   1   3   64.79   10.60
 -23   1  -3   63.79   10.40
  25  -1   3  310.07   16.10
 -25  -1  -3  297.77   20.10
 -25  -1  -3  326.57   21.80
 -25  -1  -3  267.57   14.90
 -25  -1  -3  347.57   25.40
  25  -1   3  294.07   19.90
  25   1   3  282.37   20.00
 -25   1  -3  302.37   19.70
 -25   1  -3  294.97   17.70
 -25   1  -3  281.47   22.30
  27  -1   3   15.90    8.60
 -27  -1  -3   28.50    4.70
  27  -1   3   21.50    5.30
 -27  -1  -3   31.60   11.30
 -27  -1  -3   34.70    9.80
 -27  -1  -3   22.00    5.20
 -27   1  -3   15.00    8.30
  27   1   3   11.10    9.00
 -27   1  -3    7.80   10.90
 -27   1  -3   16.10    7.30
  29  -1   3   48.90   10.90
 -29  -1  -3   51.79   11.90
  29  -1   3   45.30    6.80
 -29  -1  -3   45.20   12.70
 -29  -1  -3   59.09    6.90
  29   1   3   55.89   11.50
 -29   1  -3   59.69   11.20
  29   1   3   60.29    9.10
 -29   1  -3   36.70   10.10
 -29   1  -3   42.50   13.40
 -31  -1  -3   84.39   13.60
  31  -1   3   65.09    8.00
  31  -1   3   76.49   12.00
 -31  -1  -3   55.69    6.80
 -31   1  -3  116.19   13.60
  31   1   3   71.39   10.10
  31   1   3   80.79   13.30
 -31   1  -3   78.39   14.90
 -31   1  -3   81.89   11.60
  33  -1   3   32.30   10.60
 -33  -1  -3   31.70   11.60
 -33  -1  -3   36.00   12.60
  33  -1   3   23.50    6.80
  33   1   3   33.30    8.60
  33   1   3   34.80   10.80
 -33   1  -3   46.00   14.50
 -33   1  -3   32.60   10.60
 -33   1  -3   33.50    9.90
  35  -1   3    7.00    9.00
 -35  -1  -3   35.00   13.00
  35   1   3    8.10    7.00
 -35   1  -3  -11.00    8.50
  35   1   3   18.20    8.80
 -35   1  -3   12.10   12.90
  34  -2  -3   10.60    8.60
 -34  -2   3   18.30    9.90
 -34  -2   3   21.30    7.70
 -34  -2   3   18.50   12.10
 -34   2   3   16.90   12.40
 -34   2   3   29.30    7.60
  34   2  -3   11.40   12.70
 -34   2   3   16.00   11.50
  34   2  -3   32.20    8.40
 -32  -2   3   -7.00    9.80
 -32  -2   3   16.40    7.50
 -32  -2   3    3.40    8.70
  32  -2  -3   -0.70    5.80
  32  -2  -3   12.90    8.10
  32   2  -3   23.70    8.00
  32   2  -3    5.50    8.90
 -32   2   3   11.30   11.00
 -32   2   3   -2.20   10.70
 -32   2   3   12.90    6.10
 -30  -2   3   36.40    9.90
 -30  -2   3   47.20   13.80
 -30  -2   3   38.60    9.00
  30  -2  -3   44.90    7.10
  30  -2  -3   43.00    9.50
  30   2  -3   37.20    9.90
  30   2  -3   54.09    8.80
 -30   2   3   43.20    7.50
 -30   2   3   43.00   11.90
 -28  -2   3    2.30    7.10
  28  -2  -3    0.40    5.60
 -28  -2   3    0.10    9.20
 -28  -2   3    3.90    7.90
  28  -2  -3    1.40    6.60
 -28   2   3   -1.70    5.30
 -28   2   3    1.00    8.90
  28   2  -3   -3.20    7.30
  28   2  -3   11.10    6.40
 -28   2   3    6.30   10.60
 -26  -2   3   42.00   11.60
 -26  -2   3   46.00    9.70
  26  -2  -3   47.50    9.60
  26  -2  -3   64.59    7.70
 -26  -2   3   59.29    9.50
 -26   2   3   56.69    7.50
  26   2  -3   34.50    8.40
  26   2  -3   40.10    9.00
 -26   2   3   53.89   11.30
 -26   2   3   59.19   12.10
  24  -2  -3    7.60    6.70
 -24  -2   3   18.50    8.80
 -24  -2   3   22.20    7.70
 -24  -2   3    7.70    6.30
  24  -2  -3   15.50    5.50
 -24   2   3    8.80    9.10
  24   2  -3   19.40    6.60
  24   2  -3   13.50    7.00
 -24   2   3   11.70    5.50
 -24   2   3   17.80    9.80
 -22  -2   3   27.60    7.50
  22  -2  -3   22.90    7.00
 -22  -2   3   29.60    8.10
 -22  -2   3   22.30    8.60
  22  -2  -3   36.60    6.30
  22   2  -3   33.70    6.90
 -22   2   3   27.80    9.50
 -22   2   3   28.80    5.70
 -22   2   3   48.20    9.80
  22   2  -3   31.00    7.80
 -20  -2   3  138.09   13.30
 -20  -2   3  135.99   11.90
  20  -2  -3  155.78   13.20
  20  -2  -3  122.49    9.20
 -20  -2   3  140.59   11.40
  20  -2  -3  132.69    9.90
  20   2  -3  155.18   10.40
  20   2  -3  138.29   11.50
 -20   2   3  119.49    9.60
 -18  -2   3   76.09    9.00
  18  -2  -3   78.89    8.70
  18  -2  -3   76.69    7.40
 -18  -2   3   81.49   10.80
 -18  -2   3   89.09    9.70
  18   2  -3   84.89    7.90
 -18   2   3   86.19    6.70
 -18   2   3   83.49   11.30
  18   2  -3   85.99    8.70
 -18   2   3   91.29   10.00
 -16  -2   3   70.39    8.60
 -16  -2   3   74.19    8.50
  16  -2  -3   69.59    8.00
 -16  -2   3   80.09   10.10
 -16  -2   3   67.59    6.80
  16   2  -3   78.39    6.80
  16   2  -3   73.99    7.90
 -16   2   3   79.29   10.10
 -16   2   3   78.69    6.30
 -16   2   3   71.99    9.50
  14  -2  -3   55.49    6.20
  14  -2  -3   50.59    6.80
 -14  -2   3   56.99    8.70
 -14  -2   3   55.89    7.70
 -14  -2   3   53.59    7.40
  14   2  -3   48.40    7.20
 -14   2   3   51.89    7.90
 -14   2   3   52.99    8.70
 -14   2   3   49.50    5.50
  14   2  -3   48.40    5.80
  12  -2  -3  286.77   15.20
 -12  -2   3  273.37   16.50
 -12  -2   3  294.97   17.50
 -12  -2   3  300.77   14.60
 -12  -2   3  299.37   16.60
  12  -2  -3  290.97   16.10
  12   2  -3  289.37   14.60
 -12   2   3  303.87   17.30
 -12   2   3  316.67   17.10
  12   2  -3  297.17   16.50
  10  -2  -3  438.06   22.20
 -10  -2   3  449.76   23.40
  10  -2  -3  419.46   22.10
 -10  -2   3  445.26   22.50
 -10  -2   3  413.16   22.30
  10  -2  -3  440.76   21.40
 -10   2   3  495.25   23.20
 -10   2   3  432.46   22.20
  10   2  -3  472.55   22.50
 -10   2   3  431.66   22.70
   8  -2  -3   -1.30    4.00
   8  -2  -3    1.30    4.70
  -8  -2   3   -0.30    4.50
  -8  -2   3    0.10    5.30
  -8  -2   3   -6.10    3.80
   8  -2  -3   -0.90    3.70
  -8   2   3    3.70    5.00
  -8   2   3    8.70    5.30
   8   2  -3    0.10    4.30
   8   2  -3    1.70    4.20
  -8   2   3    1.70    3.90
  -6  -2   3   84.99    8.40
   6  -2  -3   90.29    7.90
  -6  -2   3   98.59    9.30
  -6  -2   3   94.59    8.00
   6  -2  -3   93.99    7.10
   6  -2  -3   91.99    7.30
   6  -2  -3   99.29    7.30
  -6  -2   3   90.69    7.50
   6   2  -3   82.89    7.50
  -6   2   3  104.19    8.10
  -6   2   3   83.99    7.50
  -6   2   3  100.49    7.60
  -6   2   3   83.19    7.00
   6   2  -3   91.59    9.60
   6   2  -3   91.09    7.80
   6   2  -3   82.69    7.60
   4  -2  -3  628.24   28.80
  -4  -2   3  602.74   29.50
  -4  -2   3  565.54   28.90
   4  -2  -3  618.54   27.80
  -4  -2   3  596.34   28.50
   4  -2  -3  634.84   28.60
   4  -2  -3  587.84   28.40
   4   2  -3  589.94   28.60
   4   2  -3  623.84   28.90
   4   2  -3  643.84   28.80
  -4   2   3  607.74   28.60
  -4   2   3  604.14   27.70
   4   2  -3  598.64   29.20
  -4   2   3  656.43   32.80
   4   2  -3  560.24   28.70
  -4   2   3  587.14   29.10
  -2  -2   3    1.80    3.50
   2  -2  -3    0.80    4.30
   2  -2  -3    3.80    4.10
   2  -2  -3    1.50    4.00
  -2  -2   3   -2.00    4.00
  -2  -2   3    0.60    4.70
  -2   2   3    3.90    4.10
   2   2  -3   11.10    5.10
   2   2  -3    3.20    4.10
  -2   2   3    1.90    4.10
  -2   2   3    1.20    4.30
   2   2  -3    5.00    4.60
   2   2  -3    2.70    4.80
   2   2  -3    3.40    3.90
   0  -2  -3  771.32   35.60
   0  -2   3  731.63   35.50
   0  -2  -3  789.12   34.70
   0  -2   3  745.13   35.30
   0  -2  -3  745.63   34.30
   0  -2  -3  764.92   36.30
   0  -2   3  773.32   36.20
   0  -2   3  768.02   34.80
   0  -2   3  733.53   34.00
   0   2   3  790.32   34.90
   0   2   3  762.12   34.40
   0   2  -3  774.72   35.60
   0   2   3  734.33   35.20
   0   2  -3  796.32   34.90
   0   2  -3  750.92   35.60
   0   2   3  765.12   35.20
   0   2  -3  752.92   35.90
  -2  -2  -3  544.55   25.20
   2  -2   3  544.15   25.10
  -2  -2  -3  549.95   24.90
   2  -2   3  505.65   24.80
   2  -2   3  548.75   26.20
   2  -2   3  545.55   26.00
  -2  -2  -3  566.84   26.10
   2   2   3  553.44   24.90
  -2   2  -3  513.55   25.10
  -2   2  -3  497.25   26.40
  -2   2  -3  548.25   26.00
  -2   2  -3  562.94   26.30
   2   2   3  543.75   25.20
  -2   2  -3  508.25   24.80
   2   2   3  541.65   25.80
   2   2   3  559.94   26.10
   2   2   3  560.94   25.80
  -4  -2  -3    9.00    2.50
  -4  -2  -3    8.50    4.50
   4  -2   3    5.90    3.70
   4  -2   3    9.50    3.30
  -4  -2  -3    1.10    4.10
   4  -2   3    5.60    4.90
   4  -2   3   10.30    4.60
   4   2   3   10.30    2.90
  -4   2  -3    1.60    3.80
  -4   2  -3    2.80    5.20
   4   2   3    4.80    4.60
  -4   2  -3    9.10    3.50
  -4   2  -3    4.90    4.40
   4   2   3    3.40    3.60
  -4   2  -3    3.50    4.90
  -4   2  -3   13.60    4.50
   4   2   3    8.50    4.10
  -6  -2  -3  152.98   10.20
   6  -2   3  158.08   10.30
   6  -2   3  161.28   10.20
  -6  -2  -3  144.39    9.00
   6  -2   3  151.28    8.50
  -6  -2  -3  163.28   10.50
  -6   2  -3  154.48    8.70
   6   2   3  155.78   10.40
  -6   2  -3  159.88   11.00
  -6   2  -3  147.79   10.10
   6   2   3  134.09    8.80
   6   2   3  159.58    9.70
  -6   2  -3  172.38   10.20
  -6   2  -3  143.19    9.60
   8  -2   3  176.18   11.00
  -8  -2  -3  163.78   11.10
   8  -2   3  169.68    9.20
  -8  -2  -3  192.38   11.60
   8  -2   3  186.78   11.00
  -8  -2  -3  166.38   10.50
  -8   2  -3  187.98   12.20
   8   2   3  179.78   11.40
  -8   2  -3  193.38   11.60
  -8   2  -3  150.78    9.10
   8   2   3  163.48   10.40
  10  -2   3   39.00    6.10
 -10  -2  -3   34.70    5.80
  10  -2   3   38.70    5.70
  10  -2   3   37.20    4.00
 -10  -2  -3   35.80    6.10
 -10  -2  -3   29.80    6.10
  10   2   3   39.70    5.80
 -10   2  -3   33.30    3.70
 -10   2  -3   45.00    7.50
 -10   2  -3   23.40    6.30
  10   2   3   33.90    6.10
  12  -2   3   46.80    4.50
 -12  -2  -3   58.09    7.20
 -12  -2  -3   49.80    7.40
 -12  -2  -3   59.49    7.10
  12  -2   3   56.09    6.40
  12  -2   3   58.69    7.30
 -12   2  -3   53.39    8.20
 -12   2  -3   48.30    4.20
 -12   2  -3   72.49    8.50
  12   2   3   55.99    7.30
  12   2   3   69.39    7.60
 -14  -2  -3   -0.80    5.30
  14  -2   3    0.80    2.70
  14  -2   3   -1.00    5.00
 -14  -2  -3    6.10    4.70
 -14  -2  -3   -2.70    5.10
 -14   2  -3   -3.40    4.10
 -14   2  -3    3.40    6.00
 -14   2  -3    3.10    6.30
 -14   2  -3    1.00    2.20
  14   2   3    3.70    5.10
 -16  -2  -3   62.59    8.80
 -16  -2  -3   68.09    9.40
  16  -2   3   65.69    5.00
 -16  -2  -3   63.09    8.10
  16  -2   3   78.99    9.10
 -16   2  -3   56.89    7.50
 -16   2  -3   79.09    9.50
 -16   2  -3   65.59   10.00
 -16   2  -3   66.69    4.90
  16   2   3   81.99    8.90
 -18  -2  -3   74.09    8.60
 -18  -2  -3   84.19   10.60
 -18  -2  -3  115.09   18.40
  18  -2   3   75.79    5.60
 -18   2  -3   78.29    5.70
 -18   2  -3  106.69   18.70
 -18   2  -3   84.39    8.70
 -18   2  -3   82.79    9.80
  18   2   3  115.29   10.20
 -20  -2  -3    1.50    5.60
  20  -2   3   12.60    3.20
 -20  -2  -3   15.80    7.90
  20  -2   3   13.00    3.30
  20  -2   3   16.50    7.70
 -20  -2  -3    8.00    7.30
 -20   2  -3    0.30    6.50
  20   2   3    7.50    6.70
 -20   2  -3    5.30    5.80
 -20   2  -3    7.10    8.80
  22  -2   3  795.32   38.80
 -22  -2  -3  701.53   37.70
 -22  -2  -3  749.73   38.80
 -22  -2  -3  809.02   39.40
  22  -2   3  762.02   34.40
  22  -2   3  707.23   34.30
 -22   2  -3  748.33   40.00
 -22   2  -3  783.12   38.20
  22   2   3  760.72   38.60
 -22   2  -3  764.12   37.60
  24  -2   3   11.80    7.60
 -24  -2  -3   -5.80    6.00
 -24  -2  -3    1.80    8.10
  24  -2   3    0.50    3.20
 -24  -2  -3   -0.50    8.50
 -24   2  -3   -5.10    6.70
  24   2   3   40.30    8.70
 -24   2  -3   13.10   10.90
 -26  -2  -3   66.99   12.10
 -26  -2  -3   56.89   11.30
  26  -2   3   45.50    5.40
 -26  -2  -3   35.60    8.60
  26  -2   3   65.09    7.80
  26  -2   3   41.50    9.80
  26   2   3   52.89   10.60
 -26   2  -3   44.30   10.10
 -26   2  -3   35.10    8.70
 -26   2  -3   39.40   13.10
  28  -2   3   37.80   10.00
 -28  -2  -3   21.00   10.30
 -28  -2  -3    0.20    9.10
  28   2   3   16.60    6.80
 -28   2  -3   17.60    8.60
  28   2   3   11.00    9.30
 -28   2  -3   31.00   13.00
 -28   2  -3   23.20    8.40
 -30  -2  -3   -0.50    8.40
 -30  -2  -3   10.80   10.30
  30  -2   3   -0.60    7.70
  30   2   3   12.00   15.10
  30   2   3   17.40    7.70
 -30   2  -3  -12.60   10.90
 -30   2  -3   22.40    8.80
 -30   2  -3    6.30    8.50
 -32  -2  -3    5.30   10.10
 -32  -2  -3    6.80   11.20
  32  -2   3   36.00   10.30
  32   2   3    4.60    7.40
  32   2   3    2.90    9.10
 -32   2  -3  -12.50    8.80
 -32   2  -3    3.00   12.40
 -32   2  -3    8.70   10.80
  34  -2   3   39.40   10.90
 -34  -2  -3   35.40   12.90
 -34  -2  -3   23.20   10.60
 -34   2  -3   23.80   13.00
 -34   2  -3   50.59   11.80
  34   2   3   36.60   11.20
 -34   2  -3   32.50   11.10
 -33  -3   3   29.00   10.90
  33  -3  -3   10.90    8.40
 -33  -3   3    5.10   10.40
 -33  -3   3   19.50    6.70
  33   3  -3   18.10    7.20
 -33   3   3   -8.60    9.90
  33   3  -3    7.30   10.30
 -33   3   3    6.40   11.20
 -31  -3   3   11.20   11.10
 -31  -3   3    4.90    6.30
 -31  -3   3   -1.10    9.20
  31  -3  -3   25.40    5.60
  31  -3  -3    2.40    7.30
  31   3  -3    8.20    6.20
 -31   3   3  -10.50   10.70
 -31   3   3   -9.00   10.70
  31   3  -3    4.60   10.10
 -29  -3   3   19.40    9.70
 -29  -3   3   30.30   12.60
  29  -3  -3   40.00   11.50
 -29  -3   3   44.20    8.30
  29  -3  -3   31.20    4.80
 -29   3   3   19.90   18.60
  29   3  -3   18.90    8.80
  29   3  -3   31.40    7.70
 -29   3   3   22.80   11.40
 -27  -3   3   34.50   11.80
 -27  -3   3   20.20    9.30
  27  -3  -3   27.30    4.90
  27  -3  -3   36.00    9.00
 -27   3   3    9.40   10.40
  27   3  -3   11.30    7.90
 -27   3   3   24.40   10.80
  27   3  -3   32.90    7.70
 -25  -3   3   20.10    8.90
 -25  -3   3   27.70   10.90
  25  -3  -3   30.70    4.50
  25  -3  -3   22.30    8.10
 -25  -3   3   17.80    7.00
  25  -3  -3   30.70    5.00
 -25   3   3   23.60   10.10
 -25   3   3   52.69   12.80
  25   3  -3   24.80    8.30
  25   3  -3   43.40    7.70
 -23  -3   3   46.40    8.10
  23  -3  -3   27.60    7.70
 -23  -3   3   39.80   10.20
 -23  -3   3   19.00    8.30
  23  -3  -3   34.90    4.60
 -23   3   3   34.30   10.50
  23   3  -3   33.70    8.50
  23   3  -3   41.70    7.00
 -23   3   3   31.50   10.60
 -21  -3   3   41.90    7.50
 -21  -3   3   15.90    7.80
  21  -3  -3   35.60    7.60
 -21  -3   3   22.10    9.00
  21   3  -3   26.30    6.50
 -21   3   3   20.90    9.20
 -21   3   3   17.70   10.10
  21   3  -3   18.10    7.50
 -21   3   3   25.10    4.10
 -19  -3   3   20.30    7.60
 -19  -3   3   11.10    6.00
  19  -3  -3   10.50    6.30
  19  -3  -3   16.60    4.40
 -19  -3   3   23.20    8.50
 -19   3   3   15.80    7.80
  19   3  -3   13.80    6.30
  19   3  -3   20.20    6.00
 -19   3   3   25.30    4.20
 -17  -3   3   85.59    7.50
 -17  -3   3  132.39   20.20
 -17  -3   3   89.89   10.80
 -17  -3   3   75.09    8.30
  17  -3  -3  121.19   15.40
  17  -3  -3   79.59    6.70
 -17   3   3   89.29   11.60
 -17   3   3   68.29   16.10
  17   3  -3   90.49    8.20
 -17   3   3   91.59    8.10
 -15  -3   3   12.60    6.40
  15  -3  -3   -2.60    4.80
 -15  -3   3   -2.60    6.20
  15  -3  -3    1.10    3.50
 -15  -3   3    1.70    4.80
 -15  -3   3    0.00    3.40
 -15   3   3    7.40    7.10
 -15   3   3   -4.10    5.80
  15   3  -3   -2.20    4.70
 -13  -3   3   50.99    8.70
  13  -3  -3   63.39    7.80
 -13  -3   3   56.19    8.30
 -13  -3   3   62.89    7.80
  13  -3  -3   41.40    5.40
 -13   3   3   52.19    7.90
 -13   3   3   66.49    9.10
  13   3  -3   59.09    7.90
 -11  -3   3  185.18   13.50
 -11  -3   3  178.18   11.90
  11  -3  -3  165.28   10.10
 -11  -3   3  173.18   12.30
  11  -3  -3  172.78   11.80
  11   3  -3  187.88   12.00
 -11   3   3  190.98   12.70
 -11   3   3  176.78   12.10
  -9  -3   3   -3.60    4.20
   9  -3  -3    2.70    4.40
   9  -3  -3   -2.00    3.40
  -9  -3   3    4.40    5.10
  -9  -3   3   -2.00    5.60
   9  -3  -3   -1.90    4.30
  -9   3   3    1.40    5.20
  -9   3   3    3.70    3.70
  -9   3   3    5.70    5.20
   9   3  -3    2.20    4.30
   7  -3  -3  728.63   35.30
  -7  -3   3  723.83   36.00
  -7  -3   3  772.92   37.10
   7  -3  -3  767.62   36.10
  -7  -3   3  755.62   36.40
   7  -3  -3  767.02   35.90
  -7   3   3  768.02   36.20
  -7   3   3  749.53   35.10
   7   3  -3  786.62   36.10
  -5  -3   3   46.60    6.60
   5  -3  -3   51.09    6.00
   5  -3  -3   50.39    6.70
  -5  -3   3   45.60    7.70
   5  -3  -3   50.29    6.50
   5   3  -3   51.19    6.50
  -5   3   3   42.00    5.40
  -5   3   3   49.50    6.10
  -5   3   3   53.59    6.80
   3  -3  -3   70.79    7.80
   3  -3  -3   66.89    6.50
  -3  -3   3   58.49    6.80
   3  -3  -3   65.39    7.20
  -3  -3   3   60.09    7.90
  -3   3   3   57.99    6.30
   3   3  -3   72.19    7.80
  -3   3   3   71.09    6.30
  -3   3   3   69.79    7.00
  -3   3   3   62.49    5.90
   3   3  -3   69.19    6.90
   1  -3  -3   37.70    6.20
   1  -3  -3   41.40    5.40
  -1  -3   3   37.50    4.90
   1  -3  -3   51.59    6.30
  -1  -3   3   43.90    6.40
   1  -3  -3   52.39    5.10
  -1  -3   3   50.49    5.60
  -1  -3   3   42.70    7.40
   1   3  -3   40.50    4.20
   1   3  -3   42.60    5.60
   1   3  -3   43.20    6.80
  -1   3   3   51.49    5.00
  -1   3   3   35.20    5.00
  -1   3   3   45.40    5.80
  -1   3   3   42.50    5.80
   1  -3   3   38.50    6.40
  -1  -3  -3   45.30    5.60
  -1  -3  -3   42.50    6.70
   1  -3   3   39.70    7.20
  -1  -3  -3   42.00    6.20
   1  -3   3   42.60    5.10
   1  -3   3   48.10    5.10
   1   3   3   50.59    5.40
  -1   3  -3   52.69    7.00
  -1   3  -3   51.59    6.50
   1   3   3   50.49    6.00
  -1   3  -3   48.20    5.00
   1   3   3   56.59    6.60
   3  -3   3  133.89    8.50
   3  -3   3  143.69    9.70
  -3  -3  -3  136.39    9.50
   3  -3   3  130.79    8.00
  -3  -3  -3  140.49    9.10
  -3   3  -3  122.69    8.30
  -3   3  -3  126.39   10.60
   3   3   3  143.39    8.20
   3   3   3  133.79    9.80
  -3   3  -3  132.79    8.30
  -3   3  -3  136.69    9.80
   3   3   3  134.99    8.00
   3   3   3  119.39    8.70
   5  -3   3  272.57   14.40
  -5  -3  -3  258.77   15.10
   5  -3   3  258.67   13.10
  -5  -3  -3  261.87   13.80
   5  -3   3  267.37   15.10
  -5  -3  -3  267.17   14.60
   5   3   3  248.88   15.10
  -5   3  -3  256.87   13.40
  -5   3  -3  280.07   15.40
   5   3   3  276.37   13.10
  -5   3  -3  241.48   14.20
  -5   3  -3  290.47   16.20
   5   3   3  261.37   13.50
   5   3   3  278.67   13.20
  -7  -3  -3  347.27   17.50
   7  -3   3  339.97   16.20
   7  -3   3  362.06   18.70
  -7  -3  -3  339.97   18.60
   7  -3   3  344.77   17.80
  -7  -3  -3  306.47   17.90
  -7   3  -3  365.36   19.60
   7   3   3  337.07   18.40
  -7   3  -3  341.37   16.50
   7   3   3  353.16   16.50
  -7   3  -3  390.86   18.80
   7   3   3  319.47   17.00
   7   3   3  340.17   16.10
  -9  -3  -3   -1.10    4.30
  -9  -3  -3   -0.90    4.50
   9  -3   3   -2.80    4.00
   9  -3   3   -1.60    4.40
  -9  -3  -3    6.30    5.30
   9  -3   3    0.50    2.20
  -9   3  -3    2.60    4.90
  -9   3  -3   -3.80    5.30
   9   3   3    5.00    3.70
   9   3   3    4.10    4.90
  -9   3  -3    1.00    2.60
  11  -3   3  108.79    9.20
 -11  -3  -3  101.59    9.10
 -11  -3  -3  106.99    9.80
  11  -3   3  111.39    8.80
 -11  -3  -3  104.79    9.20
  11   3   3  104.79    9.60
  11   3   3  109.09    8.80
 -11   3  -3   97.49   10.70
 -11   3  -3  132.59    9.90
  13  -3   3   72.79    8.70
 -13  -3  -3   91.69    8.90
 -13  -3  -3   84.39    9.00
 -13  -3  -3   87.39    9.40
  13  -3   3   77.69    8.00
 -13   3  -3   86.79   10.50
  13   3   3   90.09    9.10
 -13   3  -3   76.09    9.20
 -15  -3  -3   23.60    6.70
 -15  -3  -3   25.30    7.50
 -15  -3  -3   17.40    6.10
  15  -3   3   20.90    6.50
 -15   3  -3   22.00    7.20
  15   3   3   38.00    7.50
 -15   3  -3   19.30    5.90
 -15   3  -3   27.90    8.30
  17  -3   3    1.00    5.80
 -17  -3  -3   12.90    6.80
 -17  -3  -3    6.10    7.00
 -17  -3  -3   16.20    6.70
 -17   3  -3    2.80    7.70
 -17   3  -3    4.20    6.90
 -17   3  -3    5.00    5.70
 -19  -3  -3   11.70    7.50
  19  -3   3   16.60    7.40
 -19  -3  -3   10.50    6.40
 -19  -3  -3   22.60    7.10
 -19   3  -3   18.80   13.00
  19   3   3   25.50    7.60
 -19   3  -3   15.80    9.40
 -19   3  -3   33.80    8.80
 -21  -3  -3   33.30    8.40
  21  -3   3   41.60    8.90
 -21  -3  -3   34.50    8.50
  21   3   3   51.39    9.10
 -21   3  -3   43.90   11.40
 -21   3  -3   32.50    8.60
 -21   3  -3   35.70    8.10
 -23  -3  -3   15.40    8.60
 -23  -3  -3    8.10    6.60
  23  -3   3   12.70    7.60
 -23  -3  -3    8.80    7.60
  23   3   3    8.90    7.70
 -23   3  -3    5.70    7.50
 -23   3  -3   -6.70    9.50
 -23   3  -3    6.70    7.20
  25  -3   3   23.70    8.70
 -25  -3  -3   29.70    8.90
 -25  -3  -3   14.30    8.80
 -25  -3  -3   17.00    9.40
 -25   3  -3   30.10   12.30
 -25   3  -3   29.00    9.40
  25   3   3   25.20    9.30
 -25   3  -3   15.50    7.40
 -27  -3  -3   31.40   10.90
 -27  -3  -3   27.80   10.60
 -27  -3  -3   22.10    8.90
  27  -3   3   42.60   12.00
  27   3   3   46.40   10.40
 -27   3  -3   42.60    9.70
 -27   3  -3   42.90   14.70
 -27   3  -3   25.00    9.00
 -29  -3  -3  163.68   17.60
  29  -3   3  140.49   15.90
 -29  -3  -3  143.79   16.10
  29   3   3  137.29   14.00
 -29   3  -3  150.38   20.70
 -29   3  -3  178.48   15.80
 -29   3  -3  172.18   15.60
 -31  -3  -3   53.59   13.30
  31  -3   3   37.10   11.10
 -31  -3  -3   46.50   11.70
 -31   3  -3   26.30   10.00
 -31   3  -3   46.30   15.50
  31   3   3   35.90   11.30
  31   3   3   49.40   12.20
 -31   3  -3   56.49   11.60
  33  -3   3   11.60    8.60
 -33  -3  -3    5.30   11.40
 -33  -3  -3    5.30    9.80
 -33   3  -3   10.90    8.90
 -33   3  -3   39.50   13.90
 -33   3  -3   -2.80    8.90
  33   3   3   22.40   10.50
  32  -4  -3    2.60    7.90
 -32  -4   3    8.10   10.40
 -32  -4   3   19.80   10.90
 -32  -4   3   22.70    6.70
  32   4  -3   45.90    8.40
 -32   4   3   22.80   12.80
 -32   4   3   14.10   11.60
  32   4  -3   12.00   10.00
 -30  -4   3   21.60    6.50
  30  -4  -3  -10.50    7.70
 -30  -4   3   -5.30    8.50
 -30  -4   3    0.10   10.20
 -30   4   3    0.50   11.80
  30   4  -3   -3.70    9.00
 -30   4   3   10.80   11.60
 -28  -4   3   -3.30    9.50
  28  -4  -3   -5.90    7.10
 -28  -4   3    4.60    9.70
 -28  -4   3   15.00    6.30
  28   4  -3   29.50    7.20
  28   4  -3    6.40    8.30
 -28   4   3   -8.50   10.00
 -26  -4   3   -2.50    8.60
 -26  -4   3    7.80    9.90
  26  -4  -3   12.20    8.00
 -26  -4   3    6.80    7.00
 -26   4   3    5.00   10.70
 -26   4   3    9.70    9.90
  26   4  -3   15.50    5.90
  26   4  -3   -0.90    7.60
 -24  -4   3   45.60   11.80
 -24  -4   3   36.40   11.00
 -24  -4   3   59.19    8.60
  24  -4  -3   47.00   10.20
 -24   4   3   61.39   13.40
  24   4  -3   60.89    8.30
  24   4  -3   44.80   10.00
 -24   4   3   38.40   11.10
  22  -4  -3  225.88   16.60
 -22  -4   3  207.18   15.00
 -22  -4   3  226.58   17.90
 -22  -4   3  263.87   20.00
  22   4  -3  233.88   14.80
  22   4  -3  222.98   17.20
 -22   4   3  243.58   19.70
 -22   4   3  233.98   18.00
  20  -4  -3   32.60    4.20
  20  -4  -3   35.40    8.20
 -20  -4   3   32.10   10.10
 -20  -4   3   40.10    8.10
 -20  -4   3   45.90   10.00
 -20   4   3   41.20   10.90
  20   4  -3   32.70    8.80
 -20   4   3   36.60    4.10
 -20   4   3   37.90    9.80
  20   4  -3   42.90    7.20
 -18  -4   3   34.50    7.20
 -18  -4   3   25.10    8.70
  18  -4  -3   30.70    4.30
 -18  -4   3   30.50    9.30
  18  -4  -3   26.50    7.40
 -18   4   3   42.40   10.40
  18   4  -3   32.90    6.40
 -18   4   3   21.40    8.10
 -18   4   3   30.30    4.20
  18   4  -3   28.20    7.80
 -16  -4   3   11.10    7.70
 -16  -4   3    6.00    5.40
  16  -4  -3    3.20    5.60
 -16  -4   3   12.80    7.60
  16  -4  -3   11.40    3.70
 -16   4   3   16.80    5.50
  16   4  -3   12.00    4.90
  16   4  -3   15.20    6.60
 -16   4   3   12.60    7.40
 -16   4   3   14.30    8.20
 -14  -4   3  112.09   14.90
 -14  -4   3  124.39   11.20
  14  -4  -3  105.59    7.30
 -14  -4   3   94.49    9.30
  14  -4  -3  113.89   10.40
  14   4  -3   93.19    9.00
 -14   4   3   98.79    9.40
  14   4  -3  114.59    7.30
 -14   4   3  114.19   11.50
 -14   4   3  110.29   11.30
  14   4  -3   95.99   10.20
  12  -4  -3    4.60    5.50
 -12  -4   3    4.10    5.00
  12  -4  -3   -2.70    5.50
 -12  -4   3    7.90    6.90
 -12  -4   3    4.30    5.80
 -12   4   3    0.10    5.90
 -12   4   3   21.10    7.00
 -12   4   3    3.80    3.90
  12   4  -3    7.70    5.60
 -10  -4   3  306.67   17.70
  10  -4  -3  326.27   16.20
 -10  -4   3  319.27   18.70
 -10  -4   3  333.47   19.70
  10  -4  -3  305.07   18.10
 -10   4   3  315.27   18.00
  10   4  -3  311.37   18.20
 -10   4   3  300.07   18.40
 -10   4   3  301.87   16.10
  -8  -4   3  354.36   19.90
  -8  -4   3  354.46   19.10
   8  -4  -3  364.26   19.40
  -8  -4   3  352.66   20.60
   8  -4  -3  328.87   17.50
  -8   4   3  335.57   19.50
   8   4  -3  340.57   19.20
  -8   4   3  342.27   17.60
  -8   4   3  348.47   18.60
   6  -4  -3   50.39    6.10
  -6  -4   3   60.09    9.00
  -6  -4   3   56.19    8.00
   6  -4  -3   71.99    8.20
  -6  -4   3   56.39    7.60
   6   4  -3   67.49    7.50
  -6   4   3   55.79    6.50
  -6   4   3   46.00    6.90
  -6   4   3   59.79    7.10
  -4  -4   3    2.80    5.40
  -4  -4   3   11.20    3.90
  -4  -4   3   11.10    5.00
   4  -4  -3    8.30    4.50
   4  -4  -3    1.00    4.50
  -4   4   3   14.20    4.50
   4   4  -3   15.60    3.30
  -4   4   3    6.30    4.60
   4   4  -3    8.30    5.70
   4   4  -3   16.00    4.90
  -4   4   3   12.80    4.70
  -2  -4   3   95.69    6.80
   2  -4  -3   87.69    6.60
   2  -4  -3   94.59    7.90
   2  -4  -3   85.79    9.20
  -2  -4   3   91.69   10.00
  -2  -4   3   81.59    8.40
  -2   4   3   74.99    7.20
  -2   4   3   73.69    7.20
   2   4  -3   86.29    8.70
   2   4  -3   86.39    7.60
  -2   4   3   86.89    7.30
   0  -4  -3    0.70    5.00
   0  -4   3    3.50    4.80
   0  -4   3    6.50    5.50
   0  -4  -3    1.40    4.10
   0  -4  -3    3.20    4.10
   0   4   3   12.30    3.50
   0   4  -3    6.70    5.40
   0   4  -3    5.70    4.10
   0   4   3    8.70    4.40
   0   4   3   13.10    4.40
   0   4  -3   -1.30    3.00
  -2  -4  -3   32.40    6.10
  -2  -4  -3   33.70    5.70
   2  -4   3   33.40    6.40
   2  -4   3   23.90    5.00
   2   4   3   36.30    6.80
   2   4   3   23.70    4.50
  -2   4  -3   27.90    4.50
  -2   4  -3   33.50    6.70
   2   4   3   32.80    5.20
  -2   4  -3   38.40    5.00
  -2   4  -3   43.50    5.50
  -2   4  -3   30.90    6.90
   4  -4   3 1443.76   64.09
  -4  -4  -3 1368.76   64.09
   4  -4   3 1412.16   65.49
  -4  -4  -3 1439.96   63.89
  -4  -4  -3 1349.86   64.89
   4   4   3 1464.85   64.59
   4   4   3 1500.45   65.39
   4   4   3 1415.66   63.59
  -4   4  -3 1461.05   66.09
  -4   4  -3 1391.46   63.39
  -4   4  -3 1441.16   64.89
   4   4   3 1316.77   64.39
   6  -4   3  280.77   15.50
   6  -4   3  262.27   16.40
  -6  -4  -3  271.77   16.20
  -6  -4  -3  297.87   16.00
  -6   4  -3  255.37   14.00
   6   4   3  296.67   14.40
  -6   4  -3  280.07   14.40
   6   4   3  289.17   16.60
  -6   4  -3  289.47   17.50
   6   4   3  289.67   14.90
  -6   4  -3  284.47   16.40
  -8  -4  -3  126.19    9.80
  -8  -4  -3  120.09   10.40
  -8  -4  -3  124.99   10.30
   8  -4   3  124.19   10.20
   8  -4   3  126.79    9.70
   8   4   3  136.99    8.80
   8   4   3  132.59    7.60
  -8   4  -3  124.69    7.70
   8   4   3  125.19    7.50
  -8   4  -3  133.19   10.30
   8   4   3  137.59   10.80
  -8   4  -3  120.79    7.20
  -8   4  -3  136.19   11.70
 -10  -4  -3   70.39    8.80
 -10  -4  -3   70.29    9.10
  10  -4   3   69.59    8.30
  10  -4   3   76.29    8.60
 -10  -4  -3   80.09    8.60
 -10   4  -3   79.39    8.60
 -10   4  -3   78.99   10.50
  10   4   3   69.29    4.90
  10   4   3   67.99    5.20
  10   4   3   68.39    8.50
  12  -4   3   21.70    6.30
  12  -4   3   14.80    5.90
 -12  -4  -3   10.20    5.90
 -12  -4  -3    7.70    5.80
 -12   4  -3    8.30    6.00
  12   4   3    7.90    5.60
  14  -4   3    6.40    7.20
 -14  -4  -3    0.80    6.10
 -14  -4  -3    2.60    6.20
 -14  -4  -3   -3.40    5.10
 -14   4  -3   -0.70    6.20
  14   4   3   -3.40    6.10
 -14   4  -3   -0.30    5.50
 -14   4  -3    1.60    7.20
 -16  -4  -3   14.80    6.80
  16  -4   3   21.70    7.30
 -16  -4  -3   17.10    7.00
 -16  -4  -3   19.30    7.70
 -16   4  -3   16.80    6.60
 -16   4  -3   20.20    7.90
 -16   4  -3   19.20    8.90
  16   4   3   20.50    7.10
 -18  -4  -3   95.49   11.30
 -18  -4  -3   96.99   12.10
 -18  -4  -3  120.69   12.40
  18  -4   3  111.09   11.60
  18   4   3  134.79   12.40
 -18   4  -3  109.99   11.70
 -18   4  -3  102.29   14.00
 -18   4  -3  117.89   12.50
 -20  -4  -3  115.29   13.20
  20  -4   3  176.58   14.20
 -20  -4  -3  179.88   15.20
  20   4   3  178.48   14.10
 -20   4  -3  179.68   14.70
 -20   4  -3  160.48   14.00
 -20   4  -3  159.58   17.10
 -22  -4  -3   33.90    9.20
  22  -4   3   47.30    9.40
 -22  -4  -3   56.99   10.50
 -22  -4  -3   29.00    9.50
  22   4   3   40.10    9.60
 -22   4  -3   50.29   12.80
 -22   4  -3   51.99    9.90
 -22   4  -3   63.89   11.00
 -24  -4  -3   13.90    9.30
 -24  -4  -3   21.60    9.30
 -24  -4  -3   25.40    9.50
  24  -4   3    7.40    7.50
 -24   4  -3   27.20    8.70
 -24   4  -3    7.90    7.90
  24   4   3   12.40    8.30
 -24   4  -3   29.60   11.90
 -26  -4  -3   14.80    8.70
 -26  -4  -3   29.50   10.50
  26  -4   3   -5.60    8.40
 -26  -4  -3   18.40    9.70
  26   4   3   23.00    9.30
 -26   4  -3   13.90   12.50
 -26   4  -3    5.60    7.90
 -26   4  -3   22.60    7.90
  28  -4   3   41.20   10.90
 -28  -4  -3   26.00   11.60
 -28  -4  -3   -2.10    8.90
 -28   4  -3   19.00    9.50
 -28   4  -3   30.60    9.20
 -28   4  -3   36.50   14.50
  28   4   3   23.80    8.60
  28   4   3   20.10   14.20
 -30  -4  -3   83.19   13.90
  30  -4   3   72.69   13.40
 -30  -4  -3   73.59   18.00
  30   4   3   77.89   12.50
 -30   4  -3   91.29   14.50
 -30   4  -3   81.69   12.50
  30   4   3   87.19   13.90
 -30   4  -3   67.39   16.80
 -29  -5   3   12.60   11.30
 -29  -5   3   16.40    5.90
  29  -5  -3   -1.30    8.50
 -29  -5   3   37.30   13.50
  29   5  -3   16.30    9.60
 -29   5   3   -5.00   11.00
 -29   5   3    4.50   11.60
 -27  -5   3   32.50   12.60
 -27  -5   3   33.70   11.00
  27  -5  -3   24.70    9.50
 -27  -5   3   40.00    7.30
  27   5  -3   33.80    7.50
 -27   5   3   33.80   12.20
  27   5  -3   18.80    9.60
 -27   5   3   28.80   13.50
 -25  -5   3   19.30   11.80
 -25  -5   3   13.40    6.30
 -25  -5   3   31.60   11.10
  25  -5  -3    6.40    7.90
 -25   5   3    9.50   12.00
 -25   5   3   11.50   10.80
  25   5  -3   15.60    6.90
  25   5  -3   18.80    9.40
 -23  -5   3   88.29   14.20
 -23  -5   3   82.79   13.50
  23  -5  -3  116.69   13.00
 -23   5   3  108.09   16.00
  23   5  -3   88.29   12.90
 -23   5   3   88.09   14.60
  23   5  -3  110.69   10.70
 -21  -5   3    4.90    9.20
 -21  -5   3   13.60    5.90
 -21  -5   3   -1.70    7.50
  21  -5  -3    3.00    7.20
 -21   5   3    3.20    8.00
 -21   5   3   -3.10   10.40
  21   5  -3    1.10    5.90
  21   5  -3   -4.60    6.80
 -19  -5   3   -1.40    8.40
 -19  -5   3   -0.50    7.90
  19  -5  -3    4.70    6.50
 -19  -5   3   -2.40    5.50
 -19   5   3   13.60    9.80
  19   5  -3   -4.20    5.30
  19   5  -3   -6.10    6.80
 -19   5   3   -3.00    7.40
 -17  -5   3   -7.80    6.90
  17  -5  -3    4.20    2.80
  17  -5  -3    3.50    7.00
 -17  -5   3   -7.10    5.00
 -17  -5   3   -8.00    7.40
  17   5  -3   -2.40    6.60
 -17   5   3    5.50    8.90
 -17   5   3    0.70    7.70
  17   5  -3   -1.60    5.00
 -17   5   3   -4.50    3.30
  15  -5  -3   -0.80    3.10
 -15  -5   3   10.80    6.00
 -15  -5   3   -0.80    7.60
 -15  -5   3   13.80    8.10
  15  -5  -3    1.80    6.30
  15   5  -3  -10.90    4.50
 -15   5   3   -1.10    4.60
 -15   5   3    4.90    7.10
  15   5  -3    4.40    6.50
 -13  -5   3   14.60    7.60
  13  -5  -3   14.00    3.90
  13  -5  -3   18.40    7.20
 -13  -5   3   30.10    9.10
 -13  -5   3   13.70    6.30
 -13   5   3   14.10    4.80
  13   5  -3    6.90    5.00
  13   5  -3   10.30    6.60
 -13   5   3   12.40    7.90
 -13   5   3    3.90    6.80
 -11  -5   3   89.99   11.40
  11  -5  -3   81.69    7.10
  11  -5  -3   81.99   10.20
 -11  -5   3   99.99   12.40
 -11  -5   3   80.29    9.30
  11   5  -3   82.09   10.70
  11   5  -3   99.29    7.20
 -11   5   3   92.49    9.30
  11   5  -3   85.99    7.70
 -11   5   3   84.69   10.70
 -11   5   3  106.59   11.20
  -9  -5   3   70.29    8.90
  -9  -5   3   75.29   10.40
   9  -5  -3   54.39    6.50
   9  -5  -3   55.39    8.70
  -9  -5   3   78.69   11.90
   9   5  -3   67.99    6.00
  -9   5   3   70.09    9.10
   9   5  -3   38.30   14.20
  -9   5   3   44.00    9.40
   9   5  -3   53.09    6.60
  -7  -5   3   50.59    7.90
  -7  -5   3   74.29   12.40
   7  -5  -3   51.29    6.60
   7  -5  -3   40.60    8.70
   7   5  -3   57.39    8.40
  -7   5   3   42.00    7.40
   7   5  -3   50.59    6.20
  -7   5   3   52.79    7.70
   7   5  -3   58.49    5.90
  -5  -5   3   -0.80    6.20
  -5  -5   3    3.60    5.80
   5  -5  -3    1.80    5.20
   5  -5  -3    4.70    4.50
   5   5  -3   14.40    5.40
  -5   5   3   -6.60    4.10
   5   5  -3    0.10    6.30
   5   5  -3    3.60    3.90
   5   5  -3    9.80    3.50
  -5   5   3    0.10    5.00
   3  -5  -3    2.90    4.30
  -3  -5   3   -2.50    4.10
  -3  -5   3    0.70    5.30
   3  -5  -3    1.30    5.90
   3  -5  -3    1.30    4.60
  -3  -5   3    6.50    6.80
   3   5  -3   14.30    4.50
  -3   5   3   10.40    3.80
   3   5  -3   -6.10    5.30
  -3   5   3   -0.60    4.80
   3   5  -3    1.00    4.30
  -3   5   3    2.50    4.80
  -1  -5   3    0.10    4.20
   1  -5  -3    0.40    5.50
   1  -5  -3    4.00    4.70
  -1  -5   3    3.30    5.50
  -1  -5   3    5.30    6.70
   1  -5  -3   13.00    5.20
  -1   5   3   -2.20    4.60
   1   5  -3   -6.60    5.40
   1   5  -3    3.30    4.40
  -1   5   3    2.50    4.80
   1  -5   3   -2.90    4.20
  -1  -5  -3    4.00    5.00
   1  -5   3    2.70    5.30
  -1  -5  -3    5.00    5.10
  -1  -5  -3    6.70    6.10
   1   5   3    2.70    4.50
  -1   5  -3   11.20    6.10
  -1   5  -3    6.20    6.90
  -1   5  -3    8.10    4.70
   1   5   3    2.40    4.70
   3  -5   3    5.50    5.20
  -3  -5  -3   15.60    5.70
   3  -5   3   16.60    5.60
  -3  -5  -3    5.70    5.30
  -3   5  -3   21.80    6.80
   3   5   3    6.50    4.30
   3   5   3   33.00    7.30
  -3   5  -3   15.00    7.20
  -3   5  -3   14.30    4.90
  -5  -5  -3   67.79    9.00
   5  -5   3   73.49    8.10
  -5  -5  -3   70.19    8.50
  -5  -5  -3   67.59    8.40
  -5   5  -3   89.79   18.40
  -5   5  -3   79.29    7.20
  -5   5  -3   81.49    9.60
   5   5   3   71.99    9.30
   5   5   3   70.19    6.90
  -5   5  -3   68.59    6.20
  -7  -5  -3  102.29   10.00
   7  -5   3  111.79    9.70
   7  -5   3  102.19   10.20
  -7  -5  -3  108.49    9.60
   7   5   3  125.69   11.00
  -7   5  -3  119.99   10.80
   7   5   3  103.59    8.00
  -7   5  -3  139.39   12.20
  -7   5  -3  109.09    7.20
   7   5   3  108.49    8.30
  -7   5  -3  117.19   12.10
  -9  -5  -3   75.29    9.30
   9  -5   3   84.39    9.50
  -9  -5  -3   78.09    9.80
  -9  -5  -3   85.49    9.80
   9  -5   3   83.19    9.00
  -9   5  -3   98.99   10.00
   9   5   3   87.69    9.40
  -9   5  -3   80.69    5.80
  -9   5  -3   81.69   11.70
   9   5   3   88.29    6.50
  -9   5  -3   76.69    6.30
 -11  -5  -3    8.30    6.40
 -11  -5  -3    7.20    6.30
  11  -5   3   15.50    6.80
 -11  -5  -3   13.20    6.30
  11  -5   3    8.50    6.60
 -11   5  -3    9.00    7.60
  11   5   3   13.10    3.80
 -11   5  -3    2.50    5.80
  11   5   3   19.40    6.70
  11   5   3   19.10    4.50
 -13  -5  -3   82.39   10.80
  13  -5   3   77.99    9.50
 -13  -5  -3   91.59   10.50
 -13  -5  -3   72.09   10.20
 -13   5  -3   65.59    9.40
  13   5   3   87.09   10.70
  13   5   3   73.89    5.70
 -13   5  -3  108.29   13.00
 -13   5  -3   70.29   10.60
  15  -5   3    3.50    6.30
 -15  -5  -3   -5.20    6.50
 -15  -5  -3    6.00    7.30
 -15  -5  -3   -3.70    5.70
 -15   5  -3   -3.70    8.40
 -15   5  -3   -4.60    6.60
  15   5   3    4.40    5.90
 -15   5  -3   -8.60    7.70
 -17  -5  -3   14.00    7.60
  17  -5   3   -0.60    6.00
 -17  -5  -3    2.90    6.90
 -17  -5  -3    6.20    7.70
 -17   5  -3   -4.40    8.90
 -17   5  -3    2.30    6.70
  17   5   3   14.80    7.60
 -17   5  -3   -6.70    7.50
 -19  -5  -3   34.10    9.20
 -19  -5  -3   25.50    8.50
 -19  -5  -3   45.10   10.50
  19  -5   3   38.50    9.10
 -19   5  -3   51.29   12.10
 -19   5  -3   44.40   10.20
  19   5   3   41.80    9.30
 -19   5  -3   33.80    9.20
 -21  -5  -3    8.70    7.80
  21  -5   3   -2.20    7.10
 -21  -5  -3   19.40    9.20
 -21  -5  -3   12.40    7.80
 -21   5  -3    1.50    8.10
  21   5   3   -2.00    7.50
 -21   5  -3   11.80    8.70
 -21   5  -3   -1.80   10.20
 -23  -5  -3   17.30   15.50
 -23  -5  -3   19.90    9.50
  23  -5   3   21.80    9.20
 -23   5  -3   39.00   10.00
 -23   5  -3   13.70    8.70
  23   5   3   13.10    8.40
 -23   5  -3   33.70   17.00
 -25  -5  -3   15.30   10.40
  25  -5   3    3.30    7.70
 -25  -5  -3    9.00    8.60
 -25  -5  -3   20.50   10.00
 -25   5  -3   -3.40   11.50
 -25   5  -3    3.60    8.40
  25   5   3    6.50    9.10
  27  -5   3   12.00    9.40
 -27  -5  -3   -2.10    9.50
 -27  -5  -3    1.40    9.70
  27   5   3  -15.20    7.90
 -27   5  -3    7.10    7.50
 -27   5  -3   -2.30   11.00
 -27   5  -3   -3.20    8.00
  27   5   3    7.10    8.30
 -29  -5  -3    3.70    8.60
 -29  -5  -3    8.30   10.40
  29  -5   3   11.90    9.00
  29   5   3   -9.60    9.10
  29   5   3    5.50    7.70
 -29   5  -3  -23.00   11.50
 -29   5  -3    8.90   10.20
  26  -6  -3   69.39   12.20
 -26  -6   3   99.89   15.90
 -26  -6   3   93.49   14.70
 -26  -6   3  105.69   10.30
  26   6  -3   90.69   11.00
  26   6  -3   82.99   13.70
 -26   6   3  106.59   18.00
 -26   6   3   68.79   14.50
 -24  -6   3   62.59   12.80
  24  -6  -3   66.79   12.00
 -24  -6   3   73.79    9.10
 -24  -6   3   75.39   15.10
  24   6  -3   78.79   10.80
 -24   6   3   97.79   30.10
  24   6  -3   57.19   12.10
 -24   6   3   62.89   13.90
 -22  -6   3    0.10    8.60
  22  -6  -3    2.40    8.10
 -22  -6   3   -6.00    9.90
 -22   6   3   -5.90   11.10
  22   6  -3    8.50    6.10
 -22   6   3   -0.70    8.90
  22   6  -3    3.40    8.40
 -20  -6   3   45.20   17.60
  20  -6  -3   96.39   17.60
 -20  -6   3   92.79   10.40
 -20  -6   3  122.59   16.30
 -20   6   3   52.79   21.70
 -20   6   3   98.99   14.90
  20   6  -3   80.09   21.90
  20   6  -3   82.49    9.70
 -18  -6   3   31.50    7.90
 -18  -6   3   10.50   10.00
 -18  -6   3   23.20    9.40
  18  -6  -3   16.30    8.10
 -18   6   3   13.00    9.10
  18   6  -3   13.50    6.10
  18   6  -3   11.90    8.50
 -18   6   3   27.80   10.60
  16  -6  -3    4.40    7.30
 -16  -6   3    1.50    7.90
  16  -6  -3   -1.00    3.00
 -16  -6   3   -0.30    8.90
 -16  -6   3   21.20    6.60
  16   6  -3   -3.70    4.90
 -16   6   3   -4.80    8.70
 -16   6   3    0.70    7.80
  16   6  -3    0.30    7.10
  14  -6  -3  120.09   13.00
  14  -6  -3  135.69    8.40
 -14  -6   3  134.69   14.80
 -14  -6   3  119.89   11.60
 -14  -6   3  151.88   16.20
  14   6  -3  125.89   13.00
  14   6  -3  113.79   10.10
 -14   6   3  121.29   14.50
 -14   6   3  133.89    9.20
 -14   6   3  124.89   13.70
 -12  -6   3    8.30    8.20
  12  -6  -3   -1.60    6.10
  12  -6  -3    4.50    3.90
 -12  -6   3   -6.80    8.30
 -12  -6   3   -5.10    5.60
 -12   6   3    3.80    8.70
 -12   6   3   -4.50    6.70
  12   6  -3   -0.90    4.70
  12   6  -3   -6.10    5.80
 -10  -6   3   -0.10    7.30
 -10  -6   3  -10.20    5.60
 -10  -6   3   -1.60    7.50
  10  -6  -3    5.90    4.60
  10  -6  -3   -8.30    6.10
 -10   6   3    8.90    7.20
  10   6  -3   -2.50    6.30
  10   6  -3    0.80    4.80
 -10   6   3    6.60    6.70
   8  -6  -3   71.69   10.30
  -8  -6   3   71.79    9.70
  -8  -6   3   81.79   12.70
   8  -6  -3   56.09    7.00
   8   6  -3   54.29    6.90
  -8   6   3   53.39    9.20
  -8   6   3   83.89   10.30
   8   6  -3   67.09    9.80
   8   6  -3   64.39   10.80
  -6  -6   3   10.20    6.70
   6  -6  -3   17.30    5.40
  -6  -6   3   18.40    8.70
   6  -6  -3   19.10    7.00
  -6   6   3   21.20    6.60
   6   6  -3   22.80    6.90
   6   6  -3   15.60    5.50
  -6   6   3   10.30    5.90
   6   6  -3   17.70    8.20
  -4  -6   3    3.90    5.60
  -4  -6   3    8.10    7.90
   4  -6  -3    3.90    5.10
  -4   6   3    6.00    6.10
  -4   6   3    9.30    6.00
   4   6  -3   14.40    7.00
  -4   6   3   18.40    5.50
   4   6  -3    3.40    6.80
   2  -6  -3   12.00    5.90
  -2  -6   3    0.70    5.20
  -2  -6   3    6.50    6.50
   2  -6  -3    7.10    6.60
  -2  -6   3   13.50    8.70
  -2   6   3   23.60    6.30
   2   6  -3   19.40    6.40
  -2   6   3   26.00    6.60
   2   6  -3    7.20    7.20
   0  -6  -3    1.10    5.20
   0  -6   3   -3.20    5.50
   0  -6  -3   -4.30    5.50
   0  -6   3    1.70    4.80
   0  -6  -3   -5.30    6.50
   0   6  -3   -4.10    6.50
   0   6   3    0.90    4.90
   0   6  -3    6.50    5.40
   0   6   3   -0.70    5.40
   2  -6   3   20.50    7.30
  -2  -6  -3   22.80    6.50
  -2  -6  -3   15.30    7.60
   2  -6   3   22.90    6.40
   2   6   3   28.90    6.80
   2   6   3   29.20    6.10
  -2   6  -3   20.90    6.20
  -2   6  -3   12.60    8.10
  -2   6  -3   30.50    7.80
   2   6   3   17.60    7.70
  -4  -6  -3   22.10    6.80
  -4  -6  -3   19.50    6.70
   4  -6   3   16.20    7.00
   4  -6   3   13.50    5.90
  -4   6  -3   26.50    7.60
  -4   6  -3   15.50    8.70
   4   6   3   15.30    7.20
  -4   6  -3   15.10    5.70
   4   6   3   19.70    5.60
   6  -6   3  387.16   20.80
  -6  -6  -3  353.16   20.80
   6  -6   3  361.96   22.20
  -6  -6  -3  376.16   21.00
  -6  -6  -3  356.26   21.50
  -6   6  -3  369.06   23.20
   6   6   3  346.27   19.20
   6   6   3  415.26   22.50
  -6   6  -3  357.16   19.10
  -6   6  -3  353.66   21.20
  -8  -6  -3  374.36   21.80
   8  -6   3  387.86   23.10
   8  -6   3  380.36   23.40
  -8  -6  -3  389.66   21.80
  -8  -6  -3  358.36   22.50
   8   6   3  394.06   22.50
  -8   6  -3  391.16   18.90
   8   6   3  372.46   19.70
  -8   6  -3  374.76   22.00
  -8   6  -3  399.66   24.10
  -8   6  -3  370.86   19.20
 -10  -6  -3   69.69    9.70
 -10  -6  -3   35.20    8.60
  10  -6   3   51.79    9.70
 -10  -6  -3   70.69   10.10
  10  -6   3   50.39    8.50
 -10   6  -3   67.69    9.80
 -10   6  -3   75.79    5.30
 -10   6  -3   55.69   11.70
  10   6   3   54.69    6.70
  10   6   3   65.59   10.00
 -10   6  -3   43.50    5.70
 -12  -6  -3   -2.70    6.40
 -12  -6  -3   13.10    6.80
 -12  -6  -3    1.00    6.80
  12  -6   3    5.10    6.70
  12   6   3   10.10    6.70
 -12   6  -3   -6.80    6.40
  12   6   3   22.10    3.60
 -12   6  -3    8.40    9.20
  12   6   3   -3.10    4.00
 -12   6  -3   11.50    7.20
 -14  -6  -3   30.80    9.10
 -14  -6  -3   38.30    9.20
  14  -6   3   32.10    8.10
 -14  -6  -3   45.90    9.30
  14   6   3   38.10    8.90
 -14   6  -3   21.90    8.10
 -14   6  -3   29.40   10.30
  14   6   3   17.60    4.30
 -14   6  -3   19.60    8.70
 -16  -6  -3    9.50    8.30
 -16  -6  -3   13.40    7.90
  16  -6   3    4.90    7.40
 -16  -6  -3   22.10    8.40
 -16   6  -3    4.30    8.10
 -16   6  -3   11.00    9.70
 -16   6  -3   12.80    8.40
  16   6   3    4.50    6.80
  18  -6   3   44.40    9.90
 -18  -6  -3   39.80   10.40
 -18  -6  -3   44.70   10.30
 -18  -6  -3   55.59   10.30
 -18   6  -3   31.80    9.50
 -18   6  -3   50.79   11.00
 -18   6  -3   36.20   11.80
  18   6   3   46.60   10.40
 -20  -6  -3   12.30    9.10
  20  -6   3    1.40    7.30
 -20  -6  -3   -1.30    7.90
  20   6   3   -6.60    8.00
 -20   6  -3    6.70   10.80
 -20   6  -3    0.40    8.60
 -20   6  -3    1.70   10.30
 -22  -6  -3    9.50    9.70
 -22  -6  -3   -5.90    7.90
 -22  -6  -3    7.60    9.30
  22  -6   3   10.60    8.10
 -22   6  -3  -15.30    8.20
 -22   6  -3   10.60   11.50
  22   6   3    3.00    8.40
  24  -6   3   34.60    9.50
 -24  -6  -3   24.00    9.70
 -24  -6  -3   29.90   11.20
 -24  -6  -3   58.89   12.40
  24   6   3   31.60   10.40
 -24   6  -3   43.30   14.70
 -24   6  -3   11.80   10.10
 -24   6  -3   27.30   10.50
  26  -6   3   29.90    9.70
 -26  -6  -3   11.90   10.30
 -26  -6  -3   27.40   10.90
 -26   6  -3    7.70   12.90
  26   6   3   22.70   10.60
 -26   6  -3   33.80   11.50
 -26   6  -3   30.80    9.80
  26   6   3   23.40    9.50
 -23  -7   3    8.90    9.90
 -23  -7   3   23.10   11.70
  23  -7  -3    1.10    9.00
 -23  -7   3   19.50    6.90
 -23   7   3   -3.60    8.90
  23   7  -3  -10.50    8.50
 -23   7   3  -12.60   12.50
 -21  -7   3    4.70    5.90
 -21  -7   3   -1.30    9.80
  21  -7  -3    1.70    7.90
 -21  -7   3   -4.40   10.30
  21   7  -3    1.30    8.90
 -21   7   3  -15.20    9.40
  21   7  -3   -5.00    5.90
 -19  -7   3   13.90   11.00
 -19  -7   3    3.40    5.60
  19  -7  -3   -1.70    7.70
 -19  -7   3    5.50    9.90
  19   7  -3  -13.40    5.80
 -19   7   3  -12.00   10.00
 -19   7   3    8.40    9.70
  19   7  -3    1.50    8.50
  17  -7  -3   11.80    8.70
 -17  -7   3   11.20    7.10
 -17  -7   3   -4.30    9.20
 -17  -7   3   -2.10   18.00
 -17   7   3   -0.40    8.30
  17   7  -3   -8.70    5.60
  17   7  -3    6.00    8.00
 -17   7   3   -4.70   10.10
 -15  -7   3   34.80    8.50
 -15  -7   3   28.80   11.10
  15  -7  -3   33.80   11.20
  15  -7  -3   37.70    5.00
 -15  -7   3   48.20   14.70
 -15   7   3   19.20   10.60
  15   7  -3   30.30   15.00
  15   7  -3   14.10    6.40
  13  -7  -3   13.80    8.80
 -13  -7   3   24.20    7.50
 -13  -7   3   28.70   10.50
  13  -7  -3   27.80    5.10
 -13  -7   3   34.50   11.10
  13   7  -3   12.60    5.90
 -13   7   3   11.40    8.80
  13   7  -3   25.70    9.50
 -13   7   3   35.30   10.30
 -11  -7   3   67.39   10.10
 -11  -7   3   88.79   14.30
  11  -7  -3   69.99    7.10
  11  -7  -3   52.99   10.60
  11   7  -3   59.59    7.90
  11   7  -3   62.59   10.70
 -11   7   3   71.79   11.10
 -11   7   3   46.50   10.20
  -9  -7   3   18.20    9.90
  -9  -7   3   14.70    7.10
   9  -7  -3   -2.60    7.00
   9  -7  -3   10.00    4.60
  -9   7   3   -3.50    6.40
  -9   7   3   15.70    8.10
   9   7  -3    7.90    7.30
   9   7  -3    0.00    8.50
  -7  -7   3    5.90    8.70
   7  -7  -3    8.20    5.40
  -7  -7   3   11.10    7.40
   7  -7  -3   16.30    8.00
   7   7  -3   11.30    8.80
   7   7  -3   10.10    5.40
  -7   7   3    1.80    6.00
  -7   7   3   20.70    8.00
   7   7  -3    2.30    6.40
  -5  -7   3   -0.60    6.60
  -5  -7   3    4.00    8.20
   5  -7  -3    1.30    7.00
   5  -7  -3    6.50    5.50
  -5   7   3   -5.40    5.90
  -5   7   3   -5.20    5.40
   5   7  -3    3.10    5.60
   5   7  -3   -6.40    7.50
   5   7  -3    2.50    6.30
  -5   7   3    2.80    5.70
  -3  -7   3   14.40    7.60
  -3  -7   3   18.20    9.10
   3  -7  -3    7.70    6.10
   3  -7  -3    6.60    7.60
  -3   7   3   18.60    7.20
   3   7  -3    7.20    7.70
  -3   7   3   14.70    7.10
  -3   7   3   15.70    5.80
   3   7  -3    8.70    6.70
  -1  -7   3    8.30    6.50
   1  -7  -3    0.80    7.40
  -1  -7   3   -4.30    5.40
   1  -7  -3   -1.80    5.60
   1   7  -3   -0.60    5.30
   1   7  -3   -6.90    8.00
   1   7  -3   20.50    7.80
  -1   7   3   10.70    5.80
  -1   7   3    0.70    5.90
  -1   7   3    4.50    6.10
  -1  -7  -3   16.10    6.50
  -1  -7  -3   -6.10    5.60
   1  -7   3    5.40    5.80
   1  -7   3   -3.30    6.60
  -1   7  -3   -0.70    5.60
  -1   7  -3   12.10    7.10
   1   7   3   -1.50    5.40
   1   7   3    2.50    7.20
  -1   7  -3    7.90    9.20
   1   7   3    3.60    6.20
   3  -7   3   21.90    7.40
  -3  -7  -3   22.50    9.00
   3  -7   3    7.60    7.40
  -3  -7  -3   17.40    7.20
  -3   7  -3    3.40    8.70
   3   7   3   19.60    6.70
  -3   7  -3   24.00    7.90
  -3   7  -3    4.20    5.70
   3   7   3    5.10    7.30
   3   7   3   17.40    7.30
   5  -7   3    4.30    7.40
  -5  -7  -3   -4.90    5.80
  -5  -7  -3    6.70    7.00
   5  -7   3    0.30    6.80
  -5   7  -3   -9.80    5.00
   5   7   3   14.20    6.30
  -5   7  -3    3.20    8.70
   5   7   3    5.20    7.20
  -5   7  -3   -2.50    6.80
   5   7   3    8.70    5.50
  -7  -7  -3   -3.20    6.30
   7  -7   3  -12.00    6.00
   7  -7   3    3.00    6.50
  -7  -7  -3    1.80    7.30
   7   7   3    6.70    5.10
  -7   7  -3   20.10    7.90
   7   7   3   16.00    7.50
  -7   7  -3   16.50    9.50
  -7   7  -3   -1.10    5.20
  -9  -7  -3   -6.10    7.10
  -9  -7  -3   -0.80    7.00
   9  -7   3   25.20    7.80
  -9  -7  -3    3.30    7.30
  -9   7  -3   14.00    7.90
   9   7   3    7.60    5.20
  -9   7  -3    9.20    9.80
  -9   7  -3   -1.50    6.10
   9   7   3    6.00    6.60
 -11  -7  -3   16.00    8.40
  11  -7   3   25.50    8.40
 -11  -7  -3   30.30    9.40
  11   7   3   34.70    9.10
 -11   7  -3   15.40   10.30
 -11   7  -3   17.70    9.30
 -11   7  -3   17.60    7.30
  11   7   3   17.70    5.40
 -13  -7  -3   -3.90    7.70
 -13  -7  -3    3.70    8.40
 -13  -7  -3   17.50    7.70
  13  -7   3   12.20    7.70
 -13   7  -3    1.30    9.90
 -13   7  -3    5.00    7.50
  13   7   3    2.50    4.40
  13   7   3   10.50    7.90
 -15  -7  -3   82.09   11.80
 -15  -7  -3   77.89   12.20
 -15  -7  -3   46.20   10.90
  15  -7   3   44.10   10.10
  15   7   3   49.99    6.20
 -15   7  -3   56.49   13.10
 -15   7  -3   38.30   10.10
  15   7   3   76.19   11.70
 -15   7  -3   52.39   10.20
 -17  -7  -3    8.20    9.60
 -17  -7  -3   26.40    9.30
 -17  -7  -3   23.60   10.00
  17  -7   3    5.10   12.20
 -17   7  -3    0.00    8.10
  17   7   3   18.70    8.80
 -17   7  -3   -8.00   10.30
 -17   7  -3    6.40    8.80
 -19  -7  -3   62.79   11.80
 -19  -7  -3   67.29   12.70
 -19  -7  -3   28.10   10.20
  19  -7   3   48.90   11.00
 -19   7  -3   26.30   10.80
 -19   7  -3   38.00   13.00
 -19   7  -3   43.40   11.50
 -21  -7  -3    5.60    8.60
 -21  -7  -3   10.60    9.60
  21  -7   3    6.00    8.20
 -21  -7  -3   -2.90    8.40
 -21   7  -3   -5.30    8.30
  21   7   3   -0.10    9.00
 -21   7  -3  -11.90   10.70
 -21   7  -3    1.10    9.50
 -18  -8   3   62.99    9.90
 -18  -8   3   46.90   13.60
 -18  -8   3   59.39   13.10
  18  -8  -3   65.79   12.30
  18   8  -3   37.10   11.50
  18   8  -3   47.30   11.00
 -18   8   3   34.80   11.80
 -18   8   3   74.09   14.50
  16  -8  -3   -6.10    8.50
 -16  -8   3    7.20    6.70
 -16  -8   3    4.20   10.50
  16   8  -3   -1.30    8.40
 -16   8   3  -12.80   10.20
 -16   8   3    1.10    8.80
 -14  -8   3   14.00    7.30
 -14  -8   3   11.00   10.90
  14  -8  -3   20.90    9.60
  14   8  -3  -10.40    9.30
 -14   8   3    6.00   10.80
 -14   8   3   13.30    9.30
  14   8  -3    6.30    8.20
  14   8  -3   -7.60    9.70
 -12  -8   3  123.39   12.60
  12  -8  -3  104.29   13.70
 -12   8   3   98.29   14.40
  12   8  -3  100.79   12.20
  12   8  -3   98.09   13.80
  12   8  -3  111.09   15.50
 -12   8   3  106.59   15.10
  10  -8  -3   30.80   10.30
 -10  -8   3   50.99   13.10
  10  -8  -3   32.10    6.40
 -10  -8   3   25.90    8.20
  10   8  -3   10.40    8.10
  10   8  -3   25.30   10.00
 -10   8   3   21.60    9.10
 -10   8   3   40.40   10.40
   8  -8  -3   13.20    9.90
  -8  -8   3    3.20    7.00
  -8   8   3   -5.70    6.80
  -8   8   3   -1.20    8.90
   8   8  -3    5.20    7.70
   8   8  -3    1.40    8.90
   6  -8  -3   74.19    9.00
  -6  -8   3   57.59   13.00
   6  -8  -3   37.00   15.60
  -6  -8   3   69.49   11.20
  -6   8   3   55.49   10.70
   6   8  -3   60.29   11.80
  -6   8   3   80.59   11.50
   6   8  -3   63.19   10.70
   6   8  -3   68.19    9.30
  -4  -8   3    2.30    7.60
   4  -8  -3   13.80    9.50
   4  -8  -3    1.70    5.80
   4   8  -3   -0.30    6.90
   4   8  -3   -4.70    8.00
   4   8  -3   13.50    6.40
   4   8  -3   -6.20    7.60
  -4   8   3   -3.60    5.80
  -4   8   3   -1.30    5.70
  -4   8   3   -1.50    6.70
   2  -8  -3    8.90    9.00
  -2  -8   3    8.50    8.20
   2  -8  -3   10.40    6.90
  -2   8   3   10.70   10.30
  -2   8   3   16.10    6.50
  -2   8   3   19.90    8.10
   2   8  -3   19.30    7.90
   2   8  -3   14.90    8.40
   2   8  -3   15.00    9.40
   0  -8   3   53.19   11.00
   0  -8  -3   42.60    9.00
   0  -8   3   66.59   10.00
   0   8  -3   65.99   10.80
   0   8   3   71.39    9.70
   0   8   3   45.90    8.90
   0   8   3   63.89   10.40
   0   8  -3   60.89   13.00
   0   8   3   84.79   12.50
   0   8  -3   58.09    9.60
   2  -8   3   -2.00    7.90
  -2  -8  -3    7.20    7.30
   2  -8   3    9.20    7.20
  -2   8  -3    7.00    9.00
   2   8   3    4.00    7.90
   2   8   3   -2.20    5.40
  -2   8  -3   -3.60    6.40
   2   8   3   -1.90    6.50
  -2   8  -3    0.20    7.50
  -4  -8  -3    6.90    7.50
   4  -8   3   10.70   10.30
   4  -8   3    0.80    6.80
  -4  -8  -3   12.30    7.90
   4   8   3    3.50    7.60
   4   8   3    9.00    6.40
  -4   8  -3    6.30    7.40
  -4   8  -3    1.40   11.90
   4   8   3   -6.50    7.00
   6  -8   3   13.60    7.90
  -6  -8  -3   20.20    8.50
  -6  -8  -3   22.40    9.00
   6   8   3    7.10    5.60
  -6   8  -3    1.10    6.00
   6   8   3   20.00    8.50
  -6   8  -3   -0.40    7.60
  -6   8  -3    9.00    8.10
   6   8   3    7.10    6.80
  -6   8  -3    0.10   12.60
   8  -8   3   14.90    8.00
  -8  -8  -3   10.50    8.50
  -8  -8  -3   36.70   16.10
  -8   8  -3   -2.80    5.30
  -8   8  -3   16.10    9.20
   8   8   3    1.80    5.60
   8   8   3   17.10    8.00
  -8   8  -3   13.80   10.90
  -8   8  -3   31.50    8.80
 -10  -8  -3   74.19   11.60
 -10  -8  -3   55.39   11.40
  10  -8   3   63.79   10.90
  10   8   3   61.69   11.70
  10   8   3   31.00   10.40
 -10   8  -3   55.69   11.20
 -10   8  -3   56.69   10.90
 -10   8  -3   61.99   13.70
  12  -8   3   47.50   10.30
 -12  -8  -3   45.70    9.80
 -12  -8  -3   29.20   10.30
  12   8   3   27.40    6.20
 -12   8  -3   32.30   10.50
 -12   8  -3   48.00   12.40
 -12   8  -3   39.90   10.20
 -14  -8  -3   -4.40    7.70
 -14  -8  -3    0.90    9.00
  14  -8   3    3.00    8.80
 -14  -8  -3   18.00    8.50
  14   8   3   11.20    8.50
 -14   8  -3   -5.20    7.60
 -14   8  -3   -5.10   10.90
 -14   8  -3   -2.90    8.80
  16  -8   3    5.30    9.10
 -16  -8  -3    3.30    8.10
 -16  -8  -3   14.00    8.70
 -16  -8  -3   16.10    9.50
 -16   8  -3   -0.70    8.20
 -16   8  -3    4.50   11.40
  16   8   3    6.70    8.90
 -16   8  -3   -0.30    9.40
   9   9  -3    7.10    8.70
  -9   9   3    9.00    9.70
  -9   9   3    2.30    9.20
   9   9  -3    4.30    7.00
   7  -9  -3   34.00   10.50
  -7  -9   3   41.40   10.00
  -7   9   3   31.60   10.60
   7   9  -3   20.50   10.10
  -7   9   3   34.40   10.80
   7   9  -3   29.20    9.80
   7   9  -3   49.20   12.00
   7   9  -3   38.70    7.80
  -5  -9   3   21.30    9.40
   5  -9  -3   34.60   10.80
   5   9  -3   25.30    7.90
   5   9  -3   31.00   10.50
   5   9  -3   36.90   11.50
   5   9  -3   16.90   11.40
  -5   9   3   15.30    9.60
  -5   9   3   22.00    9.40
  -5   9   3   26.00    7.70
  -3  -9   3    9.20    8.10
   3  -9  -3    6.30    6.60
  -3   9   3    6.70    8.50
   3   9  -3    3.20    8.70
   3   9  -3   11.90    6.70
  -3   9   3   15.50    6.80
  -3   9   3    1.10    7.30
   3   9  -3    1.10    7.40
   3   9  -3   -0.30    9.90
   1  -9  -3    8.00    7.50
  -1  -9   3   -4.60    7.30
   1   9  -3    0.50    7.40
  -1   9   3    5.70    7.90
  -1   9   3    6.10    7.60
   1   9  -3   19.10    9.30
   1   9  -3   -6.10    9.60
   1   9  -3   29.50    7.60
  -1   9   3    5.40    7.00
   1  -9   3   11.50    8.40
  -1  -9  -3   -5.90    7.10
   1   9   3    8.30    7.00
   1   9   3    9.50    7.00
  -1   9  -3   12.40   10.60
   1   9   3   -1.60    7.90
  -1   9  -3  -10.10    6.30
   1   9   3   10.80    8.90
  -1   9  -3   -7.00    7.70
   3  -9   3    9.10    7.60
  -3  -9  -3    9.00    8.10
   3   9   3   -0.60    6.10
  -3   9  -3  -14.70    6.50
   3   9   3   -8.20    7.40
   3   9   3   -6.70    7.00
   3   9   3   14.60    7.70
  -3   9  -3    3.50    9.80
  -3   9  -3   11.00    8.80
  -3   9  -3    7.40    8.20
   5  -9   3    4.10    9.60
  -5  -9  -3   24.20    9.40
   5   9   3   -2.60    8.00
  -5   9  -3    3.90    7.70
   5   9   3   -9.60    5.40
   5   9   3   20.40    8.50
  -5   9  -3   18.30    9.20
  -5   9  -3    0.00    9.90
   5   9   3    2.30    7.50
  -5   9  -3  -10.30    6.60
  -7  -9  -3   29.70   10.10
  -7   9  -3   21.80    9.90
   7   9   3   11.40    6.70
   7   9   3   24.90    9.60
  -7   9  -3   31.00   10.40
   7   9   3   30.00    9.20
  -7   9  -3   14.90   11.10
 -34   0   4   -0.50    7.70
 -34   0   4    6.60    9.80
 -34   0   4    2.90   11.10
  34   0  -4   25.70    9.10
  34   0  -4   15.30    9.00
 -32   0   4   26.40    8.00
  32   0  -4   33.80    8.80
 -32   0   4   45.00   11.50
 -32   0   4   34.20   13.40
  32   0  -4   35.50    9.90
 -30   0   4   28.90   12.80
  30   0  -4   16.30    7.40
  30   0  -4   23.10    8.70
 -30   0   4   18.00    7.40
 -30   0   4   33.80   11.20
 -28   0   4   98.09   11.10
  28   0  -4  143.39   12.30
 -28   0   4  103.89   13.20
  28   0  -4  114.99   11.80
 -28   0   4  127.49   15.80
  26   0  -4   33.00   10.10
 -26   0   4   20.60   10.10
 -26   0   4   35.80    9.80
 -26   0   4   16.70    6.70
  26   0  -4   31.20    7.70
 -24   0   4   54.99    8.40
  24   0  -4   67.19    8.80
 -24   0   4   67.99   11.80
  24   0  -4   55.89    8.70
 -24   0   4   70.59   11.50
  22   0  -4   87.79    9.20
  22   0  -4   76.69    9.10
 -22   0   4  108.69   13.70
 -22   0   4   77.99   11.60
 -22   0   4   74.19    8.80
  20   0  -4   10.80    5.40
  20   0  -4   24.20    6.60
 -20   0   4   16.80    7.60
 -20   0   4   13.30    5.50
 -18   0   4  567.44   30.20
  18   0  -4  663.13   31.20
 -18   0   4  623.34   32.40
 -18   0   4  673.63   32.30
  18   0  -4  634.44   30.40
 -16   0   4   -4.70    5.20
 -16   0   4    6.00    5.90
  16   0  -4    2.70    5.10
 -16   0   4    3.90    4.40
  16   0  -4   10.70    4.30
 -14   0   4  302.47   15.90
  14   0  -4  317.77   15.60
 -14   0   4  282.97   15.80
  14   0  -4  308.47   15.80
  14   0  -4  315.57   16.80
 -14   0   4  299.57   17.40
 -14   0   4  308.37   17.90
 -12   0   4  101.49    9.50
 -12   0   4   91.29    7.00
 -12   0   4   84.89    7.30
  12   0  -4  100.29    8.00
 -12   0   4   89.89    9.60
  12   0  -4   97.99    7.00
  12   0  -4  105.99    8.40
  10   0  -4  167.68    9.40
 -10   0   4  157.28    9.80
  10   0  -4  172.88   11.10
 -10   0   4  148.09    9.20
  10   0  -4  172.08   10.70
 -10   0   4  158.08   11.00
 -10   0   4  145.69   11.00
  10   0  -4  167.58    9.30
  -8   0   4   56.49    7.20
  -8   0   4   50.29    6.30
   8   0  -4   53.29    5.60
  -8   0   4   33.30    4.30
   8   0  -4   39.70    5.10
   8   0  -4   52.49    5.10
   8   0  -4   52.29    6.40
   8   0  -4   46.90    6.30
   8   0  -4   49.00    7.50
   6   0  -4    7.30    3.30
  -6   0   4   15.00    5.10
   6   0  -4    8.80    4.30
   6   0  -4    9.60    4.60
   6   0  -4    5.40    3.80
  -6   0   4    6.70    4.60
  -6   0   4    4.80    3.10
   6   0  -4   -0.50    4.20
  -6   0   4    3.10    4.40
   6   0  -4    4.80    3.50
   4   0  -4 1475.35   65.89
  -4   0   4 1560.04   67.79
   4   0  -4 1468.55   65.69
  -4   0   4 1480.55   66.29
  -4   0   4 1407.66   65.59
  -4   0   4 1533.05   66.69
   4   0  -4 1476.75   66.19
   4   0  -4 1537.95   66.79
  -4   0   4 1430.76   65.89
   2   0  -4  933.51   42.40
  -2   0   4  927.81   42.20
  -2   0   4  930.21   42.40
  -2   0   4  889.61   42.30
  -2   0   4  888.51   42.10
  -2   0   4 1029.20   43.30
   2   0  -4  991.60   43.20
  -2   0   4  984.50   43.10
   2   0  -4  889.11   42.30
   0   0   4  820.12   37.40
   0   0  -4  786.12   37.30
   0   0  -4  780.82   37.30
   0   0   4  796.12   37.30
   0   0  -4  850.41   37.90
   0   0   4  898.11   38.10
   0   0   4  775.12   37.50
   0   0   4  885.21   38.30
   0   0  -4  841.72   38.10
   0   0  -4  830.72   37.70
  -2   0  -4 1172.48   54.49
  -2   0  -4 1185.38   54.69
   2   0   4 1213.18   54.79
  -2   0  -4 1209.68   55.09
  -2   0  -4 1231.08   55.19
  -2   0  -4 1311.37   54.99
   2   0   4 1324.97   54.99
  -2   0  -4 1156.48   54.49
   2   0   4 1195.58   55.59
  -4   0  -4  837.92   37.40
   4   0   4  806.02   37.40
   4   0   4  849.02   36.90
   4   0   4  829.12   37.30
   4   0   4  790.22   37.10
  -4   0  -4  823.82   36.90
  -4   0  -4  750.22   36.70
  -4   0  -4  783.92   37.90
  -6   0  -4   21.50    6.20
  -6   0  -4   14.70    5.50
  -6   0  -4   21.80    4.80
   6   0   4   11.70    4.60
   6   0   4   17.70    4.60
   6   0   4   16.90    4.60
  -6   0  -4   19.00    4.90
  -6   0  -4   21.80    4.00
   6   0   4   19.10    3.70
   6   0   4   16.50    4.90
  -8   0  -4   43.40    4.90
  -8   0  -4   33.90    7.00
   8   0   4   30.60    5.30
   8   0   4   43.30    4.60
  -8   0  -4   52.39    6.60
   8   0   4   48.70    6.30
   8   0   4   37.80    5.60
  -8   0  -4   44.70    5.90
  10   0   4  104.89    8.80
  10   0   4   88.89    8.00
 -10   0  -4   96.69    6.70
  10   0   4   89.29    7.30
 -10   0  -4  105.39    9.10
 -10   0  -4   92.09    7.40
  10   0   4   99.09    6.40
 -10   0  -4   95.69    9.50
  12   0   4  236.88   14.30
 -12   0  -4  235.88   14.80
 -12   0  -4  232.38   14.50
  12   0   4  269.37   14.30
  12   0   4  248.28   12.20
 -12   0  -4  228.88   12.30
 -12   0  -4  215.78   13.10
 -14   0  -4    5.70    3.20
 -14   0  -4    5.70    4.00
 -14   0  -4   11.10    5.80
  14   0   4    6.70    5.90
 -14   0  -4   14.50    6.90
 -14   0  -4    7.70    3.20
 -16   0  -4   85.69    6.70
 -16   0  -4   66.09    6.70
  16   0   4   85.09    9.50
 -16   0  -4   81.09    7.40
 -16   0  -4   78.79    9.30
 -18   0  -4   22.00    5.30
  18   0   4   16.30   10.60
 -18   0  -4   18.90    8.50
 -18   0  -4   15.70    3.80
 -18   0  -4   15.00    6.90
 -20   0  -4   24.90    4.20
 -20   0  -4   10.70    5.00
  20   0   4   16.10    8.00
 -20   0  -4    9.70    8.50
 -20   0  -4    8.00    4.60
 -20   0  -4   14.40    7.70
 -22   0  -4    2.70    4.80
 -22   0  -4    1.30    4.90
 -22   0  -4    9.70    7.80
 -22   0  -4   20.80    9.60
  22   0   4    8.90    7.80
  24   0   4 1884.41   89.19
 -24   0  -4 2041.80   90.59
 -24   0  -4 1928.81   86.39
 -24   0  -4 1825.22   88.99
 -26   0  -4  131.99   11.30
 -26   0  -4  133.19   14.50
  26   0   4  143.99   14.90
 -26   0  -4  143.69   16.60
 -26   0  -4  118.09   10.30
 -28   0  -4  -13.80    9.00
 -28   0  -4   -5.50    5.40
  28   0   4   -4.60    8.00
 -28   0  -4    6.60    8.70
  30   0   4   -2.60    7.70
 -30   0  -4    3.40   10.50
  30   0   4    2.90    5.70
 -30   0  -4    0.20    5.80
  32   0   4   26.60   10.60
 -32   0  -4   -4.80    6.00
  32   0   4   19.20    6.40
 -32   0  -4   14.00   10.50
 -32   0  -4   20.50   12.50
 -34   0  -4    9.30   10.70
  34   0   4    1.40    6.80
  34   0   4   11.00    8.90
 -34   0  -4   18.40   12.20
  35  -1  -4    7.00    8.40
 -35  -1   4    7.70   10.70
 -35  -1   4   31.60    9.90
  35  -1  -4    4.70    7.80
 -35   1   4   23.50   11.70
  35   1  -4   15.90    7.80
 -35   1   4   41.70   14.50
 -35   1   4   16.50    7.40
  35   1  -4    1.50    9.20
  33  -1  -4  -14.00    6.40
 -33  -1   4    9.50    8.60
 -33  -1   4   27.60   10.20
 -33  -1   4   11.00   10.60
  33   1  -4    1.30    7.30
 -33   1   4    0.50   10.20
 -33   1   4    1.40   10.40
  33   1  -4   -4.50    8.30
 -33   1   4   14.80    7.10
 -31  -1   4   18.40    9.30
  31  -1  -4    1.30    7.30
  31  -1  -4  -13.70    6.20
 -31  -1   4    7.20    9.90
 -31  -1   4   14.10    8.60
  31   1  -4    3.70    8.00
  31   1  -4   22.00    6.90
 -31   1   4    9.40   10.50
 -31   1   4   15.40    6.80
 -31   1   4    1.00    9.90
  29  -1  -4   -0.90    6.90
 -29  -1   4   16.40    9.00
 -29  -1   4   17.10    8.00
 -29  -1   4   -1.60    9.70
  29   1  -4    3.10    5.50
 -29   1   4   10.50   10.40
 -29   1   4    2.50    9.50
  29   1  -4    1.90    7.40
 -29   1   4    2.70    5.70
 -27  -1   4   17.20    7.70
 -27  -1   4   52.79   10.20
  27  -1  -4   31.60    8.10
 -27  -1   4   34.60   10.80
  27  -1  -4   35.00    8.30
 -27   1   4   50.19   10.70
  27   1  -4   39.80    8.90
  27   1  -4   43.50    7.70
 -27   1   4   28.30    6.90
 -27   1   4   30.60   11.00
  25  -1  -4   37.60    7.70
 -25  -1   4   19.30    7.30
  25  -1  -4   28.40    7.80
 -25  -1   4   19.60    9.50
 -25  -1   4   24.70    8.80
  25   1  -4   27.00    6.70
 -25   1   4   41.00   10.50
 -25   1   4   22.10    9.10
 -25   1   4   20.10    6.10
  25   1  -4   35.10    8.30
 -23  -1   4    0.10    6.20
  23  -1  -4    1.40    6.40
 -23  -1   4    3.00    7.90
  23  -1  -4    3.70    6.10
 -23  -1   4    2.30    7.90
 -23   1   4    3.40    8.30
  23   1  -4   -1.10    5.10
 -23   1   4    4.90    5.10
 -23   1   4    1.20    8.00
  23   1  -4    9.80    7.70
  21  -1  -4   -9.30    4.30
 -21  -1   4    2.20    5.70
 -21  -1   4   -0.60    6.70
 -21  -1   4   -6.70    7.00
  21  -1  -4   -4.10    5.30
  21   1  -4   -1.00    6.10
 -21   1   4   -6.40    7.30
  21   1  -4    8.60    4.90
 -21   1   4    6.80    9.80
 -21   1   4    5.70    5.00
 -19  -1   4   10.40    7.90
  19  -1  -4   18.40    6.20
  19  -1  -4   14.30    5.30
 -19  -1   4    9.80    6.80
  19  -1  -4   20.00    4.10
 -19  -1   4    8.80    5.90
 -19   1   4    7.00    7.00
 -19   1   4   21.20    8.10
  19   1  -4   18.10    5.00
  19   1  -4   12.70    6.10
 -19   1   4    5.70    4.50
 -17  -1   4  101.69   10.20
 -17  -1   4  108.79   11.00
 -17  -1   4  124.39   12.50
  17  -1  -4  106.89    7.20
  17  -1  -4  106.49    8.90
 -17  -1   4  100.79    9.40
  17  -1  -4  103.69    8.80
 -17   1   4  109.59   11.10
  17   1  -4  106.69    7.80
 -17   1   4  107.79   11.10
  17   1  -4  116.89    9.30
 -17   1   4   69.69   10.10
  15  -1  -4  152.28    9.70
 -15  -1   4  129.09   11.30
 -15  -1   4  121.79    8.80
 -15  -1   4  139.79   10.00
 -15  -1   4  122.59   10.40
  15  -1  -4  140.89    8.00
  15  -1  -4  136.09    9.70
 -15   1   4  113.49    8.10
 -15   1   4  130.99   11.40
  15   1  -4  136.79   10.20
 -15   1   4  130.19   11.00
  13  -1  -4   -0.50    4.30
 -13  -1   4   -2.40    3.50
  13  -1  -4    6.80    4.20
 -13  -1   4    2.40    5.20
 -13  -1   4    4.80    4.50
 -13  -1   4   -1.40    5.10
 -13   1   4    0.50    5.60
  13   1  -4    0.30    5.00
 -13   1   4   -1.40    5.70
  13   1  -4    9.60    3.40
  11  -1  -4    8.30    4.70
 -11  -1   4    0.70    4.50
  11  -1  -4    5.80    6.60
 -11  -1   4    1.30    4.90
 -11  -1   4    2.60    5.40
  11  -1  -4   -1.80    3.80
 -11   1   4    4.20    5.40
 -11   1   4    8.20    5.50
 -11   1   4    8.30    4.50
  11   1  -4    7.50    5.10
  11   1  -4    9.50    4.90
 -11   1   4    6.80    4.40
  -9  -1   4  101.09    9.00
   9  -1  -4  109.59    8.10
   9  -1  -4  110.59    8.70
  -9  -1   4  123.29    8.90
  -9  -1   4   99.99    9.60
   9  -1  -4  103.99    8.90
  -9   1   4  128.49    9.60
   9   1  -4  111.39    8.10
   9   1  -4  119.89    8.90
  -9   1   4  107.19    8.30
  -9   1   4  108.29    8.00
   7  -1  -4  100.19    8.00
  -7  -1   4   81.39    8.10
   7  -1  -4   98.19    9.20
   7  -1  -4   93.89    7.90
  -7  -1   4  103.49    9.20
   7  -1  -4  107.29    7.70
  -7   1   4   88.79    7.70
  -7   1   4   95.09    7.40
  -7   1   4  105.79    8.50
   7   1  -4   97.59    8.90
   7   1  -4   91.19    8.50
   7   1  -4  105.19    7.70
   7   1  -4   86.49    8.70
  -7   1   4   91.19    7.80
   7   1  -4  108.49    8.00
   5  -1  -4  937.81   43.90
   5  -1  -4 1004.30   44.50
   5  -1  -4  988.30   44.80
  -5  -1   4  969.30   44.80
  -5  -1   4  914.91   45.10
  -5   1   4  936.91   44.70
  -5   1   4 1017.20   45.10
   5   1  -4  976.50   45.00
   5   1  -4 1006.80   44.70
   5   1  -4  960.20   45.10
   5   1  -4 1002.10   45.60
  -5   1   4  969.20   44.00
   5   1  -4 1044.80   45.10
   3  -1  -4  270.67   13.00
  -3  -1   4  270.27   14.10
  -3  -1   4  253.27   14.00
   3  -1  -4  265.57   13.80
  -3  -1   4  262.67   14.60
  -3  -1   4  245.88   14.40
   3  -1  -4  276.67   14.20
  -3   1   4  270.27   14.10
  -3   1   4  255.07   12.90
   3   1  -4  267.97   14.20
   3   1  -4  270.97   15.30
   3   1  -4  250.07   14.30
  -3   1   4  268.37   14.20
   1  -1  -4   45.70    5.60
  -1  -1   4   44.10    6.00
  -1  -1   4   47.00    5.80
  -1  -1   4   53.59    6.20
   1  -1  -4   51.89    5.30
   1   1  -4   47.90    6.10
  -1   1   4   44.10    5.70
  -1   1   4   43.80    6.10
   1   1  -4   43.60    5.90
  -1   1   4   45.10    5.60
   1   1  -4   39.50    5.90
  -1   1   4   40.40    4.70
   1   1  -4   51.09    6.10
  -1  -1  -4  129.19    8.50
   1  -1   4  128.69    7.60
  -1  -1  -4  129.79    9.70
   1  -1   4  136.79    9.00
   1  -1   4  126.79    9.20
  -1  -1  -4  134.19    8.00
   1  -1   4  140.49    8.90
   1   1   4  137.59    9.00
   1   1   4  111.59    8.10
   1   1   4  121.59    8.50
   1   1   4  126.69    8.20
  -1   1  -4  123.99    7.70
   1   1   4  118.99    8.80
  -1   1  -4  132.89    8.60
  -1   1  -4  114.09    9.00
  -1   1  -4  136.39    8.60
  -3  -1  -4  163.18    9.10
   3  -1   4  160.48    9.50
   3  -1   4  170.58   10.70
  -3  -1  -4  153.98   10.10
   3  -1   4  173.98    9.90
  -3  -1  -4  151.38   10.20
  -3  -1  -4  166.18   10.30
   3  -1   4  156.28   10.30
   3   1   4  166.08   10.30
  -3   1  -4  160.18    9.50
  -3   1  -4  169.18   10.20
  -3   1  -4  165.08    9.90
  -3   1  -4  160.48   10.50
   3   1   4  172.38   11.40
   3   1   4  169.88   10.80
   3   1   4  160.68    9.20
  -3   1  -4  162.98   10.30
  -5  -1  -4   63.89    5.20
  -5  -1  -4   66.79    7.20
   5  -1   4   63.69    6.20
  -5  -1  -4   61.29    6.90
  -5  -1  -4   62.39    7.00
   5  -1   4   69.29    6.10
   5  -1   4   77.19    7.00
   5  -1   4   55.69    6.50
  -5   1  -4   52.99    5.70
   5   1   4   57.09    6.90
  -5   1  -4   63.19    6.40
  -5   1  -4   58.19    7.80
   5   1   4   65.09    6.30
  -5   1  -4   62.59    6.20
  -5   1  -4   68.09    7.10
   5   1   4   58.49    4.80
   5   1   4   59.99    6.90
  -7  -1  -4   -6.10    3.80
  -7  -1  -4    3.20    4.50
   7  -1   4   -3.50    4.50
   7  -1   4   -2.60    4.80
  -7  -1  -4   -4.20    2.80
  -7  -1  -4   -2.30    4.70
   7  -1   4   -1.20    3.90
  -7   1  -4    2.30    3.80
   7   1   4    2.60    4.40
  -7   1  -4    1.40    3.90
  -7   1  -4    0.70    4.30
  -7   1  -4    1.00    5.30
   7   1   4   -0.40    3.40
   7   1   4    2.30    2.30
  -7   1  -4    3.70    5.10
  -9  -1  -4 1410.46   64.89
   9  -1   4 1511.75   64.39
   9  -1   4 1430.96   64.69
  -9  -1  -4 1385.96   62.79
  -9  -1  -4 1416.86   64.69
  -9  -1  -4 1413.36   64.09
   9   1   4 1473.15   62.69
  -9   1  -4 1420.56   64.99
  -9   1  -4 1440.86   65.09
   9   1   4 1403.16   64.09
   9   1   4 1452.05   64.99
  -9   1  -4 1415.86   64.29
  -9   1  -4 1368.16   63.89
 -11  -1  -4  575.54   27.80
  11  -1   4  599.94   27.20
  11  -1   4  599.24   28.40
  11  -1   4  549.05   26.80
 -11  -1  -4  573.24   28.30
 -11  -1  -4  549.54   27.60
 -11  -1  -4  549.74   25.50
 -11   1  -4  582.84   28.40
 -11   1  -4  566.54   28.40
 -11   1  -4  580.94   26.80
  11   1   4  563.34   28.10
 -11   1  -4  558.94   27.10
  11   1   4  530.35   27.10
 -13  -1  -4   15.50    5.90
  13  -1   4   18.50    4.30
  13  -1   4   39.70    7.10
  13  -1   4   32.70    4.70
 -13  -1  -4   15.10    5.10
 -13  -1  -4   25.60    6.60
 -13   1  -4   10.90    4.10
 -13   1  -4   22.50    6.80
 -13   1  -4   22.50    7.10
  13   1   4   23.00    5.70
  15  -1   4    7.10    3.80
  15  -1   4    3.80    6.00
 -15  -1  -4    5.80    6.60
 -15  -1  -4   -3.40    5.80
 -15  -1  -4    6.80    4.80
 -15   1  -4    0.60    3.30
 -15   1  -4   13.80    4.20
 -15   1  -4   -0.80    6.60
 -15   1  -4    2.50    6.60
  15   1   4    8.30    5.50
 -17  -1  -4    2.30    2.30
 -17  -1  -4    7.20    6.50
 -17  -1  -4    0.20    4.40
  17  -1   4   -2.10    6.20
 -17  -1  -4    6.70    6.60
  17  -1   4    5.60    3.70
 -17   1  -4   -3.20    3.60
 -17   1  -4   -1.30    4.10
  17   1   4    6.20    5.70
 -17   1  -4   16.10    6.70
 -17   1  -4    3.20    7.10
 -19  -1  -4   -9.50    6.60
 -19  -1  -4    1.40    7.30
 -19  -1  -4    6.10    5.40
 -19  -1  -4    6.40    2.40
  19  -1   4    7.50    7.20
 -19   1  -4    4.80    5.30
 -19   1  -4    3.70    9.00
 -19   1  -4    2.50    4.10
  19   1   4   -1.60    6.20
  21  -1   4   70.89   10.60
 -21  -1  -4   73.39   12.10
 -21  -1  -4   55.89    5.70
 -21  -1  -4   66.99    4.80
 -21  -1  -4   70.09    8.70
 -21  -1  -4   50.19    9.70
 -21   1  -4   70.49   10.50
 -21   1  -4   63.79    7.10
  21   1   4   48.20    9.40
 -21   1  -4   77.99   12.80
 -21   1  -4   68.19    8.30
 -23  -1  -4  122.69   14.30
 -23  -1  -4  118.49   12.90
  23  -1   4  107.99   12.40
 -23  -1  -4  107.39   12.60
 -23  -1  -4  123.29    7.90
 -23  -1  -4  122.59    7.20
  23   1   4  110.49   13.00
 -23   1  -4  121.59   10.50
 -23   1  -4  118.89   13.10
 -23   1  -4  117.99   16.40
 -23   1  -4  112.19    9.20
  25  -1   4   79.19   11.80
 -25  -1  -4   55.99    8.90
 -25  -1  -4   54.69   10.70
 -25  -1  -4   67.29    6.30
 -25  -1  -4   86.29   12.80
 -25   1  -4   91.49   14.70
 -25   1  -4   77.39    9.60
  25   1   4   77.79   11.80
 -25   1  -4   60.29   11.30
 -25   1  -4   69.09    7.90
  27  -1   4   22.90    5.30
 -27  -1  -4   18.20    7.20
  27  -1   4   23.20    8.90
 -27  -1  -4   14.40    9.70
 -27  -1  -4   16.30    9.30
 -27   1  -4    6.50    8.90
  27   1   4   13.90    8.70
 -27   1  -4   15.80   11.40
 -27   1  -4    5.80    6.00
 -29  -1  -4   10.20   10.90
 -29  -1  -4   26.30   16.80
  29  -1   4   21.90    5.50
  29  -1   4   20.50   10.60
 -29   1  -4   17.60   12.20
 -29   1  -4   11.80    8.40
 -29   1  -4   13.20    7.30
  31  -1   4    3.90    8.80
  31  -1   4    4.00    5.20
 -31  -1  -4    7.70    9.50
 -31   1  -4    9.20   10.40
  31   1   4    7.00    6.90
  31   1   4   16.70    9.60
 -31   1  -4   20.10   12.70
 -31   1  -4  -12.90    6.40
 -33  -1  -4    9.10    9.50
 -33  -1  -4   35.10   12.00
  33  -1   4   10.80    8.70
  33   1   4   23.10    8.40
 -33   1  -4    0.20    8.60
 -33   1  -4   21.50   12.30
 -33   1  -4   23.20   10.10
  33   1   4   21.60   10.40
 -34  -2   4    8.60    8.00
 -34  -2   4   19.60   10.60
  34  -2  -4   -0.20    6.50
 -34  -2   4    0.70    9.50
  34  -2  -4   23.50    9.30
  34   2  -4    8.30    9.50
 -34   2   4    9.90    6.30
 -34   2   4   17.00   12.50
 -34   2   4   17.20   12.10
  34   2  -4   19.30    7.10
 -32  -2   4    0.90    9.40
  32  -2  -4   -6.00    5.80
 -32  -2   4    9.10    9.60
  32  -2  -4   -4.10    7.30
 -32  -2   4    0.50    7.80
  32   2  -4   -0.90    8.70
 -32   2   4   -6.70   11.60
 -32   2   4   12.30    6.00
  32   2  -4    2.90    6.00
 -32   2   4   15.60   11.70
 -30  -2   4   14.50    9.20
  30  -2  -4   16.50    6.40
 -30  -2   4   29.60    9.20
  30  -2  -4   16.60    8.00
 -30  -2   4   19.70   10.70
 -30   2   4   19.40   11.20
  30   2  -4   19.40    9.20
 -30   2   4   23.60    6.10
 -30   2   4   35.60   18.90
  30   2  -4   18.70    7.00
 -28  -2   4   -0.30    8.70
  28  -2  -4   14.60    7.40
  28  -2  -4    1.80    5.80
 -28  -2   4   15.60    8.50
 -28  -2   4    9.30    7.50
  28   2  -4    8.50    8.10
 -28   2   4   13.90   11.20
 -28   2   4    4.80   10.30
  28   2  -4   18.40    6.30
 -28   2   4    8.00    5.40
  26  -2  -4   23.40    6.70
  26  -2  -4   19.60    7.20
 -26  -2   4   13.40    7.70
 -26  -2   4   10.10    9.30
 -26  -2   4   20.30    8.20
 -26   2   4    9.20   10.20
  26   2  -4   26.20    8.20
 -26   2   4   21.00    9.80
  26   2  -4   22.70    6.50
 -26   2   4   13.70    5.60
  24  -2  -4   84.59   10.50
  24  -2  -4   84.49    8.90
 -24  -2   4   83.49   11.40
 -24  -2   4   77.49   12.50
 -24   2   4   81.69   13.40
  24   2  -4   93.39    8.90
 -24   2   4   92.99   13.10
  24   2  -4  108.39   12.40
 -22  -2   4    1.70    6.40
  22  -2  -4   -0.40    5.50
 -22  -2   4   -2.90    6.70
 -22  -2   4   -3.00    7.20
  22  -2  -4   -0.90    5.60
 -22   2   4   10.70    9.10
 -22   2   4   -1.60    8.10
  22   2  -4    9.00    6.80
  22   2  -4    6.60    5.00
  20  -2  -4  567.64   28.30
 -20  -2   4  586.64   30.20
 -20  -2   4  522.85   29.50
 -20  -2   4  591.44   31.60
  20   2  -4  584.44   30.10
 -20   2   4  588.74   31.00
  20   2  -4  581.54   27.80
  18  -2  -4   49.99    6.70
  18  -2  -4   39.00    7.30
 -18  -2   4   34.40    7.70
 -18  -2   4   46.00    8.00
 -18  -2   4   35.50    5.70
  18   2  -4   41.20    7.90
 -18   2   4   35.80    9.00
 -18   2   4   37.80    8.60
  18   2  -4   44.10    5.70
  16  -2  -4   29.30    6.40
 -16  -2   4   29.30    7.80
 -16  -2   4   28.20    7.10
 -16  -2   4   24.80    4.80
  16  -2  -4   34.70    6.00
 -16  -2   4   24.60    7.00
 -16   2   4   32.10    8.10
 -16   2   4   35.10    8.00
  16   2  -4   32.50    6.90
  16   2  -4   35.00    4.70
 -14  -2   4   35.70    6.90
  14  -2  -4   37.00    6.30
 -14  -2   4   39.40    8.30
 -14  -2   4   28.40    6.70
  14  -2  -4   42.70    6.00
  14   2  -4   43.60    6.90
 -14   2   4   48.00    7.90
 -14   2   4   36.00    6.40
 -14   2   4   34.90    7.50
  12  -2  -4 1092.19   50.09
 -12  -2   4 1091.69   50.89
 -12  -2   4 1105.59   51.49
  12  -2  -4 1064.49   49.60
 -12  -2   4 1070.79   50.39
  12   2  -4 1132.89   50.69
 -12   2   4 1083.39   50.49
 -12   2   4 1051.89   49.50
 -12   2   4 1071.49   50.89
  10  -2  -4   39.40    6.00
  10  -2  -4   32.90    5.90
 -10  -2   4   34.10    6.80
  10  -2  -4   36.90    5.70
 -10  -2   4   34.80    6.50
 -10  -2   4   32.40    7.20
 -10   2   4   32.80    5.70
 -10   2   4   33.80    6.80
  10   2  -4   37.10    6.30
 -10   2   4   35.70    7.10
  -8  -2   4  191.98   13.10
   8  -2  -4  192.08   11.90
  -8  -2   4  193.08   12.30
  -8  -2   4  174.18   12.20
   8  -2  -4  194.48   11.50
  -8   2   4  181.88   11.80
   8   2  -4  208.58   12.10
  -8   2   4  202.58   12.80
  -8   2   4  198.88   11.60
  -6  -2   4   30.60    6.70
   6  -2  -4   37.50    4.90
  -6  -2   4   30.80    6.20
   6  -2  -4   46.40    6.20
   6  -2  -4   37.90    5.90
   6   2  -4   51.09    6.50
  -6   2   4   42.80    6.20
  -6   2   4   44.30    6.60
   6   2  -4   48.50    6.90
  -6   2   4   38.40    5.50
   4  -2  -4    1.30    3.90
  -4  -2   4   -1.70    5.00
  -4  -2   4    2.60    4.50
   4  -2  -4   -3.10    4.20
   4  -2  -4    3.30    4.10
   4   2  -4    4.70    4.70
  -4   2   4    1.20    4.90
   4   2  -4   -2.60    4.60
  -4   2   4    1.50    4.20
  -2  -2   4  440.16   22.60
  -2  -2   4  481.95   23.70
   2  -2  -4  470.75   23.00
   2  -2  -4  441.86   21.40
   2  -2  -4  485.15   22.70
   2  -2  -4  468.85   23.00
  -2  -2   4  466.45   23.40
  -2   2   4  467.05   23.90
  -2   2   4  444.76   22.80
   2   2  -4  470.35   25.00
   2   2  -4  458.45   23.10
   2   2  -4  495.85   22.90
   0  -2   4   95.09    7.30
   0  -2   4   91.79    7.90
   0  -2   4  101.09    9.10
   0  -2  -4   93.89    7.00
   0  -2  -4   84.29    6.90
   0  -2  -4   99.39    8.40
   0   2  -4  122.99   10.70
   0   2  -4   91.99    8.60
   0   2  -4  103.69    8.30
   0   2   4   88.19    7.00
   0   2   4   96.99    7.50
   0   2   4   99.39    8.20
   0   2   4   99.59    8.60
   2  -2   4   45.00    5.50
   2  -2   4   58.79    6.80
  -2  -2  -4   53.39    5.20
  -2  -2  -4   50.59    6.50
  -2  -2  -4   62.49    6.20
   2  -2   4   47.80    5.30
  -2   2  -4   54.69    6.20
   2   2   4   65.99    7.20
  -2   2  -4   55.69    5.40
  -2   2  -4   46.50    7.90
   2   2   4   54.79    5.70
  -2   2  -4   53.09    7.10
  -4  -2  -4   17.70    5.00
   4  -2   4   18.90    4.90
   4  -2   4   11.40    4.20
  -4  -2  -4   12.00    4.90
  -4  -2  -4   13.20    3.10
   4  -2   4   20.40    5.00
   4   2   4   18.70    5.00
  -4   2  -4   13.70    4.50
  -4   2  -4   14.00    5.90
   4   2   4   19.50    5.10
  -4   2  -4   16.00    5.10
   4   2   4   17.50    3.70
  -6  -2  -4    1.40    4.30
  -6  -2  -4    2.20    2.30
  -6  -2  -4   -6.00    4.50
   6  -2   4   -0.90    4.10
   6  -2   4    5.60    3.80
  -6   2  -4    3.80    3.70
  -6   2  -4    5.30    4.80
  -6   2  -4   -0.20    5.20
   6   2   4    8.30    4.60
   6   2   4   -2.80    2.50
  -6   2  -4    0.70    4.00
  -8  -2  -4   -2.80    3.60
   8  -2   4    0.30    3.70
   8  -2   4   -1.60    4.40
  -8  -2  -4    3.30    4.90
  -8  -2  -4   -6.70    4.20
   8  -2   4    3.80    3.50
   8   2   4   -4.30    3.60
  -8   2  -4    0.20    3.40
   8   2   4    5.10    4.60
  -8   2  -4    2.20    4.90
  -8   2  -4    3.70    5.40
  10  -2   4    6.10    4.40
  10  -2   4    3.40    3.50
 -10  -2  -4   -1.40    4.40
 -10  -2  -4    4.90    4.60
 -10  -2  -4   10.80    5.50
  10  -2   4    2.60    4.80
 -10   2  -4   11.30    6.00
 -10   2  -4    3.20    3.20
  10   2   4   -1.60    5.60
 -10   2  -4    7.20    5.60
  10   2   4    1.60    4.50
 -12  -2  -4   88.09    8.30
 -12  -2  -4   80.19    9.10
  12  -2   4   83.09    8.80
  12  -2   4   87.59    7.70
  12  -2   4   75.69    6.20
 -12  -2  -4   96.09    8.70
  12   2   4  110.89    9.30
 -12   2  -4   93.39    9.50
  12   2   4   70.49    7.90
 -12   2  -4   95.69    9.90
 -12   2  -4   89.29    6.20
  14  -2   4  247.98   15.40
 -14  -2  -4  234.98   14.70
 -14  -2  -4  241.58   14.90
 -14  -2  -4  242.88   15.70
  14  -2   4  256.17   14.30
  14  -2   4  237.18   12.70
  14   2   4  251.57   15.50
 -14   2  -4  243.18   16.30
 -14   2  -4  267.27   16.00
 -14   2  -4  239.18   12.60
 -16  -2  -4    8.50    6.50
  16  -2   4    9.80    3.80
 -16  -2  -4   24.60    6.80
 -16  -2  -4    8.70    5.20
  16  -2   4    1.90    5.60
 -16   2  -4   17.90    3.70
  16   2   4    8.60    6.30
 -16   2  -4    6.20    4.90
 -16   2  -4    9.90    7.60
 -16   2  -4    2.40    6.90
 -18  -2  -4   -0.70    6.50
  18  -2   4    2.20    6.10
 -18  -2  -4    5.70    5.70
 -18  -2  -4    3.70    6.60
  18  -2   4   15.30    4.10
 -18   2  -4    9.30    3.50
  18   2   4    2.40    6.40
 -18   2  -4    1.80    8.10
 -18   2  -4   -8.70    7.30
 -18   2  -4    7.60    5.10
 -20  -2  -4    4.10    5.40
  20  -2   4   -5.50    6.30
 -20  -2  -4   -3.90    6.70
 -20  -2  -4   -6.40    7.00
 -20   2  -4   -5.20    3.50
 -20   2  -4   -0.20    8.70
 -20   2  -4   -2.00    7.40
 -20   2  -4   -4.00    5.40
  20   2   4   -9.80    6.20
  22  -2   4  350.86   18.20
 -22  -2  -4  363.36   21.50
 -22  -2  -4  351.46   22.70
  22  -2   4  369.26   22.60
 -22  -2  -4  411.06   23.70
 -22   2  -4  364.06   24.10
  22   2   4  369.66   22.60
 -22   2  -4  360.46   21.00
 -22   2  -4  376.76   22.20
 -24  -2  -4   -3.60    6.50
  24  -2   4    3.10    7.70
 -24  -2  -4   13.70    8.90
  24  -2   4   13.20    3.70
 -24  -2  -4    6.10    8.50
 -24   2  -4   -3.70   10.30
  24   2   4   11.20    8.60
 -24   2  -4    4.30    7.90
 -26  -2  -4  128.89   12.50
 -26  -2  -4  113.39   14.20
  26  -2   4  102.89   13.50
  26  -2   4  135.49    9.20
  26   2   4  113.09   14.70
 -26   2  -4  124.29   17.40
 -26   2  -4  122.99   13.70
 -26   2  -4  118.99   12.40
 -28  -2  -4    4.60    7.60
  28  -2   4   12.00    4.70
 -28  -2  -4   29.90   11.20
  28  -2   4   21.10   12.00
  28   2   4    9.50    9.40
 -28   2  -4    5.00    7.70
 -28   2  -4   15.30   12.80
 -28   2  -4   32.50   10.30
 -30  -2  -4   -1.90   10.10
  30  -2   4   -4.50    4.40
 -30  -2  -4    4.90    9.10
  30  -2   4    6.70    9.00
 -30   2  -4   19.50   12.70
 -30   2  -4    2.80    7.20
  30   2   4   10.50    9.60
 -30   2  -4   11.80    9.10
 -32  -2  -4    4.70    8.80
  32  -2   4   28.10   10.00
 -32  -2  -4   21.20   11.60
  32   2   4   15.80   10.30
  32   2   4   21.20    8.20
 -32   2  -4   32.60   10.00
 -32   2  -4   14.50   13.30
 -32   2  -4    6.70    9.10
 -33  -3   4   14.90   10.40
  33  -3  -4    6.30    8.10
 -33  -3   4   -5.90    9.30
 -33  -3   4    9.90    7.10
  33   3  -4   -9.20    8.50
  33   3  -4   30.70    7.20
 -33   3   4   18.70   11.80
 -33   3   4   11.40   12.40
  31  -3  -4   -4.30    7.90
 -31  -3   4    7.80    6.70
 -31  -3   4   -4.80    9.00
 -31  -3   4   -2.80   10.00
  31   3  -4   14.50    6.50
 -31   3   4    6.10   11.00
 -31   3   4   -7.40   10.40
  31   3  -4   -3.30    8.90
 -29  -3   4   11.70    9.20
 -29  -3   4   12.90   10.20
  29  -3  -4   20.00   11.90
 -29  -3   4   13.60    7.10
  29  -3  -4   11.30    4.70
  29   3  -4   10.50    8.80
 -29   3   4    6.30   13.90
 -27  -3   4   61.49   10.10
 -27  -3   4   44.10   12.00
  27  -3  -4   26.40    9.10
 -27  -3   4   28.10   10.10
  27  -3  -4   51.59    6.50
 -27   3   4   38.10   12.00
  27   3  -4   43.30   10.10
 -27   3   4   30.00   11.60
 -25  -3   4  135.29   14.80
  25  -3  -4  162.18   10.60
 -25  -3   4  174.58   13.70
  25  -3  -4  134.49   13.90
 -25  -3   4  172.28   17.10
 -25   3   4  161.08   17.30
 -25   3   4  177.38   17.10
  25   3  -4  175.88   15.00
  25   3  -4  162.38   11.70
 -23  -3   4   25.30   10.00
  23  -3  -4   25.90    5.50
 -23  -3   4   29.30    9.30
  23  -3  -4   29.70    8.10
 -23  -3   4   22.70   13.80
  23   3  -4   21.40    8.10
 -23   3   4   21.40    9.40
 -23   3   4   16.00    9.60
 -21  -3   4   39.40    9.50
 -21  -3   4   39.70    8.10
  21  -3  -4   42.30    8.50
 -21  -3   4   48.50   10.50
  21  -3  -4   47.90    6.70
 -21   3   4   33.80   10.50
 -21   3   4   38.90   10.30
  21   3  -4   47.00    6.60
  21   3  -4   38.90    8.70
 -19  -3   4   -4.20    6.80
  19  -3  -4    8.10    4.70
  19  -3  -4   12.80    6.20
 -19  -3   4   17.70    6.80
 -19  -3   4   17.70    7.80
 -19   3   4    4.20    7.60
  19   3  -4   12.50    6.80
 -19   3   4    6.40   13.10
  17  -3  -4   69.49   10.70
 -17  -3   4   73.49    9.40
 -17  -3   4   79.89   16.10
 -17  -3   4   69.69   10.90
  17  -3  -4   65.59    7.40
 -17   3   4   65.79   10.50
  17   3  -4   79.59   10.00
  15  -3  -4   14.70    4.90
  15  -3  -4   12.00    5.80
 -15  -3   4   12.30    7.50
 -15  -3   4   19.80    6.30
 -15  -3   4   11.50    6.20
 -15   3   4    5.50    7.00
  15   3  -4    9.70    6.00
 -15   3   4   16.10    7.20
 -15   3   4   17.60    5.50
 -13  -3   4   54.59    9.20
  13  -3  -4   70.49    8.50
  13  -3  -4   72.59    7.40
 -13  -3   4   51.89    8.40
 -13  -3   4   58.89    8.20
  13   3  -4   52.99    8.00
 -13   3   4   51.69    6.50
 -13   3   4   64.09    9.30
 -13   3   4   67.99    9.20
 -11  -3   4    1.30    5.70
 -11  -3   4    1.40    4.70
 -11  -3   4    7.70    6.20
  11  -3  -4    5.80    4.20
  11  -3  -4   -1.90    5.00
 -11   3   4    9.30    4.60
 -11   3   4    0.00    5.80
  11   3  -4    0.80    5.20
 -11   3   4   -2.40    5.80
   9  -3  -4  128.29   10.10
  -9  -3   4  128.49   10.90
   9  -3  -4  132.89    9.40
   9  -3  -4  129.59    9.10
  -9  -3   4  142.99   11.70
  -9  -3   4  134.49   10.40
  -9   3   4  121.69   10.10
  -9   3   4  126.09    9.20
  -9   3   4  145.69   10.70
   7  -3  -4  112.69    8.50
   7  -3  -4  104.09    8.70
  -7  -3   4  110.89   10.50
  -7  -3   4   99.59    9.40
   7  -3  -4  109.59    9.20
   7   3  -4  103.59    9.20
   7   3  -4  109.79    9.60
  -7   3   4  110.99    8.50
  -7   3   4  123.59    9.80
   5  -3  -4   39.80    5.30
  -5  -3   4   37.40    7.80
   5  -3  -4   36.60    5.80
   5  -3  -4   33.20    5.90
  -5  -3   4   31.50    6.40
   5   3  -4   45.10    6.90
   5   3  -4   37.10    6.30
  -5   3   4   32.10    6.50
  -5   3   4   56.79    5.90
  -3  -3   4   32.20    6.80
   3  -3  -4   34.10    5.80
  -3  -3   4   24.00    6.10
   3  -3  -4   24.90    6.10
  -3   3   4   27.50    5.80
   3   3  -4   28.70    6.50
   3   3  -4   36.00    5.90
  -1  -3   4    2.90    4.30
   1  -3  -4   -0.20    3.50
   1  -3  -4   -1.00    3.20
   1  -3  -4   -1.00    4.70
   1  -3  -4    4.00    4.60
  -1  -3   4    1.50    5.50
   1   3  -4   10.30    4.80
  -1   3   4    4.20    3.20
   1   3  -4    0.80    5.00
  -1   3   4    2.90    4.40
   1  -3   4    0.60    5.30
   1  -3   4   -1.50    3.00
   1  -3   4    0.80    4.40
  -1  -3  -4    1.50    3.20
  -1  -3  -4    2.30    4.10
  -1  -3  -4    1.60    4.40
   1  -3   4    4.00    3.30
  -1   3  -4   -1.50    5.10
  -1   3  -4    4.40    4.30
   1   3   4   -1.50    4.50
   1   3   4    1.30    3.30
  -1   3  -4   -1.10    3.30
   3  -3   4  101.99    7.30
   3  -3   4  102.19    7.50
  -3  -3  -4   98.19    8.90
  -3  -3  -4  109.39    7.00
  -3  -3  -4  103.89    8.00
   3  -3   4   98.09    8.90
   3   3   4   94.29    7.20
  -3   3  -4  103.19    8.90
  -3   3  -4  101.39    9.70
   3   3   4  110.29    7.30
   3   3   4  101.89    9.20
  -3   3  -4  108.59   10.50
  -3   3  -4   90.39    7.40
   5  -3   4  870.81   41.30
   5  -3   4  890.21   41.00
   5  -3   4  916.11   42.30
  -5  -3  -4  915.51   42.30
  -5  -3  -4  892.81   41.40
  -5   3  -4  813.62   40.90
   5   3   4  881.61   40.20
  -5   3  -4  879.31   42.20
   5   3   4  897.81   42.20
  -5   3  -4  941.11   43.10
   5   3   4  916.61   40.20
  -5   3  -4  892.21   40.80
  -7  -3  -4  718.33   34.30
   7  -3   4  722.03   32.90
   7  -3   4  745.33   35.00
   7  -3   4  710.83   33.90
  -7  -3  -4  686.13   34.80
  -7   3  -4  750.92   35.10
   7   3   4  725.53   32.20
  -7   3  -4  721.23   35.60
  -7   3  -4  698.43   33.10
   7   3   4  744.23   35.00
   7   3   4  688.23   32.30
  -9  -3  -4  175.18   12.00
  -9  -3  -4  176.98   12.10
   9  -3   4  180.68    9.60
  -9  -3  -4  181.48   10.90
   9  -3   4  189.18   12.10
   9  -3   4  177.98   11.70
  -9   3  -4  169.88    9.80
  -9   3  -4  188.38   12.50
  -9   3  -4  184.38   13.10
   9   3   4  182.88   12.40
   9   3   4  157.18   12.50
  11  -3   4   -2.60    2.60
  11  -3   4    0.40    4.10
 -11  -3  -4    2.00    4.70
 -11  -3  -4    5.50    5.10
 -11  -3  -4    2.60    5.40
  11  -3   4   -5.80    4.40
 -11   3  -4   -5.50    5.50
 -11   3  -4   -2.70    2.70
  11   3   4   -1.30    4.70
  11   3   4    7.00    5.30
 -11   3  -4    4.30    6.40
 -13  -3  -4  208.08   13.70
 -13  -3  -4  196.58   13.90
 -13  -3  -4  210.88   13.10
  13  -3   4  215.98   13.40
  13  -3   4  195.58   10.10
  13  -3   4  186.78   13.30
 -13   3  -4  201.08   14.20
 -13   3  -4  199.58   15.10
  13   3   4  204.58   13.90
 -15  -3  -4   32.90    7.20
  15  -3   4   28.40    6.90
 -15  -3  -4   29.80   13.20
 -15   3  -4   26.40    9.50
 -15   3  -4   16.60    8.10
 -17  -3  -4    9.00    5.90
 -17  -3  -4   -4.40    6.80
 -17  -3  -4   -4.70    5.20
  17  -3   4   -3.20    6.00
 -17   3  -4    2.90    7.30
  17   3   4    1.90    6.80
 -17   3  -4   -0.80    5.50
 -17   3  -4    4.60    8.00
 -19  -3  -4    5.20    6.90
 -19  -3  -4    2.70    7.10
 -19  -3  -4   12.80    6.70
  19  -3   4   -2.10    6.60
  19   3   4   10.00    7.30
 -19   3  -4    4.10    6.60
 -19   3  -4   16.20    8.50
 -19   3  -4   13.30    9.60
 -21  -3  -4   16.10    8.70
 -21  -3  -4   34.40   10.20
  21  -3   4   16.30    7.60
 -21  -3  -4   16.60    7.20
 -21   3  -4    2.80    6.90
  21   3   4   16.60    7.90
 -21   3  -4   40.40   11.50
 -21   3  -4   18.00    8.20
 -23  -3  -4   20.80    8.70
 -23  -3  -4    4.40    8.90
 -23  -3  -4   13.40    7.80
  23  -3   4    3.30    7.60
 -23   3  -4   21.10   11.20
  23   3   4    6.80    7.70
 -23   3  -4   34.80    8.10
 -23   3  -4   15.10    7.30
 -25  -3  -4   58.79   10.60
 -25  -3  -4   66.89   11.70
  25  -3   4   65.49   11.70
 -25  -3  -4   29.50    9.30
 -25   3  -4   60.69   10.80
 -25   3  -4   66.19   10.70
 -25   3  -4   41.60   13.20
  25   3   4   51.89   11.10
  27  -3   4  216.08   18.80
 -27  -3  -4  163.68   17.30
 -27  -3  -4  211.48   18.30
 -27  -3  -4  176.78   16.30
 -27   3  -4  208.08   16.70
  27   3   4  168.98   17.40
 -27   3  -4  174.48   15.70
 -27   3  -4  219.08   30.00
 -29  -3  -4    7.40    8.90
 -29  -3  -4   24.70   11.20
 -29  -3  -4   -0.40    8.10
  29  -3   4   10.30    8.90
  29   3   4  -10.90    8.40
 -29   3  -4   10.40    8.50
 -29   3  -4  -18.50   12.50
 -29   3  -4    8.70    9.30
  31  -3   4    0.70    8.20
 -31  -3  -4   17.00   11.40
 -31  -3  -4    5.80    9.50
 -31   3  -4  -19.60    9.60
 -31   3  -4    1.80    9.70
 -31   3  -4    6.40   13.40
  31   3   4    0.80    7.00
  31   3   4   13.90   10.40
 -32  -4   4   35.40    7.90
  32  -4  -4    8.30    7.90
 -32  -4   4    9.50   11.00
 -32  -4   4    6.80   12.00
  32   4  -4  -10.80    8.60
 -32   4   4   -0.90   11.00
 -32   4   4   11.00   11.90
 -30  -4   4   14.80    6.90
  30  -4  -4    0.50    8.00
 -30  -4   4   -2.50    9.60
 -30  -4   4   11.30   10.90
 -30   4   4   11.30   11.50
  30   4  -4   25.10    6.40
  30   4  -4    1.80    9.10
 -30   4   4    4.00   11.90
 -28  -4   4   -3.20    6.20
  28  -4  -4    4.10    8.10
 -28  -4   4    3.70   10.80
 -28  -4   4   10.10   10.00
  28   4  -4   -9.90    8.20
  28   4  -4   21.20    7.40
 -28   4   4   -3.00   10.70
 -26  -4   4   -9.10    8.60
  26  -4  -4    3.70    7.50
 -26  -4   4    0.90    6.90
  26   4  -4   -0.70    7.90
 -26   4   4   -4.80   11.40
  26   4  -4    8.00    5.70
 -24  -4   4   59.89   11.60
  24  -4  -4   70.79   11.60
 -24  -4   4  115.79   15.80
 -24  -4   4   98.39   11.00
  24  -4  -4   88.19    7.90
 -24   4   4   89.29   14.40
  24   4  -4   78.79   12.10
 -24   4   4   85.99   13.80
  24   4  -4  111.09    9.00
 -22  -4   4  509.45   28.30
  22  -4  -4  486.15   23.20
 -22  -4   4  451.25   27.60
 -22  -4   4  527.75   30.20
  22  -4  -4  453.95   26.90
 -22   4   4  457.35   28.50
 -22   4   4  512.15   29.20
 -22   4   4  443.06   22.90
  22   4  -4  489.55   24.10
 -20  -4   4   11.20    6.50
 -20  -4   4   10.50    8.60
  20  -4  -4    3.70    6.60
  20  -4  -4   11.10    4.10
 -20  -4   4   12.70    8.00
 -20   4   4    6.80    3.90
  20   4  -4   12.90    7.70
 -20   4   4    7.50    8.80
 -20   4   4   -0.40    9.00
 -18  -4   4   12.90    7.50
 -18  -4   4   18.00    6.90
 -18  -4   4   10.00    8.30
  18  -4  -4   23.50    4.90
  18  -4  -4   18.30    7.10
  18   4  -4   11.70    6.90
 -18   4   4   12.20    4.70
 -18   4   4   14.80    8.60
 -18   4   4   13.10   10.90
 -16  -4   4   17.80    6.90
  16  -4  -4   36.60    8.10
  16  -4  -4   38.90    5.70
 -16  -4   4   28.70    8.80
 -16  -4   4   32.60    8.30
 -16   4   4   21.80    9.30
  16   4  -4   25.50    7.10
 -16   4   4   45.20    9.50
 -16   4   4   23.80    6.00
 -14  -4   4   33.20    9.10
 -14  -4   4   36.90    8.70
  14  -4  -4   28.30    7.50
  14  -4  -4   30.50    5.40
 -14  -4   4   34.10    7.20
  14   4  -4   31.50    7.50
 -14   4   4   21.80    7.80
 -14   4   4   29.00    8.80
 -12  -4   4  126.59   21.60
  12  -4  -4   67.69   13.40
  12  -4  -4   70.49    7.10
 -12  -4   4   70.39    8.60
 -12  -4   4   86.39   14.20
 -12   4   4   81.09    9.80
  10  -4  -4  190.78   11.60
 -10  -4   4  183.88   13.10
 -10  -4   4  210.18   15.20
  10  -4  -4  179.58   13.20
 -10  -4   4  191.68   14.30
 -10   4   4  208.08   14.10
  10   4  -4  188.38   13.40
 -10   4   4  183.08   13.00
  -8  -4   4  347.07   20.40
  -8  -4   4  372.36   22.00
   8  -4  -4  385.16   20.70
   8  -4  -4  379.86   19.30
   8   4  -4  390.26   20.70
  -8   4   4  363.56   20.70
  -8   4   4  352.56   19.40
  -6  -4   4   27.30    6.30
   6  -4  -4   30.90    6.40
   6  -4  -4   40.00    6.30
  -6  -4   4   31.40    7.20
  -6   4   4   42.40    6.00
  -6   4   4   34.40    7.10
  -6   4   4   40.50    6.20
   6   4  -4   43.90    7.70
   6   4  -4   28.70    6.50
  -4  -4   4   21.60    6.10
   4  -4  -4   16.30    5.70
  -4  -4   4   32.50    7.60
   4  -4  -4   38.20    6.20
   4   4  -4   35.80    6.50
  -4   4   4   44.70    8.60
  -4   4   4   36.60    6.90
  -4   4   4   32.20    5.20
   4   4  -4   35.00    7.10
   2  -4  -4  180.08   12.90
  -2  -4   4  181.88   14.10
   2  -4  -4  190.58   10.80
   2  -4  -4  210.88   12.50
  -2  -4   4  169.48   12.70
  -2   4   4  229.78   12.20
  -2   4   4  199.48   12.40
   2   4  -4  199.58   12.30
   2   4  -4  200.78   13.30
   0  -4   4   69.59    6.40
   0  -4   4   72.69    9.00
   0  -4  -4   79.59    8.00
   0  -4   4   61.29    8.80
   0  -4  -4   77.29    6.80
   0  -4  -4   72.09    8.70
   0   4   4   76.59    6.20
   0   4  -4   73.59    8.50
   0   4   4   79.99    7.50
   0   4  -4   71.69    7.30
   0   4  -4   67.89    5.80
   2  -4   4   59.69    8.00
  -2  -4  -4   66.09    6.90
  -2  -4  -4   56.59    7.70
   2  -4   4   54.29    6.20
   2   4   4   48.90    6.30
  -2   4  -4   58.99    8.50
  -2   4  -4   49.20    5.70
  -2   4  -4   62.79    6.90
   2   4   4   61.19    8.20
   2   4   4   52.29    6.40
  -2   4  -4   53.49    8.00
   4  -4   4  159.78   11.70
   4  -4   4  148.89    9.40
   4  -4   4  156.98   10.20
  -4  -4  -4  152.68   11.50
  -4  -4  -4  162.98   10.80
   4   4   4  165.38    9.50
   4   4   4  165.68   10.00
  -4   4  -4  166.78   11.80
   4   4   4  170.38   12.20
  -4   4  -4  165.48   12.90
  -4   4  -4  160.68   10.10
   6  -4   4    9.00    3.20
   6  -4   4    3.70    5.00
  -6  -4  -4    7.60    5.00
  -6  -4  -4    7.60    5.20
   6  -4   4    0.70    4.10
   6   4   4    6.10    5.20
   6   4   4    9.00    3.80
  -6   4  -4    1.00    5.10
  -6   4  -4    7.10    6.10
  -8  -4  -4   79.69    8.50
   8  -4   4   83.19    8.10
  -8  -4  -4   74.79    7.70
  -8  -4  -4   74.79    8.60
   8  -4   4   65.99    8.40
   8   4   4   75.19    8.90
  -8   4  -4   76.39   10.30
  -8   4  -4   74.59    9.20
   8   4   4   74.49    5.90
   8   4   4   77.99    6.60
  -8   4  -4   64.89    6.30
   8   4   4   69.59    5.20
 -10  -4  -4   11.60    6.00
  10  -4   4    0.00    5.10
  10  -4   4    4.70    5.20
 -10  -4  -4    3.00    5.10
  10   4   4    2.20    4.00
 -10   4  -4    5.10    5.90
 -10   4  -4    4.30    3.30
 -10   4  -4    3.30    2.50
  10   4   4   -4.20    5.10
 -12  -4  -4   36.20    7.70
 -12  -4  -4   36.30    7.60
  12  -4   4   41.20    7.60
 -12  -4  -4   49.00    7.40
  12  -4   4   37.50    9.10
  12   4   4   32.00    8.50
 -12   4  -4   28.80    7.60
 -12   4  -4   37.10    9.00
  14  -4   4   72.69    9.00
 -14  -4  -4   73.59   10.00
 -14  -4  -4   82.29   10.20
 -14  -4  -4   80.89   10.00
 -14   4  -4   90.89   11.10
 -14   4  -4   72.09   11.40
  14   4   4   90.39   10.40
  16  -4   4  121.19   11.60
 -16  -4  -4   99.59   11.00
 -16  -4  -4  125.39   11.60
 -16  -4  -4  110.69   12.00
 -16   4  -4  117.49   11.60
 -16   4  -4  125.19   14.10
 -16   4  -4  107.09   13.80
  16   4   4  116.69   11.90
  18  -4   4   11.50    7.20
 -18  -4  -4   11.40    7.60
 -18  -4  -4   -0.20    6.10
 -18  -4  -4   12.50    7.40
  18   4   4   15.90    7.70
 -18   4  -4   18.00    9.60
 -18   4  -4   -3.70    6.20
 -18   4  -4   29.20    9.80
  20  -4   4  231.88   17.20
 -20  -4  -4  279.67   18.00
 -20  -4  -4  218.48   17.20
 -20  -4  -4  248.68   18.40
  20   4   4  241.18   17.60
 -20   4  -4  240.68   17.80
 -20   4  -4  237.68   17.50
 -20   4  -4  252.97   20.40
  22  -4   4   -4.20    6.80
 -22  -4  -4    9.80    8.20
 -22  -4  -4   -1.10    8.10
 -22  -4  -4  -14.10    6.60
 -22   4  -4    9.90    8.10
 -22   4  -4    6.60   10.60
  22   4   4    7.00    8.00
 -22   4  -4   18.00    9.00
  24  -4   4   10.70    8.20
 -24  -4  -4   13.20    8.50
 -24  -4  -4    5.10    9.50
 -24  -4  -4   -0.60    7.20
 -24   4  -4   10.00    9.20
 -24   4  -4   15.30   11.10
 -24   4  -4    8.30    8.00
  24   4   4   -1.80    7.80
 -26  -4  -4    7.70    9.20
  26  -4   4   -4.60    8.10
 -26  -4  -4    4.60    9.40
 -26   4  -4   -3.30    8.20
 -26   4  -4   -5.10    7.70
 -26   4  -4   11.50   11.30
 -28  -4  -4   40.10   12.50
 -28  -4  -4   61.29   11.50
  28  -4   4   60.19   11.70
 -28  -4  -4   97.89   14.50
 -28   4  -4   42.60   11.20
  28   4   4   71.89   12.80
 -28   4  -4   73.89   12.60
 -28   4  -4   87.49   16.60
 -30  -4  -4   13.70    9.20
  30  -4   4    9.80    8.50
 -30   4  -4   -1.30   13.80
 -30   4  -4    3.10    9.40
  30   4   4   -4.00    9.30
 -30   4  -4   39.70   17.50
 -29  -5   4   25.60    7.60
 -29  -5   4   -6.20    9.90
 -29  -5   4    7.20    9.30
 -29   5   4   25.00   12.70
  29   5  -4   34.10   11.80
 -27  -5   4   72.39   10.50
 -27  -5   4   71.29   12.90
  27  -5  -4   62.19   11.40
 -27  -5   4   71.79   12.90
 -27   5   4   81.69   15.30
  27   5  -4   67.59   13.10
 -27   5   4   45.00   13.90
 -25  -5   4   35.50   10.80
  25  -5  -4   36.60    9.60
 -25  -5   4   43.90   11.60
 -25  -5   4   38.40    8.20
 -25   5   4   38.30   13.10
  25   5  -4   25.80   10.30
 -25   5   4   52.99   12.90
 -23  -5   4   36.00    8.40
 -23  -5   4   44.50   13.40
 -23  -5   4   21.20   11.10
 -23   5   4   32.90   11.70
 -21  -5   4   -3.10    5.70
 -21  -5   4   12.50    9.00
 -21  -5   4    1.30    9.20
  21  -5  -4    9.70    8.00
  21   5  -4    2.70    7.50
 -21   5   4   13.10   10.30
 -21   5   4    2.70    8.90
 -19  -5   4   36.20    8.20
 -19  -5   4   17.80    9.70
  19  -5  -4   26.80    4.90
  19  -5  -4   33.20    9.00
 -19  -5   4   14.30    9.50
 -19   5   4   24.80   10.70
 -19   5   4   28.80    5.00
 -19   5   4   29.70   10.00
  19   5  -4   26.10    8.50
  17  -5  -4    4.80    7.00
 -17  -5   4   12.50    6.70
 -17  -5   4    0.10    8.30
  17  -5  -4    9.50    4.00
 -17  -5   4   17.30    8.90
 -17   5   4    9.60    9.40
 -17   5   4   14.10    5.80
  17   5  -4   20.70    8.20
 -17   5   4    4.20    8.00
  15  -5  -4  102.39    8.00
 -15  -5   4  105.49   14.20
  15  -5  -4  108.89   11.70
 -15  -5   4   83.89   12.60
 -15   5   4  106.59   12.70
  15   5  -4  107.39   11.80
 -15   5   4   96.89   12.40
 -13  -5   4   -1.40    6.80
  13  -5  -4    2.80    6.30
 -13  -5   4   -1.20    6.00
 -13  -5   4    7.20    8.20
  13  -5  -4    2.90    4.30
 -13   5   4   -3.00    7.50
 -13   5   4    7.60    7.50
  13   5  -4   -1.60    6.50
 -11  -5   4   10.00    7.50
  11  -5  -4   -2.40    4.30
 -11  -5   4   -2.30    7.40
  11  -5  -4    5.70    6.10
 -11  -5   4    3.90    5.80
 -11   5   4    6.40    7.20
 -11   5   4    0.70    6.80
  11   5  -4    3.30    6.00
  -9  -5   4  155.88   12.60
  -9  -5   4  158.98   15.00
   9  -5  -4  155.28   12.70
   9  -5  -4  155.88   10.70
   9   5  -4  164.88   12.80
  -9   5   4  159.58   13.10
   9   5  -4  147.69   13.40
  -9   5   4  142.69   12.30
   7  -5  -4   26.90    5.70
  -7  -5   4   19.10    7.90
  -7  -5   4   28.70    6.90
   7  -5  -4   25.90    6.80
  -7   5   4   25.50    6.30
  -7   5   4   12.80    6.70
   7   5  -4   19.40    7.00
   7   5  -4   18.50    7.80
   5  -5  -4   40.50    6.90
  -5  -5   4   40.50    7.70
  -5  -5   4   43.50    9.50
   5  -5  -4   38.40    7.90
   5   5  -4   49.10    7.90
  -5   5   4   34.30    7.40
   5   5  -4   33.20    7.80
  -5   5   4   49.70    6.90
   3  -5  -4   25.80    6.10
   3  -5  -4   30.20    5.90
  -3  -5   4   35.50    9.10
  -3  -5   4   23.00    5.10
  -3  -5   4   29.50    7.40
   3  -5  -4   27.50    7.20
   3   5  -4   40.30    7.00
  -3   5   4   40.20    6.00
  -3   5   4   23.80    5.70
  -3   5   4   29.40    6.60
  -1  -5   4   81.29   11.50
  -1  -5   4   84.29   15.60
   1  -5  -4   62.89    7.10
  -1  -5   4   57.79    6.90
   1  -5  -4   66.49    7.90
   1   5  -4   62.89    7.60
   1   5  -4   62.99    9.20
   1   5  -4   53.89    6.20
  -1   5   4   67.99    7.30
  -1   5   4   60.29    7.90
  -1   5   4   71.29    6.80
  -1  -5  -4    5.00    5.10
  -1  -5  -4   -0.30    4.80
   1  -5   4    3.90    4.50
   1  -5   4    2.90    7.40
  -1   5  -4    4.30    6.00
   1   5   4   -1.10    4.30
  -1   5  -4    0.20    4.90
   1   5   4    1.40    4.40
   1   5   4    5.60    3.80
  -1   5  -4    1.50    8.60
  -3  -5  -4    6.80    5.70
   3  -5   4    9.60    5.30
   3  -5   4   10.00    6.10
  -3  -5  -4    4.40    5.20
  -3   5  -4   -5.70    6.80
   3   5   4    1.80    4.20
   3   5   4   -7.10    9.40
  -3   5  -4    6.50    5.00
   3   5   4   12.80    5.30
  -3   5  -4    6.40    6.50
  -5  -5  -4  100.29    9.50
   5  -5   4   92.39    9.90
  -5  -5  -4  104.39    9.10
   5  -5   4  108.49    9.20
   5   5   4  102.19   10.90
  -5   5  -4   86.69    8.30
  -5   5  -4  108.89   10.50
   5   5   4   92.89    8.20
  -5   5  -4  101.99   11.90
   5   5   4  127.19    8.20
  -7  -5  -4  170.48   12.10
   7  -5   4  154.58   12.70
  -7  -5  -4  171.68   11.70
   7  -5   4  158.68   11.80
  -7  -5  -4  160.78   12.60
   7   5   4  195.28   10.90
   7   5   4  179.18   10.60
  -7   5  -4  163.98   12.80
   7   5   4  171.88   13.60
  -7   5  -4  164.08   10.50
  -7   5  -4  152.08    9.70
  -7   5  -4  172.48   14.50
   7   5   4  164.38   10.00
  -9  -5  -4  280.17   17.50
   9  -5   4  287.87   18.30
   9  -5   4  275.27   16.90
  -9  -5  -4  270.57   18.20
  -9  -5  -4  287.27   16.60
   9   5   4  312.07   18.40
  -9   5  -4  302.27   20.40
  -9   5  -4  325.37   19.90
   9   5   4  276.57   14.80
   9   5   4  275.27   15.00
  -9   5  -4  300.17   14.90
 -11  -5  -4   30.80    8.20
 -11  -5  -4   33.00    7.90
  11  -5   4   17.00    6.70
 -11  -5  -4   29.60    6.80
  11  -5   4   23.60    8.20
  11   5   4   26.90    7.80
 -11   5  -4   27.60    8.50
 -11   5  -4   28.50    9.60
  11   5   4   25.20    4.30
  13  -5   4   22.60    6.80
 -13  -5  -4   17.60    7.10
  13  -5   4   28.50    8.10
 -13  -5  -4   30.30    7.10
 -13  -5  -4   20.80    7.90
 -13   5  -4   21.80    7.90
  13   5   4   17.70    7.20
 -13   5  -4   22.40    9.60
 -15  -5  -4   15.60    6.90
  15  -5   4    9.50    6.90
 -15  -5  -4   17.90    7.50
 -15  -5  -4   18.70    8.10
 -15   5  -4    4.60    7.00
 -15   5  -4   -1.80    8.50
  15   5   4    3.90    6.80
 -15   5  -4   14.20    8.30
 -17  -5  -4   82.09   10.60
  17  -5   4   66.79   10.20
 -17  -5  -4   67.19   11.10
 -17  -5  -4   57.39   10.60
  17   5   4   87.69   11.70
 -17   5  -4   65.89   11.30
 -17   5  -4   72.59   12.60
 -17   5  -4   74.19   11.60
 -19  -5  -4   17.40    9.50
 -19  -5  -4   23.30    8.80
  19  -5   4   26.20    8.40
  19   5   4   16.70    8.20
 -19   5  -4   20.90    8.30
 -19   5  -4   28.60    9.90
 -19   5  -4   22.10   11.00
 -21  -5  -4   38.90   10.90
 -21  -5  -4   39.80   10.30
 -21  -5  -4   75.39   11.50
  21  -5   4   56.69   10.50
 -21   5  -4   64.99   11.60
  21   5   4   59.69   11.30
 -21   5  -4   38.10   10.50
 -21   5  -4   58.59   14.10
 -23  -5  -4    4.00    7.60
 -23  -5  -4   -2.90    9.20
 -23  -5  -4  -10.90    8.30
 -23   5  -4   13.10   10.00
 -23   5  -4   -5.40   11.40
 -23   5  -4   -0.40    8.00
  23   5   4    0.70    8.40
 -25  -5  -4   20.40   10.80
 -25  -5  -4   23.20   10.10
 -25  -5  -4   16.20    9.30
  25  -5   4   16.20    9.20
 -25   5  -4    8.50    8.70
  25   5   4    9.50    9.10
 -25   5  -4   16.30   10.00
 -25   5  -4    0.30   12.00
 -27  -5  -4    6.20    9.70
  27  -5   4   10.80    9.40
 -27  -5  -4    1.90    9.90
 -27  -5  -4   -3.30    8.70
 -27   5  -4   11.40    8.60
 -27   5  -4    5.10    9.70
  27   5   4    6.90    9.40
 -27   5  -4    2.20   12.90
 -26  -6   4    7.10    9.30
 -26  -6   4    7.50    6.70
 -26  -6   4   -5.40   10.40
  26  -6  -4   12.80    7.60
 -26   6   4   -2.90   12.10
 -26   6   4   -4.20   10.10
  26   6  -4   -1.00    8.50
 -24  -6   4  128.79   18.30
  24  -6  -4  130.49   15.00
 -24  -6   4  139.99   12.50
 -24  -6   4  104.49   15.10
 -24   6   4  101.99   16.20
  24   6  -4  132.49   16.00
 -22  -6   4    5.80   10.60
 -22  -6   4   -8.00    9.20
  22  -6  -4   -3.00    8.20
 -22  -6   4    2.40    7.00
 -22   6   4   11.50   12.20
  22   6  -4   10.30    8.80
 -22   6   4   -5.40    9.70
  20  -6  -4    2.50    7.70
 -20  -6   4    4.00    6.80
 -20  -6   4    4.20   10.10
  20   6  -4   -2.60    7.50
 -20   6   4   -6.80   10.60
 -20   6   4   -0.10    9.50
  18  -6  -4   -8.10    6.80
 -18  -6   4   12.10    6.70
 -18  -6   4    8.10    9.80
 -18  -6   4    9.00   10.30
  18  -6  -4   12.10    3.30
 -18   6   4    2.10    9.70
 -18   6   4    2.00    7.80
  18   6  -4    4.80    7.80
 -16  -6   4   13.70    7.30
 -16  -6   4    9.30    9.60
  16  -6  -4   11.30    3.90
 -16  -6   4   -6.50    7.90
  16  -6  -4   15.40    7.90
 -16   6   4   17.70    9.40
 -16   6   4   12.00    9.30
  16   6  -4    7.70    8.30
  14  -6  -4    7.40    4.20
 -14  -6   4   -3.10    9.10
 -14  -6   4    2.50    6.60
 -14  -6   4   -1.60    8.10
  14  -6  -4    7.30    6.80
 -14   6   4    3.20    8.20
 -14   6   4    0.70    8.20
  14   6  -4   -1.80    7.60
  12  -6  -4   -1.40    7.10
 -12  -6   4    1.20    5.90
 -12  -6   4    0.10    8.40
  12  -6  -4    1.20    4.20
  12   6  -4   -5.10    6.60
 -12   6   4   -4.00    7.40
 -12   6   4   -6.20    7.20
 -10  -6   4   18.30    7.10
  10  -6  -4   11.00    7.30
 -10  -6   4   17.30    9.00
  10  -6  -4   18.40    5.70
 -10   6   4    9.30    7.70
  10   6  -4    6.30    8.90
  10   6  -4   24.80    8.10
 -10   6   4   11.50    7.30
  -8  -6   4   55.69   11.30
   8  -6  -4   50.89    9.10
  -8  -6   4   69.59   10.30
   8  -6  -4   58.99    7.50
  -8   6   4   51.09    9.00
  -8   6   4   68.79    9.20
   8   6  -4   49.50    9.00
   8   6  -4   53.39   10.30
  -6  -6   4  106.59   13.40
   6  -6  -4   96.79    9.10
  -6  -6   4  103.79   10.80
   6  -6  -4   99.59   12.30
   6   6  -4   95.29   11.70
  -6   6   4   87.09    9.60
   6   6  -4   93.09    8.40
   6   6  -4   91.29   10.70
   4  -6  -4   20.00    6.40
  -4  -6   4   11.40    8.40
  -4  -6   4   26.40    8.00
   4  -6  -4   14.10    6.80
  -4   6   4   22.20    6.70
   4   6  -4   15.20    8.10
   4   6  -4   17.60    6.70
  -2  -6   4    9.50    8.30
   2  -6  -4   18.50    6.20
  -2  -6   4   19.10    7.20
   2  -6  -4   26.30    8.00
  -2  -6   4    7.80    5.00
   2  -6  -4   25.50    6.10
  -2   6   4   11.60    6.00
  -2   6   4   35.20    7.20
   2   6  -4   19.30    8.20
   2   6  -4   18.50    6.50
   0  -6  -4   39.30    7.70
   0  -6   4   26.30    5.80
   0  -6   4   29.50    8.30
   0  -6  -4   39.20    6.60
   0   6   4   33.00    6.90
   0   6   4   39.20    7.30
   0   6  -4   29.70    8.40
   0   6  -4   29.90    8.90
   0   6  -4   32.70    7.00
   2  -6   4   41.60    7.10
   2  -6   4   39.50    8.70
  -2  -6  -4   38.10    7.70
  -2  -6  -4   35.10    7.80
   2   6   4   39.40    8.80
  -2   6  -4   37.50    7.20
   2   6   4   36.60    7.20
   2   6   4   39.90    6.90
  -2   6  -4   38.80    9.90
  -2   6  -4   57.09    9.40
   4  -6   4   36.60    7.20
  -4  -6  -4   55.89    8.90
  -4  -6  -4   52.39    8.60
   4  -6   4   46.20    9.20
  -4   6  -4   53.69    7.40
  -4   6  -4   44.50   10.40
   4   6   4   44.80    6.80
  -4   6  -4   59.19    9.50
   4   6   4   44.70    7.60
   4   6   4   40.70    9.00
   6  -6   4  233.08   16.50
  -6  -6  -4  215.78   14.80
   6  -6   4  241.08   14.90
  -6  -6  -4  203.88   15.70
  -6   6  -4  210.88   17.10
  -6   6  -4  219.28   15.70
   6   6   4  217.58   16.20
   6   6   4  198.78   13.10
  -6   6  -4  221.68   13.40
   8  -6   4   87.19   11.20
  -8  -6  -4   82.39   11.10
   8  -6   4  125.29   17.60
  -8  -6  -4   84.89    9.80
  -8  -6  -4   84.69   10.50
   8   6   4  100.09   11.70
  -8   6  -4   83.79   10.60
  -8   6  -4  101.69   13.80
  -8   6  -4   71.49    7.60
   8   6   4   73.19    7.80
  10  -6   4    8.80    6.90
 -10  -6  -4   -1.70    5.40
 -10  -6  -4   -8.00    6.10
  10  -6   4   -2.60    5.70
 -10  -6  -4    1.70    6.70
 -10   6  -4    8.20    4.30
 -10   6  -4    8.70    8.60
  10   6   4    8.80    7.30
 -10   6  -4    0.60    7.60
  10   6   4   -5.60    4.30
 -12  -6  -4   25.00    7.30
 -12  -6  -4   11.20    7.50
  12  -6   4   24.70    7.80
  12  -6   4    7.20    7.10
 -12  -6  -4   22.50    8.10
 -12   6  -4    9.70    7.50
  12   6   4   31.60    9.20
 -12   6  -4   15.00    9.10
 -14  -6  -4   49.99   10.30
  14  -6   4   71.49   10.50
 -14  -6  -4   86.39   10.80
 -14  -6  -4   63.69   11.20
  14   6   4   74.39   11.00
 -14   6  -4   44.50   12.00
 -14   6  -4   64.39   11.40
 -14   6  -4   56.99   10.60
 -16  -6  -4   19.80    7.60
 -16  -6  -4    5.60    8.20
 -16  -6  -4   11.40    8.50
  16  -6   4   10.40    7.50
 -16   6  -4   14.30   10.30
 -16   6  -4   20.00    9.00
  16   6   4    4.70    7.40
 -16   6  -4    7.30    7.90
 -18  -6  -4   11.70    7.50
 -18  -6  -4   11.40    9.10
  18  -6   4   17.00    8.10
 -18  -6  -4    3.00    8.90
 -18   6  -4    3.30    9.20
 -18   6  -4    1.20    9.20
 -18   6  -4   15.10   16.80
  18   6   4   17.00    8.90
 -20  -6  -4   25.10    9.10
 -20  -6  -4   31.20    9.30
  20  -6   4   13.50   10.70
 -20  -6  -4   11.60    9.30
 -20   6  -4   10.80    8.60
 -20   6  -4   28.50   12.40
 -20   6  -4   10.30   10.70
  20   6   4    1.70    8.60
 -22  -6  -4   14.40    9.30
 -22  -6  -4    2.10    8.50
  22  -6   4   19.00    9.00
 -22  -6  -4   38.50    9.80
 -22   6  -4   38.90   11.20
 -22   6  -4    9.90   12.00
  22   6   4   15.90   10.00
 -22   6  -4   26.00   10.30
 -24  -6  -4   55.09   12.40
 -24  -6  -4   49.20   12.50
  24  -6   4   33.40   10.00
 -24  -6  -4   31.40   10.70
  24   6   4   23.70   10.50
 -24   6  -4   31.30   11.00
 -24   6  -4   20.00   13.70
 -24   6  -4   46.70   11.60
 -23  -7   4    0.90   10.20
  23  -7  -4   14.40    8.80
 -23  -7   4    7.40   10.00
 -23  -7   4   16.60    8.00
 -23   7   4   -4.70   10.30
  23   7  -4  -14.10    8.50
 -23   7   4   -0.20   12.60
 -21  -7   4   16.60    8.10
 -21  -7   4   17.20   11.00
  21  -7  -4   28.30    9.00
 -21  -7   4   34.40   11.90
  21   7  -4   14.30    9.90
 -21   7   4   28.00   14.30
 -21   7   4   15.90   10.80
 -19  -7   4    2.60   10.10
 -19  -7   4   25.10    7.60
 -19  -7   4   14.50   11.00
  19  -7  -4   -0.80    7.90
 -19   7   4    9.60    9.20
  19   7  -4   -1.10    8.50
 -19   7   4   -0.30   10.80
 -17  -7   4   15.30    7.50
  17  -7  -4   14.80    4.20
 -17  -7   4   25.80   11.10
 -17  -7   4   13.80   10.20
  17  -7  -4    7.50    8.80
  17   7  -4    9.60    9.20
 -17   7   4    5.40    9.40
 -17   7   4    0.70    9.90
  15  -7  -4    9.50    8.90
  15  -7  -4   21.80    4.30
 -15  -7   4   57.89   10.40
 -15   7   4   11.30    9.70
  15   7  -4    9.00    9.00
 -15   7   4   -7.50    8.40
  13  -7  -4   18.70    4.30
 -13  -7   4   -5.00    6.70
 -13  -7   4   15.10   10.00
  13   7  -4    5.20    8.30
 -13   7   4    7.90    9.20
 -13   7   4    7.20    8.90
 -11  -7   4    7.10    7.30
 -11  -7   4   13.00   10.30
  11  -7  -4   11.20    5.10
  11  -7  -4    3.00    7.60
 -11   7   4    1.50    7.40
  11   7  -4   10.10    9.10
  11   7  -4    5.00    7.60
 -11   7   4   -7.00    7.90
  -9  -7   4   18.70    7.80
   9  -7  -4   17.30    5.50
   9  -7  -4    4.90    8.20
  -9  -7   4   13.00    9.80
   9   7  -4   -1.20    7.10
   9   7  -4   16.10    9.10
  -9   7   4   10.80    7.90
  -9   7   4    1.50    8.80
   7  -7  -4    2.60    6.30
  -7  -7   4    0.10    6.40
   7  -7  -4    0.30    8.20
  -7  -7   4    2.40    8.70
  -7   7   4   19.90    6.80
   7   7  -4    8.20    8.50
  -7   7   4    5.40    6.70
   7   7  -4    2.20    6.60
   7   7  -4   -0.10    5.00
  -5  -7   4  115.99   14.80
  -5  -7   4   87.49   11.30
   5  -7  -4   77.69    9.50
   5  -7  -4  100.89   12.30
   5   7  -4   96.19   11.00
  -5   7   4   75.79   11.00
   5   7  -4  102.79   13.10
   5   7  -4  107.89    9.30
  -5   7   4   89.79   10.50
   3  -7  -4   42.30    8.50
  -3  -7   4   36.80    8.90
   3  -7  -4   44.30   10.20
  -3  -7   4   38.10   10.40
  -3   7   4   40.70    7.70
   3   7  -4   50.59    8.80
   3   7  -4   41.90   10.30
  -3   7   4   43.30    6.70
  -3   7   4   40.60    8.60
  -1  -7   4   17.40    6.20
   1  -7  -4   26.00    7.40
  -1  -7   4   16.60    8.00
   1   7  -4   27.20    9.20
  -1   7   4   28.70    7.30
   1   7  -4   31.80   10.40
  -1   7   4   12.90    6.70
   1   7  -4   17.20    7.10
  -1  -7  -4   23.00    7.80
   1  -7   4   23.30    8.50
   1  -7   4   29.80    6.80
  -1  -7  -4   22.80    7.30
  -1   7  -4   31.20    8.90
  -1   7  -4   15.50    9.90
   1   7   4   25.30    8.80
   1   7   4   29.30    7.00
   1   7   4   14.00    6.60
  -3  -7  -4    5.70    6.40
   3  -7   4   12.30    7.70
   3  -7   4    5.30    7.50
   3   7   4   11.90    8.10
  -3   7  -4   -2.10    6.00
  -3   7  -4    6.50    9.20
   3   7   4   10.30    6.40
  -3   7  -4    6.30    7.20
  -5  -7  -4   27.50    8.30
  -5  -7  -4   20.10    8.10
   5  -7   4   34.00    7.70
   5  -7   4   23.50    8.70
   5   7   4   37.90    7.60
   5   7   4   43.50    9.90
   5   7   4   26.30    6.60
  -5   7  -4   51.39   10.00
  -5   7  -4   33.50   10.80
  -5   7  -4   35.20    6.90
  -7  -7  -4   43.50    9.40
   7  -7   4   48.50   10.20
  -7  -7  -4   53.49   10.30
   7  -7   4   55.39    8.90
  -7   7  -4   73.19   11.70
   7   7   4   46.70    7.40
   7   7   4   51.19   10.50
  -7   7  -4   42.60    7.40
   7   7   4   74.19    8.50
  -7   7  -4   51.29   12.20
  -9  -7  -4   26.30    8.40
   9  -7   4   36.20    8.60
  -9  -7  -4   41.50    7.80
   9  -7   4   27.40    9.50
  -9  -7  -4   31.70    8.90
   9   7   4   37.10    9.50
  -9   7  -4   20.40    5.80
  -9   7  -4   24.60   10.80
   9   7   4   18.90    5.80
  -9   7  -4   18.40    8.40
  11  -7   4   69.49   10.40
 -11  -7  -4   53.59   11.40
 -11  -7  -4   75.39   10.20
 -11  -7  -4   83.69   11.90
 -11   7  -4   58.49   10.60
  11   7   4   79.59   11.90
  11   7   4   62.29    7.90
 -11   7  -4   80.19   14.80
 -13  -7  -4   15.50    7.70
 -13  -7  -4   20.90    9.00
  13  -7   4   19.30    8.00
 -13  -7  -4    4.80   10.50
 -13   7  -4    8.10    9.00
  13   7   4   -6.30    4.40
  13   7   4    8.80    8.00
 -13   7  -4    1.90    9.90
 -13   7  -4    9.30    7.90
 -15  -7  -4   43.60    8.50
 -15  -7  -4   23.10   10.00
  15  -7   4   30.70    9.30
 -15  -7  -4   18.20    9.40
 -15   7  -4   14.00    9.60
 -15   7  -4   20.60    9.50
  15   7   4   17.70    9.40
 -15   7  -4   20.20   11.20
 -17  -7  -4   41.20   11.20
 -17  -7  -4   46.90    9.70
 -17  -7  -4   29.00    9.80
 -17   7  -4   31.60   10.80
  17   7   4   25.90   10.70
 -17   7  -4   18.90   11.40
 -17   7  -4   10.50    8.40
 -19  -7  -4   19.90    9.50
  19  -7   4    7.10    8.30
 -19  -7  -4   18.60    7.70
 -19  -7  -4   10.10    9.50
 -19   7  -4    2.70    9.00
 -19   7  -4   -6.30    9.80
 -19   7  -4   18.50   11.90
  19   7   4    9.20    9.00
 -21  -7  -4   27.30   10.40
 -21  -7  -4   27.50   10.40
  21  -7   4   16.20    8.90
 -21   7  -4   20.50   10.00
 -21   7  -4   28.90   12.30
 -21   7  -4   13.40   12.60
  21   7   4   15.50   10.00
  16  -8  -4   12.20    8.90
 -16  -8   4    8.50   10.60
 -16  -8   4   13.90    7.30
  16   8  -4   15.30   10.00
  16   8  -4   -2.10    8.80
 -16   8   4   -4.40    9.40
 -16   8   4   -2.00   11.10
  14  -8  -4   15.30    4.90
 -14  -8   4   29.50   12.80
 -14  -8   4   11.60    8.10
  14  -8  -4    8.10    8.70
  14   8  -4    3.40   10.00
 -14   8   4   12.10   11.00
 -14   8   4   22.00   11.00
  14   8  -4    7.80    9.40
 -12  -8   4   29.90    9.20
  12  -8  -4   35.40   10.20
 -12  -8   4   32.30   12.30
  12   8  -4   31.70   11.40
 -12   8   4   29.90   10.50
 -12   8   4   21.90   10.80
  12   8  -4   20.10    9.80
 -10  -8   4    9.70    7.90
 -10  -8   4    8.30    9.80
  10  -8  -4    4.50    9.50
  10  -8  -4    9.40    5.90
 -10   8   4  -11.30    8.00
 -10   8   4    4.30    8.20
  10   8  -4  -12.10    8.40
  10   8  -4   -2.40    9.30
  -8  -8   4   43.90   12.40
  -8  -8   4   45.80    9.40
   8  -8  -4   23.40    9.50
   8  -8  -4   57.79    8.10
   8   8  -4   38.80    7.20
   8   8  -4   38.30   10.80
  -8   8   4   44.80    9.60
   6  -8  -4   12.90    8.80
  -6  -8   4   -4.10   10.20
   6  -8  -4   13.30    6.30
  -6  -8   4    8.10    8.00
   6   8  -4    4.70    8.30
  -6   8   4   -4.40    6.80
  -6   8   4   11.10    8.30
   6   8  -4   10.10    9.30
   6   8  -4   12.10    5.70
   4  -8  -4   94.09   10.80
   4  -8  -4   75.49   13.10
  -4  -8   4   73.79   12.20
  -4   8   4   49.99   10.30
   4   8  -4   90.99   12.00
   4   8  -4   74.39   14.00
  -4   8   4   50.89    9.90
  -4   8   4   77.59    8.90
   4   8  -4   88.49    9.60
   2  -8  -4   38.70    8.90
  -2  -8   4   31.20   11.80
  -2   8   4   39.90   12.20
  -2   8   4   29.40    8.30
   2   8  -4   31.60    8.30
  -2   8   4   18.40    7.80
   2   8  -4   31.70   11.80
  -2   8   4   46.60    8.00
   2   8  -4   30.00   10.20
   0  -8   4    2.70   13.60
   0  -8   4    9.70    7.20
   0  -8  -4   17.00    7.50
   0   8   4   21.70   14.90
   0   8  -4    1.90    6.80
   0   8   4   10.30    6.90
   0   8  -4   13.20    8.30
   0   8   4   25.00    7.30
   0   8  -4   10.40   10.10
   2  -8   4    2.10    7.20
  -2  -8  -4   11.90    7.00
   2  -8   4    9.80    8.30
  -2  -8  -4   14.30    8.00
  -2   8  -4    7.10   10.00
   2   8   4   10.80    6.10
  -2   8  -4    7.50    6.70
  -2   8  -4   16.60    8.70
   4  -8   4    3.40    7.80
  -4  -8  -4    4.60    7.80
   4  -8   4   17.10    7.20
  -4  -8  -4    5.90    8.10
   4   8   4    7.30   15.00
  -4   8  -4    6.50    9.60
  -4   8  -4    1.70    7.10
   4   8   4    4.80    5.80
  -4   8  -4    9.00    8.90
  -6  -8  -4    6.10    9.60
  -6  -8  -4    1.60    7.70
   6  -8   4   18.90    8.20
   6  -8   4   13.00    8.90
   6   8   4   -0.20    5.40
  -6   8  -4   12.00   10.40
   6   8   4    4.60    9.80
  -6   8  -4   24.70    6.90
  -6   8  -4   20.10    9.80
  -8  -8  -4  144.89   15.40
  -8  -8  -4  174.88   15.30
   8  -8   4  142.89   15.00
   8  -8   4  155.18   14.60
  -8   8  -4  140.99   11.10
   8   8   4  200.58   13.80
  -8   8  -4  144.79   17.60
   8   8   4  153.28   15.40
   8   8   4  152.78   14.60
  -8   8  -4  156.98   14.90
  10  -8   4  228.58   17.00
 -10  -8  -4  228.38   17.50
 -10  -8  -4  186.08   17.70
  10   8   4  224.18   18.30
  10   8   4  242.68   15.20
 -10   8  -4  224.28   20.80
  10   8   4  177.28   13.70
 -10   8  -4  227.68   19.40
 -10   8  -4  239.18   18.60
 -12  -8  -4   24.00    9.40
  12  -8   4   21.10    8.50
 -12  -8  -4   33.60    8.60
 -12   8  -4   19.80   12.10
  12   8   4   19.40    9.30
  12   8   4   22.30    7.10
 -12   8  -4    6.50    9.00
 -12   8  -4   26.80    9.50
  14  -8   4  -10.40    7.60
 -14  -8  -4   18.30    8.60
 -14  -8  -4    2.60    8.80
 -14  -8  -4   -8.00    9.30
 -14   8  -4    2.00   10.50
  14   8   4    2.80    8.70
 -14   8  -4   -0.70    9.30
 -14   8  -4    9.70    8.50
  16  -8   4    9.90    8.30
 -16  -8  -4   26.20    8.90
 -16  -8  -4  -15.20    8.20
 -16  -8  -4   13.60    8.40
 -16   8  -4   -0.50    8.60
 -16   8  -4    0.20   12.00
  16   8   4   -3.10    8.40
 -16   8  -4   -5.90   10.60
   5  -9  -4   20.90    7.80
  -5  -9   4   26.00    9.50
  -5   9   4    3.80    8.70
  -5   9   4    6.80    8.50
   5   9  -4   36.30   11.70
   5   9  -4    6.50    6.40
   5   9  -4   18.50    9.20
   5   9  -4   34.70   11.00
  -3  -9   4   25.10    9.90
   3  -9  -4   47.60    9.30
   3   9  -4   31.30   12.10
   3   9  -4   20.40   10.10
  -3   9   4   40.60    8.30
   3   9  -4   30.20    7.50
  -3   9   4   23.80    8.90
   3   9  -4   21.80    9.10
  -3   9   4    7.40    8.30
  -3   9   4   33.00   10.50
   1  -9  -4   40.40    8.90
  -1  -9   4   27.00   10.40
  -1   9   4   12.30    8.20
   1   9  -4   20.40    9.00
   1   9  -4   41.50   10.80
   1   9  -4   33.90   12.10
  -1   9   4   38.20    7.90
   1   9  -4   41.80    8.30
  -1   9   4   23.80   10.30
   1  -9   4   11.90    7.40
   1  -9   4   -3.20    7.50
  -1  -9  -4    6.00    8.30
   1   9   4   -3.90    6.80
  -1   9  -4    3.20    7.60
  -1   9  -4   13.00   10.30
   1   9   4    9.30    7.60
   1   9   4   12.30    7.00
   1   9   4    0.10    9.10
  -1   9  -4    2.90    8.90
  -3  -9  -4   43.20   10.20
   3  -9   4   51.19    9.20
   3  -9   4   19.90    9.60
   3   9   4   40.80    9.40
   3   9   4   49.90    9.30
  -3   9  -4   61.09   13.20
  -3   9  -4   30.50    8.30
   3   9   4   48.50   11.60
   3   9   4   45.60    8.90
  -3   9  -4   43.90   11.00
  -5  -9  -4   14.90    8.70
   5  -9   4   10.00    9.00
   5   9   4    3.20    6.20
  -5   9  -4   -1.30    7.80
  -5   9  -4    4.60   11.00
   5   9   4    6.10    9.40
  -5   9  -4    9.80    9.90
   5   9   4   10.40    7.50
 -34   0   5   21.10    9.00
  34   0  -5   11.40    7.50
 -34   0   5   14.30   11.50
  34   0  -5   -5.70    8.90
 -34   0   5   12.00   11.10
  32   0  -5    4.40    6.60
 -32   0   5   15.80    7.80
 -32   0   5   10.80   10.70
 -32   0   5  -10.10    9.40
  32   0  -5  -16.00    8.20
  30   0  -5    1.30    5.70
  30   0  -5   -0.50    7.40
 -30   0   5   10.10    7.10
 -30   0   5   -6.60    9.10
 -30   0   5   -5.50   15.30
  28   0  -5    3.20    8.10
  28   0  -5    5.90    6.00
 -28   0   5   -7.50    8.80
 -28   0   5   -9.60    5.90
 -26   0   5    5.00    6.80
  26   0  -5   -1.00    5.10
 -26   0   5    4.40    9.60
  26   0  -5   -9.30    7.00
 -26   0   5    5.20    8.50
 -24   0   5    3.70    6.10
  24   0  -5   -2.10    8.00
 -24   0   5   -0.20    8.60
 -24   0   5    7.80    8.00
  24   0  -5   -2.50    5.10
 -22   0   5   -1.90    5.50
 -22   0   5   -0.60    7.50
  22   0  -5    0.00    6.40
 -22   0   5   -7.90    7.50
  22   0  -5    3.40    4.90
  20   0  -5   -0.50    4.40
 -20   0   5    2.70    7.40
 -20   0   5    0.40    4.90
  20   0  -5   -8.70    5.90
 -18   0   5    0.10    4.60
 -18   0   5    0.10    6.60
 -18   0   5   -5.90    6.10
  18   0  -5   -6.80    5.50
  18   0  -5   -4.30    3.90
  16   0  -5    4.30    4.10
  16   0  -5   -5.70    5.20
 -16   0   5    1.40    6.00
 -16   0   5    6.50    4.20
 -16   0   5   -2.20    5.90
  14   0  -5   -1.40    3.80
 -14   0   5   -1.10    5.40
 -14   0   5    4.90    3.50
  14   0  -5    0.10    3.60
  14   0  -5    1.20    5.30
 -14   0   5   -3.70    4.30
 -14   0   5    2.40    5.50
 -12   0   5    2.50    3.20
  12   0  -5   -1.30    7.00
 -12   0   5   -3.10    5.00
  12   0  -5    1.20    5.00
 -12   0   5   -2.20    5.60
  12   0  -5    3.20    3.60
 -10   0   5   -3.30    5.30
 -10   0   5    2.60    3.80
  10   0  -5   -2.60    3.60
  10   0  -5   -4.10    3.40
  10   0  -5   -0.20    5.00
 -10   0   5    0.20    4.90
  10   0  -5    7.10    3.70
   8   0  -5    4.50    4.80
   8   0  -5   -3.70    3.40
  -8   0   5    3.50    4.70
  -8   0   5    1.50    3.00
  -8   0   5   -3.90    4.90
   8   0  -5    2.00    4.00
   8   0  -5   -0.40    4.60
  -6   0   5   -3.00    4.50
   6   0  -5    1.30    4.00
  -6   0   5    0.20    4.50
   6   0  -5   -3.30    3.10
   6   0  -5   -1.10    4.80
  -6   0   5    1.60    3.10
   6   0  -5    7.60    4.90
   6   0  -5    5.50    4.50
  -4   0   5    0.00    3.40
   4   0  -5    2.30    4.10
   4   0  -5   -0.40    3.90
  -4   0   5    0.00    3.20
   4   0  -5   -2.50    4.80
   4   0  -5   -3.40    4.70
  -4   0   5   -2.40    4.40
  -4   0   5   -7.20    4.40
  -2   0   5   -5.00    5.00
  -2   0   5    4.50    3.70
   2   0  -5    3.40    4.00
  -2   0   5    4.00    3.60
  -2   0   5   -3.90    4.30
   2   0  -5   -1.60    3.60
   2   0  -5   -4.70    4.70
  -2   0   5   -1.80    4.10
   2   0  -5    1.20    4.50
  -2   0   5   -1.50    3.80
   0   0   5    2.20    3.80
   0   0  -5    0.50    3.70
   0   0   5    3.20    3.60
   0   0   5    5.70    4.40
   0   0   5    2.30    4.50
   0   0  -5   -4.60    4.30
   0   0  -5    5.20    3.60
   0   0  -5    5.10    4.70
  -2   0  -5    1.80    3.90
   2   0   5   -0.90    4.00
  -2   0  -5   -6.90    3.60
  -2   0  -5   -3.40    4.80
  -2   0  -5    4.60    3.90
   2   0   5   -0.90    3.90
   2   0   5    4.90    4.90
  -2   0  -5   -2.00    4.00
   2   0   5    2.60    3.90
  -2   0  -5   -2.60    4.20
   4   0   5   -4.50    4.30
   4   0   5   -5.00    3.30
   4   0   5    0.60    4.20
  -4   0  -5    4.00    4.00
  -4   0  -5   -0.90    5.00
  -4   0  -5   -2.40    4.30
  -4   0  -5   -8.20    3.70
  -4   0  -5   -0.90    4.00
   6   0   5   -2.20    4.70
  -6   0  -5    0.10    4.40
   6   0   5   -1.80    3.10
   6   0   5    1.30    4.80
  -6   0  -5   -4.30    4.20
  -6   0  -5    2.20    5.70
  -6   0  -5    1.10    3.60
   8   0   5    0.10    4.00
   8   0   5   -2.00    3.00
  -8   0  -5   -3.30    4.20
  -8   0  -5   -0.50    3.40
   8   0   5   -1.10    4.70
  -8   0  -5    9.30    6.00
  10   0   5   -1.20    2.90
  10   0   5   -4.60    4.00
 -10   0  -5   -0.90    5.10
 -10   0  -5   -0.60    3.10
 -10   0  -5   -0.70    4.10
 -10   0  -5    7.40    6.30
  10   0   5    6.20    4.90
 -12   0  -5   -5.40    5.20
  12   0   5   -2.90    2.80
 -12   0  -5   -0.90    4.20
 -12   0  -5    1.90    5.50
  12   0   5   -1.90    5.00
 -14   0  -5    7.30    6.50
  14   0   5    2.60    5.70
  14   0   5    0.20    2.90
 -14   0  -5   -0.80    3.80
 -14   0  -5    2.20    4.50
 -14   0  -5   -3.80    5.40
 -16   0  -5   -4.10    5.80
 -16   0  -5   -2.20    4.40
  16   0   5    3.20    6.50
 -16   0  -5   -0.50    3.20
 -16   0  -5    0.90    4.50
 -16   0  -5    2.90    7.30
  18   0   5    4.70    7.00
 -18   0  -5    4.40    4.20
 -18   0  -5   -1.70    8.20
 -18   0  -5    6.00    3.30
 -18   0  -5    1.60    4.50
 -18   0  -5   -4.80    6.90
 -20   0  -5   -7.90   13.10
  20   0   5    0.40    7.00
 -20   0  -5    8.20    3.90
 -20   0  -5   -5.40    4.40
 -20   0  -5    4.20    3.50
 -20   0  -5   -0.90    7.20
  22   0   5   -4.70    6.70
 -22   0  -5   -0.20    8.70
 -22   0  -5   -5.00    7.50
 -22   0  -5   -1.60    4.90
 -22   0  -5   -2.80    4.50
 -24   0  -5    3.00    8.60
  24   0   5   -8.00    7.40
 -24   0  -5   -1.40    5.40
 -24   0  -5    8.00    9.80
 -24   0  -5   -2.40    4.60
 -26   0  -5    8.80    7.30
 -26   0  -5   -0.30    8.80
 -26   0  -5   -7.90    5.10
 -26   0  -5   13.50   10.70
  26   0   5    8.30    9.20
 -28   0  -5    9.20   10.70
  28   0   5   12.40   14.90
 -28   0  -5  -10.70    8.30
 -28   0  -5    6.60    6.20
 -28   0  -5  -10.40    5.80
  30   0   5    8.60    9.10
 -30   0  -5   -7.90    5.20
 -30   0  -5    9.80    9.90
 -32   0  -5   12.20   11.50
  32   0   5    9.50    6.40
  32   0   5   19.90    9.30
 -32   0  -5   13.40    9.60
 -35  -1   5   15.80   11.20
  35  -1  -5    1.80    8.60
 -35  -1   5   15.30   11.90
  35  -1  -5   21.50    8.50
  35   1  -5   20.30   10.70
  35   1  -5   13.00    6.80
 -35   1   5    3.20   10.70
 -35   1   5   11.00    7.10
 -35   1   5   11.70   12.30
  33  -1  -5   27.00   12.60
  33  -1  -5   34.80    9.10
 -33  -1   5   27.40   10.00
 -33  -1   5   42.30   12.80
 -33  -1   5   54.89   11.80
  33   1  -5   48.40    8.60
 -33   1   5   18.80    7.10
 -33   1   5   21.80   12.40
 -33   1   5   30.50   12.20
  31  -1  -5   -0.90    6.90
 -31  -1   5   -0.70    8.20
 -31  -1   5    8.80   10.20
  31  -1  -5  -11.50    7.10
 -31  -1   5   -2.80    8.00
  31   1  -5    7.40    9.20
 -31   1   5    4.70   10.00
 -31   1   5   12.20   10.60
  31   1  -5    8.50    6.10
 -31   1   5   13.80    7.90
  29  -1  -5   29.20    7.90
 -29  -1   5   20.80    8.70
 -29  -1   5   23.30    9.70
  29  -1  -5   33.10    9.10
 -29  -1   5   20.10   11.20
  29   1  -5   26.00    7.10
 -29   1   5   31.90   11.50
  29   1  -5   16.40    9.50
 -29   1   5   43.20    7.50
 -29   1   5   27.80   11.30
  27  -1  -5   81.59   10.30
 -27  -1   5  102.79   13.30
 -27  -1   5   71.49   13.40
  27  -1  -5  104.29   13.20
 -27  -1   5   56.79   10.40
 -27   1   5   86.39   13.40
  27   1  -5   67.19   10.30
  27   1  -5   85.09   11.50
 -27   1   5   68.89    8.70
 -27   1   5   88.79   14.20
  25  -1  -5  128.29   11.30
 -25  -1   5  143.69   15.10
  25  -1  -5  132.89   11.90
 -25  -1   5  131.59   12.80
 -25  -1   5  103.39   11.80
  25   1  -5  131.19   12.10
 -25   1   5   95.59    9.70
  25   1  -5  107.49   10.30
 -25   1   5  112.99   15.00
  23  -1  -5  199.08   13.60
 -23  -1   5  189.48   14.90
  23  -1  -5  176.88   14.80
 -23  -1   5  157.68   13.50
 -23  -1   5  186.58   16.10
  23   1  -5  195.88   12.40
 -23   1   5  190.88   16.20
 -23   1   5  171.38   11.90
 -23   1   5  174.08   16.30
  23   1  -5  179.58   13.90
  21  -1  -5   16.70    6.00
 -21  -1   5   32.30    7.10
 -21  -1   5   35.60    9.20
  21  -1  -5   25.80    7.30
  21   1  -5   28.40    9.10
  21   1  -5   38.00    6.10
 -21   1   5   36.50    9.40
 -21   1   5   31.90    5.80
 -21   1   5   25.40    9.00
  19  -1  -5  266.87   16.10
 -19  -1   5  260.57   15.90
 -19  -1   5  266.87   17.20
  19  -1  -5  264.07   15.60
 -19  -1   5  286.77   18.70
  19  -1  -5  270.57   14.00
 -19   1   5  258.87   19.70
  19   1  -5  294.67   16.90
 -19   1   5  258.07   17.70
 -19   1   5  242.58   14.30
  19   1  -5  267.57   14.80
  17  -1  -5   17.40    5.20
  17  -1  -5   13.60    5.90
 -17  -1   5   21.90    6.20
  17  -1  -5   16.50    3.90
 -17  -1   5   12.20    4.70
 -17  -1   5   11.00    6.50
 -17  -1   5    8.00    6.60
  17   1  -5   25.50    4.60
 -17   1   5   11.70    7.00
 -17   1   5   14.60    5.00
  17   1  -5   13.10    6.20
 -17   1   5   18.60    7.10
 -15  -1   5   35.50    7.90
 -15  -1   5   27.10    6.20
 -15  -1   5   41.10    7.70
 -15  -1   5   29.40    4.80
  15  -1  -5   46.20    7.00
  15  -1  -5   49.90    6.60
 -15   1   5   27.20    7.50
 -15   1   5   40.40    7.60
  15   1  -5   40.60    7.20
  15   1  -5   37.50    4.90
 -13  -1   5   95.49   10.10
 -13  -1   5   94.29    9.20
  13  -1  -5   99.49    8.60
 -13  -1   5  105.69    7.00
  13  -1  -5  104.79    8.20
 -13  -1   5   91.99    8.80
 -13   1   5   94.29    9.40
  13   1  -5   97.29    9.10
 -13   1   5   77.69    9.00
  11  -1  -5  348.17   17.40
 -11  -1   5  343.27   18.90
  11  -1  -5  334.67   17.90
 -11  -1   5  321.47   18.50
  11   1  -5  314.27   18.00
 -11   1   5  348.87   19.00
 -11   1   5  313.47   17.80
   9  -1  -5    6.90    4.20
  -9  -1   5    4.70    5.10
  -9  -1   5   -1.90    5.10
   9  -1  -5    2.30    5.00
   9  -1  -5   10.50    5.00
   9   1  -5    0.40    4.90
  -9   1   5    1.50    5.20
  -9   1   5   -1.30    3.40
  -9   1   5   -0.80    5.60
   9   1  -5    7.80    4.90
  -7  -1   5   20.90    6.00
   7  -1  -5   21.40    5.70
   7  -1  -5   26.00    5.10
  -7  -1   5   18.40    5.60
   7  -1  -5   18.00    4.90
   7   1  -5   31.80    5.40
   7   1  -5   25.30    5.80
  -7   1   5   21.30    4.80
  -7   1   5   20.10    6.00
  -7   1   5   16.50    4.50
   7   1  -5   19.70    5.40
   5  -1  -5 1362.26   58.79
   5  -1  -5 1270.27   58.69
   5  -1  -5 1233.18   57.29
   5  -1  -5 1276.47   57.09
  -5  -1   5 1375.36   59.19
  -5  -1   5 1231.68   58.59
  -5   1   5 1197.98   57.69
   5   1  -5 1304.07   58.19
   5   1  -5 1226.68   58.29
  -5   1   5 1380.26   58.89
   5   1  -5 1360.46   58.79
  -5   1   5 1281.17   57.09
   5   1  -5 1276.67   58.19
  -5   1   5 1218.38   57.39
  -3  -1   5  571.04   27.00
   3  -1  -5  555.34   26.40
   3  -1  -5  555.74   25.40
  -3  -1   5  524.05   26.10
   3  -1  -5  557.94   26.70
  -3  -1   5  527.95   26.70
   3   1  -5  526.35   26.20
  -3   1   5  525.15   25.90
  -3   1   5  531.75   25.30
  -3   1   5  573.44   26.70
   3   1  -5  566.74   26.60
   3   1  -5  523.45   26.40
   1  -1  -5   78.69    6.90
   1  -1  -5   75.19    7.80
  -1  -1   5   80.19    5.90
  -1  -1   5   81.49    7.50
  -1  -1   5   90.19    8.90
  -1  -1   5   74.09    7.20
   1  -1  -5   77.69    6.90
  -1   1   5   79.69    6.20
   1   1  -5   79.39    7.60
   1   1  -5   75.99    8.80
   1   1  -5   84.19    7.70
   1   1  -5   68.29    5.70
  -1   1   5   81.69    7.30
  -1   1   5   77.69    7.20
   1   1  -5   76.19    7.40
   1  -1   5   59.49    6.70
   1  -1   5   55.99    6.90
  -1  -1  -5   74.59    7.20
   1  -1   5   61.19    5.80
  -1  -1  -5   60.19    7.00
   1   1   5   56.89    6.20
  -1   1  -5   55.19    6.90
  -1   1  -5   53.59    5.50
  -1   1  -5   56.49    6.90
  -1   1  -5   64.19    7.00
   1   1   5   65.69    6.10
  -1   1  -5   52.29    6.90
   1   1   5   57.39    6.80
   1   1   5   69.29    6.90
   3  -1   5    6.80    4.20
  -3  -1  -5    4.80    4.20
   3  -1   5   12.30    5.10
  -3  -1  -5   10.70    5.50
  -3  -1  -5   11.60    5.20
   3  -1   5   15.10    4.40
  -3   1  -5    4.80    4.40
   3   1   5   10.90    4.70
  -3   1  -5    9.00    4.70
   3   1   5    9.80    4.00
  -3   1  -5    7.20    4.80
   3   1   5   17.20    5.00
  -3   1  -5    3.30    6.40
  -3   1  -5   12.50    4.80
  -5  -1  -5   68.09    7.70
  -5  -1  -5   75.69    6.30
  -5  -1  -5   74.59    8.40
   5  -1   5   74.99    7.40
   5  -1   5   70.09    6.80
   5  -1   5   69.09    6.90
  -5   1  -5   70.59    7.80
  -5   1  -5   76.09    7.50
  -5   1  -5   66.39    7.60
  -5   1  -5   60.19    6.90
  -5   1  -5   71.39    6.80
  -5   1  -5   67.59    7.10
   5   1   5   65.69    7.50
   5   1   5   71.69    5.60
   7  -1   5    7.50    5.00
  -7  -1  -5   -4.20    5.00
  -7  -1  -5    1.40    4.40
   7  -1   5    0.90    4.10
  -7  -1  -5    3.60    3.40
  -7  -1  -5    2.00    4.50
   7  -1   5    3.00    3.90
  -7   1  -5    0.60    4.30
   7   1   5   -0.10    4.60
  -7   1  -5    4.30    4.90
   7   1   5    0.30    2.80
  -7   1  -5   -4.60    5.10
   7   1   5    4.20    3.40
  -7   1  -5   -1.00    4.00
   9  -1   5  538.65   27.70
  -9  -1  -5  613.34   29.10
  -9  -1  -5  560.94   26.60
   9  -1   5  584.74   28.50
  -9  -1  -5  578.54   28.50
  -9  -1  -5  578.44   27.80
   9  -1   5  639.24   28.00
  -9   1  -5  583.94   28.80
  -9   1  -5  552.54   27.70
  -9   1  -5  548.95   28.10
   9   1   5  573.54   28.70
  -9   1  -5  586.64   29.00
   9   1   5  613.94   26.50
  11  -1   5  670.93   31.90
  11  -1   5  678.73   30.90
 -11  -1  -5  656.23   31.30
  11  -1   5  634.34   30.80
 -11  -1  -5  639.84   31.60
 -11  -1  -5  623.94   29.40
 -11  -1  -5  640.44   32.10
 -11   1  -5  659.83   32.40
 -11   1  -5  649.43   30.80
 -11   1  -5  652.73   32.10
  11   1   5  661.63   29.30
  11   1   5  656.63   31.90
  11   1   5  622.54   30.70
 -13  -1  -5  109.89    6.70
  13  -1   5  127.69    8.60
 -13  -1  -5  117.99   10.60
 -13  -1  -5  114.39   10.60
 -13  -1  -5  126.49    9.80
  13  -1   5  132.39   11.00
 -13   1  -5  110.29   11.10
 -13   1  -5  115.79   11.10
 -13   1  -5  129.09    8.70
  13   1   5  128.69   10.70
 -15  -1  -5  386.16   20.50
 -15  -1  -5  343.67   19.50
  15  -1   5  368.26   18.50
 -15  -1  -5  346.67   20.60
 -15  -1  -5  356.36   16.80
  15  -1   5  381.36   20.90
 -15   1  -5  351.26   18.50
  15   1   5  360.66   20.50
 -15   1  -5  360.66   21.10
 -15   1  -5  339.77   20.60
 -17  -1  -5  208.88   14.40
 -17  -1  -5  234.28   16.20
  17  -1   5  235.88   18.50
 -17  -1  -5  229.58   16.20
 -17   1  -5  302.67   23.80
  17   1   5  239.98   15.80
 -17   1  -5  232.48   16.70
 -17   1  -5  227.28   13.80
 -17   1  -5  225.88   13.40
 -19  -1  -5    4.70    5.10
 -19  -1  -5    8.90    7.40
  19  -1   5    9.10    7.40
 -19  -1  -5   -5.50    6.90
 -19   1  -5    6.70    4.80
 -19   1  -5    0.90    4.80
  19   1   5   14.20    7.30
 -19   1  -5    9.50    9.40
 -19   1  -5   -5.40    7.00
 -21  -1  -5    7.40    5.80
 -21  -1  -5   12.10    8.40
  21  -1   5    7.20    7.70
 -21   1  -5   12.80    8.50
 -21   1  -5   13.60   10.10
  21   1   5    6.30    7.70
 -21   1  -5   12.80    5.40
 -21   1  -5   13.10    5.60
 -23  -1  -5   59.59    8.80
 -23  -1  -5   52.59   10.60
 -23  -1  -5   63.89   11.80
  23  -1   5   48.40   10.70
  23   1   5   49.50   10.40
 -23   1  -5   51.29    7.10
 -23   1  -5   59.49   12.90
 -23   1  -5   43.00   10.50
 -23   1  -5   34.50    6.70
 -25  -1  -5   17.50    7.00
 -25  -1  -5    6.70    9.10
  25  -1   5   16.30    9.00
 -25  -1  -5    3.50    8.40
  25   1   5   13.60    8.70
 -25   1  -5    5.90   11.00
 -25   1  -5    7.80    8.70
 -25   1  -5    5.50    6.00
 -25   1  -5    0.90    4.70
 -27  -1  -5    2.40    6.10
 -27  -1  -5   16.30    9.50
  27  -1   5    0.70    8.40
 -27  -1  -5   22.40   10.40
 -27   1  -5    2.80    6.80
 -27   1  -5   17.70    5.90
  27   1   5   -2.60    8.40
 -27   1  -5   14.60   11.50
 -27   1  -5    4.00    9.00
  29  -1   5   44.50    6.60
  29  -1   5   44.00   10.60
 -29  -1  -5   42.60   12.70
 -29  -1  -5   37.70    8.80
 -29  -1  -5   24.80   10.20
 -29   1  -5   26.10    8.00
  29   1   5   35.70   11.00
  31  -1   5   88.89   13.70
 -31  -1  -5  131.39   18.00
  31  -1   5  102.69    9.00
 -31  -1  -5   84.59   14.50
 -31   1  -5  108.49   17.80
 -31   1  -5   69.89   13.20
  31   1   5   87.59   14.20
 -33  -1  -5   48.00   11.50
 -33  -1  -5   52.59   13.30
  33  -1   5   42.70   11.30
  33   1   5   29.60   10.70
 -33   1  -5   43.70   14.10
  33   1   5   31.80    8.70
 -33   1  -5   40.50   11.20
 -34  -2   5   40.20   13.00
  34  -2  -5   25.70    9.80
 -34  -2   5   26.30    9.40
  34  -2  -5   46.10    8.90
 -34   2   5   28.20   12.90
  34   2  -5   46.50    8.10
 -34   2   5   36.70   13.10
  34   2  -5    2.40    9.80
  32  -2  -5   10.90    6.20
 -32  -2   5   -0.60    9.10
 -32  -2   5   13.00    8.90
 -32  -2   5    4.00   11.30
  32  -2  -5   15.40    8.50
  32   2  -5   26.60    7.10
 -32   2   5    1.90   11.60
  32   2  -5    2.30   11.20
 -32   2   5   15.30   11.10
 -30  -2   5   22.20    9.10
  30  -2  -5   27.90    9.90
 -30  -2   5   21.80   11.70
  30  -2  -5   20.00    8.20
 -30  -2   5   15.80    9.40
  30   2  -5   19.30    9.50
 -30   2   5    9.50   13.20
 -30   2   5   21.30   11.90
  30   2  -5   18.20    6.60
 -28  -2   5   12.50    8.70
 -28  -2   5   22.40    8.90
  28  -2  -5   10.10    6.50
  28  -2  -5    4.20    6.80
 -28  -2   5   16.10   11.40
  28   2  -5   31.30    8.50
 -28   2   5   11.30    9.90
 -28   2   5   14.20   10.20
  28   2  -5    2.60    8.80
 -26  -2   5   28.60    8.90
  26  -2  -5   21.50    7.40
  26  -2  -5   15.80    7.60
 -26  -2   5   37.90    9.50
 -26  -2   5   11.40   10.10
  26   2  -5   20.30    9.00
 -26   2   5   14.00   10.20
  26   2  -5   28.30    6.30
 -26   2   5   21.30   10.20
  24  -2  -5    9.40    6.20
 -24  -2   5   16.20    8.00
 -24  -2   5    6.50    9.00
 -24  -2   5    7.80    7.00
  24  -2  -5    2.60    5.80
 -24   2   5    8.80    9.20
  24   2  -5   14.30    8.20
  24   2  -5    7.80    4.70
 -24   2   5   11.60    9.70
 -22  -2   5   78.49   12.20
 -22  -2   5   78.79   11.20
 -22  -2   5   56.69    9.50
  22  -2  -5   67.89    9.40
  22  -2  -5   68.59    8.50
  22   2  -5   67.59    7.40
  22   2  -5   63.19   10.10
 -22   2   5   68.29   12.10
 -20  -2   5  248.98   18.10
  20  -2  -5  213.58   19.90
  20  -2  -5  232.48   14.90
 -20  -2   5  234.38   17.20
 -20   2   5  269.67   23.00
  20   2  -5  256.37   16.70
 -20   2   5  254.07   18.20
  20   2  -5  233.48   13.40
 -18  -2   5   25.90    7.40
  18  -2  -5   44.10    7.30
  18  -2  -5   33.80    6.80
 -18  -2   5   24.70    8.50
 -18  -2   5   21.80    7.40
 -18  -2   5   15.30    4.40
 -18   2   5   15.70    7.90
 -18   2   5   16.00    7.70
  18   2  -5   25.20    8.00
 -16  -2   5   33.60    7.80
  16  -2  -5   23.50    6.10
 -16  -2   5   23.10    6.80
  16  -2  -5   23.90    6.20
 -16  -2   5   28.10    7.90
  16   2  -5   25.60    6.90
 -16   2   5   19.90    7.40
 -16   2   5   17.30    7.50
  14  -2  -5   14.30    5.70
 -14  -2   5   10.10    5.60
 -14  -2   5    7.50    5.90
  14  -2  -5   12.30    5.30
 -14  -2   5   17.00    6.60
  14   2  -5   15.30    6.20
 -14   2   5   11.50    6.20
 -14   2   5   14.50    6.60
 -12  -2   5   36.20    7.10
 -12  -2   5   31.80    6.90
 -12  -2   5   54.09    8.90
  12  -2  -5   37.50    6.30
  12  -2  -5   37.10    6.20
 -12   2   5   30.50    7.30
  12   2  -5   42.60    7.10
 -12   2   5   26.90    6.50
 -10  -2   5  111.99   10.40
 -10  -2   5  123.99   10.20
  10  -2  -5  122.09    8.90
  10  -2  -5  105.29    8.90
  10  -2  -5  129.09    9.40
  10   2  -5  114.49    9.80
 -10   2   5  109.39    9.30
  10   2  -5  120.59    9.50
 -10   2   5  123.69   10.80
   8  -2  -5   63.49    7.00
  -8  -2   5   65.09    8.30
  -8  -2   5   66.79    9.00
   8  -2  -5   69.19    7.50
   8   2  -5   75.39    7.90
  -8   2   5   59.59    7.00
  -8   2   5   75.59    8.40
   8   2  -5   68.69    7.70
  -6  -2   5   25.00    6.10
   6  -2  -5   30.90    4.50
  -6  -2   5   24.10    6.70
   6  -2  -5   30.30    5.80
   6  -2  -5   42.50    5.90
  -6   2   5   27.70    4.60
  -6   2   5   21.60    6.00
   6   2  -5   26.70    6.20
   6   2  -5   44.50    6.90
  -4  -2   5   32.00    6.70
   4  -2  -5   36.70    5.70
  -4  -2   5   27.40    6.10
   4  -2  -5   37.40    6.30
   4   2  -5   39.20    6.80
   4   2  -5   36.10    6.40
  -4   2   5   40.60    6.50
  -2  -2   5   93.49    9.30
   2  -2  -5  100.29    6.90
  -2  -2   5  105.09    9.00
   2  -2  -5  112.19    8.90
   2  -2  -5   99.59    8.70
   2  -2  -5  106.39    8.20
  -2   2   5  104.79    8.60
   2   2  -5  100.79    8.80
  -2   2   5  108.29    7.00
   2   2  -5  114.79    8.70
   0  -2  -5  559.94   26.00
   0  -2   5  564.74   27.50
   0  -2  -5  530.85   25.60
   0  -2   5  528.35   27.00
   0  -2  -5  563.34   27.10
   0   2  -5  548.95   26.60
   0   2   5  564.44   27.00
   0   2   5  507.85   26.30
   0   2  -5  546.45   26.90
   2  -2   5   10.30    4.60
  -2  -2  -5   10.90    5.70
  -2  -2  -5   14.10    5.10
   2  -2   5   10.40    4.60
  -2  -2  -5   14.40    4.70
   2  -2   5    8.80    3.80
  -2   2  -5   16.60    6.20
   2   2   5   11.40    4.50
  -2   2  -5   23.30    5.30
  -2   2  -5   12.20    4.10
   2   2   5   11.60    5.00
   2   2   5   16.30    4.90
  -4  -2  -5  102.39    6.90
   4  -2   5  100.39    8.90
  -4  -2  -5  102.09    8.40
   4  -2   5  121.59    8.90
   4  -2   5   99.29    7.80
  -4  -2  -5  110.69    9.20
   4   2   5  101.79    9.10
  -4   2  -5  113.09    9.70
  -4   2  -5  106.29    8.10
  -4   2  -5  114.89    9.50
  -4   2  -5   96.09    7.70
   4   2   5   91.79    7.20
  -6  -2  -5   72.79    5.30
  -6  -2  -5   81.59    8.10
  -6  -2  -5   83.59    7.90
   6  -2   5   79.19    7.20
   6  -2   5   72.49    7.60
   6  -2   5   78.09    6.70
   6   2   5   78.99    8.10
  -6   2  -5   67.69    6.80
   6   2   5   69.99    5.40
  -6   2  -5   73.69    7.20
  -6   2  -5   81.79    8.70
  -6   2  -5   72.79    8.10
  -8  -2  -5  136.29   10.40
   8  -2   5  135.69    9.50
  -8  -2  -5  125.99    6.90
   8  -2   5  129.99    9.90
  -8  -2  -5  129.19    9.80
   8  -2   5  127.09    8.70
   8   2   5  137.59   10.30
  -8   2  -5  128.39   10.80
   8   2   5  124.99    6.80
  -8   2  -5  124.99   10.50
 -10  -2  -5   69.09    7.00
  10  -2   5   69.49    6.40
 -10  -2  -5   69.79    8.70
 -10  -2  -5   68.29    8.10
  10  -2   5   78.09    8.60
  10  -2   5   82.89    7.30
 -10   2  -5   74.19    9.10
 -10   2  -5   70.49    9.40
  10   2   5   68.19    8.30
  12  -2   5   29.90    5.70
  12  -2   5   27.70    6.70
 -12  -2  -5   50.19    7.90
  12  -2   5   29.20    5.10
 -12  -2  -5   26.60    5.90
 -12  -2  -5   33.50    6.80
 -12   2  -5   29.70    7.60
 -12   2  -5   28.60    7.60
  12   2   5   30.80    6.90
  12   2   5   26.90    5.30
 -14  -2  -5   -3.40    4.80
  14  -2   5    1.80    4.40
 -14  -2  -5    2.30    6.20
 -14  -2  -5    0.50    5.30
  14  -2   5   -2.70    5.40
  14  -2   5    2.40    3.90
 -14   2  -5   -4.80    7.20
  14   2   5   -5.60    5.40
 -14   2  -5    6.80    6.70
 -16  -2  -5   11.30    6.60
  16  -2   5   13.20    5.10
  16  -2   5   14.90    4.80
 -16  -2  -5   16.10    6.10
 -16  -2  -5    8.00    6.80
 -16   2  -5   14.00    5.00
  16   2   5    5.10    6.60
 -16   2  -5   12.60    8.50
  18  -2   5   35.80    5.10
 -18  -2  -5   25.20    8.10
  18  -2   5   31.40    8.10
 -18  -2  -5   19.40    6.60
 -18  -2  -5   24.50    8.40
 -18   2  -5   28.60    6.50
 -18   2  -5   13.80    4.60
  18   2   5   25.60    7.80
 -18   2  -5   23.20    9.40
 -18   2  -5   20.90    8.90
 -20  -2  -5    4.60    7.30
 -20  -2  -5   -5.40    6.90
  20  -2   5   -1.00    3.90
  20  -2   5   -2.00    6.70
 -20  -2  -5    3.60    6.10
 -20   2  -5    5.70    5.50
 -20   2  -5    6.30    3.90
  20   2   5    9.70    7.40
 -20   2  -5   -2.70    7.20
 -20   2  -5   -0.80    8.70
 -22  -2  -5  197.18   14.70
  22  -2   5  207.78   11.70
 -22  -2  -5  196.98   16.50
 -22  -2  -5  193.08   16.30
  22  -2   5  203.98   16.00
 -22   2  -5  195.68   18.10
 -22   2  -5  185.08   11.60
 -22   2  -5  197.18   16.10
 -22   2  -5  205.08   14.20
  22   2   5  205.68   16.10
 -24  -2  -5    5.10    8.00
 -24  -2  -5   -0.80    6.30
  24  -2   5    7.30    8.20
 -24  -2  -5    2.10    8.30
  24   2   5   -0.20    7.90
 -24   2  -5    0.40    8.10
 -24   2  -5   -3.40    8.20
 -24   2  -5    9.90   11.20
 -24   2  -5   11.10    4.60
  26  -2   5  328.07   22.30
  26  -2   5  311.47   16.40
 -26  -2  -5  309.67   20.70
 -26  -2  -5  318.37   22.70
 -26  -2  -5  366.46   22.90
 -26   2  -5  308.37   24.90
  26   2   5  311.27   22.10
 -26   2  -5  346.47   22.60
  28  -2   5   55.69   11.00
 -28  -2  -5   57.49   10.20
 -28  -2  -5   39.50   11.10
 -28  -2  -5   70.39   13.40
 -28   2  -5   47.40    9.20
 -28   2  -5   43.80   22.00
  28   2   5   22.30   10.00
 -28   2  -5   57.49   11.80
 -30  -2  -5   22.40    9.50
 -30  -2  -5   11.60   10.90
  30  -2   5    7.10    8.60
 -30  -2  -5   28.40   11.30
 -30   2  -5    4.00   12.20
  30   2   5    8.30    9.90
 -30   2  -5    6.60    9.70
 -30   2  -5   -4.70    8.20
 -32  -2  -5   34.50   11.40
  32  -2   5   26.70   10.10
 -32  -2  -5   40.70   12.20
  32   2   5   17.70   10.80
 -32   2  -5   16.20   13.70
 -32   2  -5   28.20   11.00
 -32   2  -5    0.30    8.80
 -33  -3   5   15.30   11.60
  33  -3  -5   32.20    9.60
 -33  -3   5    6.00    9.00
 -33  -3   5   26.80    9.20
 -33   3   5   36.30   14.00
  33   3  -5    8.10   10.00
 -33   3   5   34.60   12.80
 -31  -3   5   -0.40   10.50
  31  -3  -5   16.00    8.00
 -31  -3   5   14.90    7.90
  31  -3  -5   20.30    5.30
 -31  -3   5   -2.00    8.70
  31   3  -5   -0.40    9.20
 -31   3   5    0.30   10.60
 -31   3   5   -8.30   11.20
 -29  -3   5   55.89   11.20
 -29  -3   5   59.99   13.90
 -29  -3   5   50.59   10.50
  29  -3  -5   75.79    7.60
  29   3  -5   51.69   18.20
 -29   3   5   51.39   14.30
  27  -3  -5   55.99    7.00
 -27  -3   5   45.90   10.60
 -27  -3   5   59.29   10.80
  27  -3  -5   55.49   10.20
  27   3  -5   51.39   11.20
  27   3  -5   65.49    8.10
 -27   3   5   32.60   11.70
 -27   3   5   47.80   12.30
 -25  -3   5   47.60   11.80
  25  -3  -5   87.99    7.90
 -25  -3   5   70.29   11.50
  25  -3  -5   60.19   10.30
 -25  -3   5   72.19   11.40
  25   3  -5   76.29    7.90
  25   3  -5   51.39   10.70
 -25   3   5   81.59   13.10
 -25   3   5   76.79   13.20
  23  -3  -5   19.30    7.40
 -23  -3   5   17.50    8.30
  23  -3  -5   30.30    6.20
 -23  -3   5   21.10    8.20
 -23  -3   5    6.20    9.10
 -23   3   5   18.00    9.70
  23   3  -5   25.30    5.50
  23   3  -5   22.00    8.80
 -23   3   5   27.80   10.20
  21  -3  -5  190.28   14.80
 -21  -3   5  202.18   17.60
  21  -3  -5  204.08   13.00
 -21  -3   5  208.78   15.80
 -21  -3   5  204.98   15.00
 -21   3   5  203.88   16.70
  21   3  -5  195.08   15.60
 -21   3   5  191.38   17.40
 -19  -3   5    3.00    8.00
  19  -3  -5    3.70    5.90
  19  -3  -5    6.50    5.50
 -19  -3   5    4.80    7.20
  19   3  -5   -0.90    6.60
 -19   3   5    7.00    8.40
 -19   3   5   -0.30   10.10
 -17  -3   5   38.30    9.60
 -17  -3   5   47.50    8.80
  17  -3  -5   42.50    6.90
 -17  -3   5   37.20    8.40
  17  -3  -5   49.00    8.40
 -17   3   5   47.30    9.30
  17   3  -5   46.00    8.70
 -17   3   5   34.80    9.50
 -15  -3   5   10.10    7.90
  15  -3  -5   12.30    6.00
  15  -3  -5   11.00    5.20
 -15  -3   5    7.90    7.00
 -15  -3   5    0.20    6.00
 -15   3   5   14.80    8.00
 -15   3   5    5.00    7.30
  15   3  -5    3.60    5.90
 -13  -3   5  405.86   22.20
 -13  -3   5  379.96   23.00
  13  -3  -5  415.16   21.80
  13  -3  -5  390.96   20.60
 -13  -3   5  373.36   22.10
 -13   3   5  436.76   23.10
  13   3  -5  401.46   21.90
 -13   3   5  365.26   21.50
 -11  -3   5   68.19    9.90
  11  -3  -5   57.89    7.30
  11  -3  -5   82.19    8.80
 -11  -3   5   77.19    9.50
  11   3  -5   69.09    8.30
 -11   3   5   84.39    9.80
 -11   3   5   61.09    8.60
  -9  -3   5   42.30    7.50
  -9  -3   5   58.49    9.10
   9  -3  -5   61.79    7.80
   9  -3  -5   48.30    6.40
   9  -3  -5   60.39    7.30
   9   3  -5   59.09    8.60
  -9   3   5   57.69    7.10
  -9   3   5   65.99    8.70
   9   3  -5   62.79    8.40
  -7  -3   5  856.51   40.90
   7  -3  -5  841.52   39.30
   7  -3  -5  825.82   38.30
   7  -3  -5  826.62   39.70
  -7  -3   5  812.62   40.20
  -7   3   5  860.81   40.00
   7   3  -5  829.32   39.80
  -7   3   5  786.02   38.20
   7   3  -5  849.81   39.80
   5  -3  -5   81.09    8.00
   5  -3  -5   81.29    8.90
  -5  -3   5   82.79    8.60
  -5  -3   5   83.89    9.70
   5   3  -5   74.49    8.50
   5   3  -5   81.49    8.20
  -5   3   5   78.99    8.10
  -3  -3   5    0.10    5.20
   3  -3  -5    2.00    4.60
   3  -3  -5    0.70    4.20
  -3  -3   5    9.20    5.10
  -3   3   5    7.50    4.90
   3   3  -5   -0.30    5.10
   3   3  -5    0.80    4.60
   1  -3  -5   10.70    3.80
  -1  -3   5    8.60    6.00
   1  -3  -5   24.10    5.90
  -1  -3   5   13.10    5.10
  -1   3   5    3.20    4.00
   1   3  -5   12.70    5.90
  -1   3   5   11.30    5.10
   1   3  -5   10.80    5.10
  -1  -3  -5   60.79    7.60
   1  -3   5   54.39    7.10
  -1  -3  -5   72.59    7.50
   1  -3   5   52.89    5.40
  -1  -3  -5   54.09    5.90
   1  -3   5   55.59    8.20
   1   3   5   57.89    6.50
  -1   3  -5   46.90    5.30
   1   3   5   66.39    6.60
  -1   3  -5   52.39    7.70
   1   3   5   65.29    7.80
  -1   3  -5   58.59    6.80
   3  -3   5   65.69    7.90
   3  -3   5   62.59    7.50
  -3  -3  -5   60.29    6.10
  -3  -3  -5   64.19    6.80
  -3  -3  -5   68.79    7.90
  -3   3  -5   74.59    8.40
  -3   3  -5   69.79    8.70
   3   3   5   69.79    6.70
  -3   3  -5   71.49    6.40
  -3   3  -5   71.99    7.10
   3   3   5   66.99    8.10
  -5  -3  -5  321.77   15.80
   5  -3   5  310.07   16.60
  -5  -3  -5  322.37   18.00
  -5  -3  -5  319.67   17.20
   5  -3   5  330.27   16.50
   5  -3   5  342.27   18.40
   5   3   5  320.07   16.00
  -5   3  -5  329.37   18.20
  -5   3  -5  324.97   16.90
  -5   3  -5  338.47   19.10
  -5   3  -5  274.27   17.50
   5   3   5  325.27   18.10
  -7  -3  -5  187.78   12.90
   7  -3   5  190.08   10.90
  -7  -3  -5  205.28   12.70
   7  -3   5  180.08   11.80
   7  -3   5  201.68   13.00
   7   3   5  196.68    9.90
   7   3   5  217.78   13.60
  -7   3  -5  192.78   13.20
  -7   3  -5  205.18   14.10
  -7   3  -5  191.18   11.50
   7   3   5  188.28   10.10
  -9  -3  -5   -2.10    5.20
  -9  -3  -5    7.40    5.60
   9  -3   5    4.80    3.70
   9  -3   5    7.70    4.80
   9  -3   5   -0.30    4.60
  -9   3  -5   10.20    6.70
  -9   3  -5    4.30    5.80
   9   3   5   11.90    5.80
  -9   3  -5   11.90    4.70
  11  -3   5   14.80    5.50
 -11  -3  -5   14.90    6.40
 -11  -3  -5   18.80    7.20
 -11  -3  -5    7.00    5.80
  11  -3   5   16.20    5.70
  11   3   5    6.20    5.80
  11   3   5    6.30    4.70
 -11   3  -5   18.50    7.40
 -11   3  -5   17.70    4.20
 -11   3  -5    9.00    6.60
  13  -3   5  110.99   10.80
 -13  -3  -5  113.59    9.80
 -13  -3  -5  104.29   17.80
  13  -3   5  128.59   10.50
  13  -3   5  115.09    7.80
 -13  -3  -5  127.29   11.40
  13   3   5  135.59   13.00
 -13   3  -5  118.19    7.80
 -13   3  -5  127.79   12.00
 -13   3  -5  156.38   22.30
  15  -3   5  190.88   13.20
  15  -3   5  172.78   10.10
 -15  -3  -5  186.08   14.00
 -15  -3  -5  198.78   13.20
 -15  -3  -5  164.08   14.00
 -15   3  -5  182.98   10.20
 -15   3  -5  190.18   15.70
  15   3   5  187.08   14.10
 -15   3  -5  199.28   16.90
  17  -3   5   69.89    9.90
 -17  -3  -5   77.29    9.70
 -17  -3  -5   55.39    9.10
 -17  -3  -5   71.29   10.80
  17  -3   5   62.19    5.40
 -17   3  -5   87.39   12.20
 -17   3  -5   60.29   11.00
 -17   3  -5   55.79    5.30
  17   3   5   66.29   10.00
 -19  -3  -5   85.99   11.30
 -19  -3  -5   90.59   11.10
  19  -3   5   88.99   11.40
 -19  -3  -5  117.69   12.70
 -19   3  -5   97.99   12.90
  19   3   5  102.39   12.10
 -19   3  -5   90.39   10.50
 -19   3  -5  107.29   14.50
  21  -3   5    2.10    7.20
 -21  -3  -5   -1.30    7.70
 -21  -3  -5   -3.60    6.50
 -21  -3  -5   13.80    7.90
 -21   3  -5    2.00    6.40
 -21   3  -5    7.40    9.30
 -21   3  -5  -10.00    9.40
  21   3   5   -2.10    7.40
 -23  -3  -5   -2.20    8.40
 -23  -3  -5    8.20    8.00
 -23  -3  -5    1.90    7.00
  23  -3   5    4.30    7.60
 -23   3  -5    1.00    8.50
  23   3   5    8.70    8.10
 -23   3  -5    2.90    6.70
 -23   3  -5   -5.30   10.30
 -25  -3  -5   11.80   10.30
 -25  -3  -5    9.30    7.80
 -25  -3  -5   11.60    8.60
  25  -3   5   -3.40    7.50
  25   3   5    7.20    8.30
 -25   3  -5    2.40    8.60
 -25   3  -5   10.20    7.80
 -25   3  -5    9.20   11.30
  27  -3   5   12.90    8.40
 -27  -3  -5   21.60    8.70
 -27  -3  -5   -4.50    9.10
 -27  -3  -5    0.20    8.40
 -27   3  -5    5.10    8.80
  27   3   5   -1.90    9.40
 -27   3  -5   -7.30   12.00
 -27   3  -5   10.60    8.30
 -29  -3  -5   45.00   12.00
 -29  -3  -5   37.20   10.10
  29  -3   5   45.60   11.50
 -29   3  -5   67.19   12.70
 -29   3  -5   31.70    9.70
 -29   3  -5   38.20   14.50
  29   3   5   32.60   11.20
 -31  -3  -5   -1.90    8.70
  31  -3   5   20.30    9.20
 -31  -3  -5    9.50    8.90
 -31  -3  -5   25.30   12.10
  31   3   5    5.30    9.90
 -31   3  -5    2.90   13.20
 -31   3  -5   -7.80    8.80
 -31   3  -5   -7.40    9.80
 -30  -4   5   12.30    7.90
 -30  -4   5    3.60   10.50
  30  -4  -5   -0.60    8.10
 -30  -4   5    8.70    9.70
  30   4  -5  -11.90    8.40
 -30   4   5    1.10   11.10
 -30   4   5   -1.60   10.80
 -28  -4   5    4.90    8.70
 -28  -4   5    6.20   11.00
  28  -4  -5   20.10    4.10
  28  -4  -5   -3.40    6.80
 -28  -4   5   13.40    7.60
  28   4  -5   -5.20    8.70
  28   4  -5   18.50    5.20
 -28   4   5   -8.90   10.80
  26  -4  -5   15.10    4.60
 -26  -4   5    0.40    7.20
 -26  -4   5    6.80   10.00
 -26  -4   5   -5.00    9.20
  26   4  -5   13.30   10.50
 -26   4   5   19.50   10.50
 -26   4   5    4.30   10.80
 -24  -4   5    0.60    9.80
 -24  -4   5   -2.50    8.70
  24  -4  -5    8.20    4.40
 -24  -4   5    3.70    6.50
  24  -4  -5   -8.10    6.80
 -24   4   5   -5.00    8.60
 -24   4   5    9.70   11.20
  24   4  -5    6.90    8.50
  22  -4  -5   52.59    9.50
 -22  -4   5   72.29   12.90
 -22  -4   5   50.59   10.10
  22  -4  -5   61.99    7.00
 -22  -4   5   58.69   11.50
 -22   4   5   45.60   12.50
 -22   4   5   50.19   12.20
  22   4  -5   53.09   10.90
 -20  -4   5   16.90    7.40
  20  -4  -5   23.00    8.30
 -20  -4   5   19.60    8.80
  20  -4  -5   31.60    5.90
 -20  -4   5   23.80    8.90
  20   4  -5   13.80    7.90
 -20   4   5   31.30   10.30
 -20   4   5   21.00    9.60
 -18  -4   5   10.40    8.60
  18  -4  -5   -2.40    6.10
 -18  -4   5   13.70    8.80
 -18  -4   5   11.50    7.10
  18  -4  -5   12.20    5.20
  18   4  -5   -0.90    6.90
 -18   4   5    6.60    8.60
  16  -4  -5   35.60    8.30
 -16  -4   5   45.30   10.60
 -16  -4   5   28.10    9.00
 -16  -4   5   42.40   11.50
  16  -4  -5   36.50    6.30
 -16   4   5   43.40    9.60
  16   4  -5   34.40    8.70
 -16   4   5   40.20   10.20
 -14  -4   5   17.10    8.20
  14  -4  -5   29.60    6.10
 -14  -4   5   34.20    8.00
 -14  -4   5   13.10    8.10
  14  -4  -5   18.40    6.90
 -14   4   5   24.40    8.30
 -14   4   5   28.40    8.90
  14   4  -5   21.40    7.40
 -12  -4   5   41.50    8.10
 -12  -4   5   39.40    9.20
  12  -4  -5   21.10    6.80
  12  -4  -5   33.10    6.60
 -12   4   5   28.60    8.30
 -12   4   5   43.10    8.70
  12   4  -5   35.40    8.00
 -10  -4   5   76.79    9.30
  10  -4  -5   75.99   14.80
  10  -4  -5   68.99    7.80
 -10  -4   5   84.49   11.80
 -10   4   5   68.89   10.10
  10   4  -5  103.89   13.10
 -10   4   5   71.09    8.90
  -8  -4   5   70.29    9.30
   8  -4  -5   74.99    7.20
   8  -4  -5   76.29    9.20
   8  -4  -5   71.99    8.00
  -8  -4   5   82.19   11.50
  -8   4   5   67.89    9.40
  -8   4   5   69.99    8.50
   8   4  -5   67.29    9.00
   8   4  -5   72.39    9.50
  -6  -4   5    0.30    5.90
   6  -4  -5   -4.30    5.20
   6  -4  -5    0.00    4.40
  -6  -4   5    2.60    5.30
  -6   4   5    4.00    6.00
   6   4  -5    1.10    5.80
   6   4  -5    4.80    5.40
  -6   4   5   15.10    4.10
  -4  -4   5   20.90    6.10
   4  -4  -5   19.60    6.30
  -4  -4   5   16.60    6.80
   4  -4  -5   16.70    5.70
   4   4  -5   16.00    6.10
   4   4  -5    9.10    6.40
  -4   4   5   23.40    6.30
   2  -4  -5  106.39    7.40
  -2  -4   5   92.59    9.70
   2  -4  -5   97.19    9.10
   2  -4  -5   95.69   10.00
  -2  -4   5  110.09   11.20
  -2   4   5  109.39    9.30
   2   4  -5  107.89   10.20
   2   4  -5  104.59    9.00
   0  -4  -5    9.40    5.40
   0  -4  -5    5.20    4.00
   0  -4   5   -2.40    6.20
   0  -4   5    1.90    4.80
   0   4   5    6.80    5.00
   0   4   5   -5.80    5.00
   0   4   5   -1.10    3.30
   0   4  -5    7.70    5.90
   0   4  -5   -2.60    4.60
   2  -4   5  186.08   13.60
   2  -4   5  212.38   11.80
  -2  -4  -5  209.18   13.80
  -2  -4  -5  201.28   12.30
  -2   4  -5  212.28   14.70
   2   4   5  222.18   14.30
  -2   4  -5  215.88   14.00
  -2   4  -5  181.78   11.70
   2   4   5  224.18   12.70
  -2   4  -5  217.08   12.80
   4  -4   5   51.49    6.20
  -4  -4  -5   63.69    8.50
  -4  -4  -5   53.19    7.20
   4  -4   5   64.39    8.50
   4   4   5   54.49    6.50
   4   4   5   51.79    5.20
   4   4   5   51.09    8.40
  -4   4  -5   62.69    6.80
  -4   4  -5   65.39    9.70
  -4   4  -5   56.79    8.50
   6  -4   5   74.09    7.80
   6  -4   5   76.59    8.90
  -6  -4  -5   76.29    8.20
  -6  -4  -5   76.99    9.00
   6  -4   5   78.79    8.20
  -6   4  -5   76.89   10.30
  -6   4  -5   85.29    9.20
  -6   4  -5   83.79    7.40
   6   4   5   73.29    6.60
   6   4   5   81.99    9.40
  -8  -4  -5   -0.90    5.00
   8  -4   5   -1.10    4.70
   8  -4   5    2.10    3.30
  -8   4  -5    1.40    4.30
   8   4   5    4.40    3.50
  -8   4  -5   -5.30    6.40
   8   4   5    5.30    2.70
 -10  -4  -5   -2.70    5.10
  10  -4   5    6.30    3.80
 -10  -4  -5   -0.70    5.60
  10  -4   5    6.80    5.60
  10  -4   5   -1.90    5.00
 -10   4  -5    3.70    4.00
  10   4   5    1.70    5.50
 -10   4  -5   -0.30    6.20
 -10   4  -5    3.10    7.00
 -12  -4  -5   11.10    5.20
  12  -4   5    4.00    5.60
 -12  -4  -5   -1.70    5.60
  12  -4   5   -6.90    5.20
  12  -4   5    5.80    3.00
 -12  -4  -5    1.00    6.00
 -12   4  -5    0.80    3.50
 -12   4  -5    5.10    7.00
  12   4   5  -11.50    6.40
 -12   4  -5   -4.50    7.10
  12   4   5    1.10    6.00
  14  -4   5   80.19    9.80
 -14  -4  -5   49.60    8.90
 -14  -4  -5   49.20    8.90
 -14  -4  -5   72.89    9.20
  14  -4   5   74.19    9.90
  14   4   5   75.49   10.20
 -14   4  -5   84.49   12.50
 -14   4  -5   79.19   11.00
 -16  -4  -5   10.30    6.90
 -16  -4  -5    3.00    6.50
 -16  -4  -5   12.20    6.10
  16  -4   5    7.80    6.10
  16  -4   5    9.90    7.00
  16   4   5    3.10    6.80
 -16   4  -5    6.50    8.30
 -16   4  -5    8.60    8.40
 -18  -4  -5    8.90    7.70
 -18  -4  -5    3.00    7.10
  18  -4   5    4.90    7.20
 -18  -4  -5   14.90    7.00
 -18   4  -5    5.80    9.00
 -18   4  -5    2.80    6.90
  18   4   5   12.90    8.10
 -18   4  -5   15.40    9.30
 -20  -4  -5    3.70    6.90
  20  -4   5    1.00    7.20
 -20  -4  -5    0.70    7.10
 -20  -4  -5    5.60    8.10
 -20   4  -5    0.60    8.80
 -20   4  -5    0.40    9.60
  20   4   5   -7.30    7.30
 -20   4  -5    3.40    6.30
 -22  -4  -5   -8.70    7.50
  22  -4   5   -9.00    7.30
 -22  -4  -5    1.60    7.90
 -22  -4  -5    5.60    7.50
 -22   4  -5    9.00   11.00
 -22   4  -5   -6.50    8.70
 -22   4  -5    1.90    7.30
  22   4   5    5.70    7.90
 -24  -4  -5   12.10    9.50
 -24  -4  -5    9.40    8.60
 -24  -4  -5   21.40    9.20
  24  -4   5   10.00   12.90
 -24   4  -5   12.40    9.00
  24   4   5    2.50    9.30
 -24   4  -5    5.10   11.80
 -24   4  -5   20.30    8.80
[truncated: 344,907 more chars]
