# Supplementary material for: Crystal structure and spectroscopic properties of (E)-1,3-dimethyl-2-[3-(4-nitro­phen­yl)triaz-2-enyl­idene]-2,3-di­hydro-1H-imidazole
Source: Acta Crystallogr E Crystallogr Commun. 2021 Jan 15;77(Pt 2):130–3. doi: 10.1107/S2056989021000426 (PMC7869543; doi:10.1107/S2056989021000426)
Supplement: Supplementary file 2 [file e-77-00130-Isup2.hkl]

data_I                                                                          
_shelx_title ' fgcupch0038_0m_a.res in C2/c'                                    
_shelx_refln_list_code          4                                               
_shelx_F_calc_maximum      340.47                                               
_exptl_crystal_F_000      1088.00                                               
_reflns_d_resolution_high  0.7588                                               
                                                                                
loop_                                                                           
 _space_group_symop_operation_xyz                                               
 'x, y, z'                                                                      
 '-x, y, -z+1/2'                                                                
 'x+1/2, y+1/2, z'                                                              
 '-x+1/2, y+1/2, -z+1/2'                                                        
 '-x, -y, -z'                                                                   
 'x, -y, z-1/2'                                                                 
 '-x+1/2, -y+1/2, -z'                                                           
 'x+1/2, -y+1/2, z-1/2'                                                         
                                                                                
_cell_length_a    27.7311                                                       
_cell_length_b     7.1747                                                       
_cell_length_c    11.7849                                                       
_cell_angle_alpha  90.000                                                       
_cell_angle_beta   94.101                                                       
_cell_angle_gamma  90.000                                                       
                                                                                
_shelx_F_squared_multiplier     1.000                                           
                                                                                
loop_                                                                           
 _refln_index_h                                                                 
 _refln_index_k                                                                 
 _refln_index_l                                                                 
 _refln_F_squared_calc                                                          
 _refln_F_squared_meas                                                          
 _refln_F_squared_sigma                                                         
 _refln_observed_status                                                         
   4   0   0      17970.78      16586.66       242.73 o                         
   6   0   0       8759.68       8617.91       122.73 o                         
   8   0   0       3349.37       3265.29        52.04 o                         
  10   0   0         56.49        100.17        16.09 o                         
  12   0   0       1491.14       1406.33        37.71 o                         
  14   0   0       6995.35       7138.72       128.52 o                         
  16   0   0       3149.22       2701.09        59.05 o                         
  18   0   0        173.51        247.15        30.33 o                         
  20   0   0       2367.15       2280.10        69.31 o                         
  22   0   0        932.78        883.37        57.68 o                         
  24   0   0        347.17        325.67        43.71 o                         
  26   0   0       2449.23       2418.50        81.43 o                         
  28   0   0        853.54        802.11        54.12 o                         
  30   0   0        164.83        174.93        49.20 o                         
  32   0   0         10.78          2.98        44.03 o                         
  34   0   0        136.96        129.34        50.50 o                         
  36   0   0        169.34        283.28        50.42 o                         
   1   1   0        248.97        173.78        10.00 o                         
   3   1   0          2.08         -5.88         6.22 o                         
   5   1   0        241.58        243.32        10.55 o                         
   7   1   0       2757.00       2477.05        29.16 o                         
   9   1   0        961.21        703.91        15.64 o                         
  11   1   0        833.64        730.08        17.09 o                         
  13   1   0       2814.64       3043.98        44.10 o                         
  15   1   0       4993.84       5195.17        71.77 o                         
  17   1   0        581.03        644.90        29.84 o                         
  19   1   0         63.64         78.99        17.52 o                         
  21   1   0        161.67        202.93        21.31 o                         
  23   1   0        407.89        535.82        42.26 o                         
  25   1   0          2.61         16.30        23.52 o                         
  27   1   0        352.81        341.17        30.83 o                         
  29   1   0       1567.32       1517.93        50.28 o                         
  31   1   0        362.40        360.16        34.14 o                         
  33   1   0        187.21        241.65        36.87 o                         
  35   1   0         77.11        246.30        38.94 o                         
   0   2   0      22515.04      20563.12       302.51 o                         
   2   2   0      77846.67      74757.78       728.99 o                         
   4   2   0      15417.36      14953.92       149.18 o                         
   6   2   0       4662.08       4575.65        54.75 o                         
   8   2   0        638.00        747.69        18.21 o                         
  10   2   0        505.88        588.53        23.76 o                         
  12   2   0        193.47        213.49        17.19 o                         
  14   2   0          1.84        -12.87        14.41 o                         
  16   2   0       3567.21       3442.13        64.12 o                         
  18   2   0       1650.83       1648.51        33.84 o                         
  20   2   0        404.24        480.35        24.45 o                         
  22   2   0          4.87          6.08        18.97 o                         
  24   2   0        772.92        756.11        31.45 o                         
  26   2   0          1.93        -12.12        24.68 o                         
  28   2   0        149.96        169.51        24.22 o                         
  30   2   0         27.26         66.78        26.70 o                         
  32   2   0          0.18         81.61        35.43 o                         
  34   2   0          9.06        131.97        32.87 o                         
   1   3   0        152.59        198.66        12.21 o                         
   3   3   0       1666.42       1723.53        25.50 o                         
   5   3   0       3633.21       3659.86        45.93 o                         
   7   3   0        353.44        317.67        13.90 o                         
   9   3   0          0.95         20.14        13.39 o                         
  11   3   0       1436.61       1387.31        31.42 o                         
  13   3   0          1.39          3.47        14.90 o                         
  15   3   0         35.01         35.66        16.49 o                         
  17   3   0        166.59        176.26        21.48 o                         
  19   3   0       1987.76       1723.81        44.14 o                         
  21   3   0       4331.13       4058.93        74.73 o                         
  23   3   0        149.62        179.80        24.44 o                         
  25   3   0         75.27         80.66        27.05 o                         
  27   3   0        320.03        392.02        35.39 o                         
  29   3   0         38.89         44.61        37.78 o                         
  31   3   0         29.74         45.81        36.00 o                         
  33   3   0        158.43        212.15        47.56 o                         
   0   4   0       2498.14       2185.27        55.01 o                         
   2   4   0        106.48         93.95        15.09 o                         
   4   4   0       6275.54       6400.96        94.18 o                         
   6   4   0        998.02       1058.19        24.63 o                         
   8   4   0       2811.30       2680.95        44.93 o                         
  10   4   0        200.99        238.60        18.36 o                         
  12   4   0         36.23         76.96        16.73 o                         
  14   4   0        163.31        208.68        22.09 o                         
  16   4   0       1762.20       1652.82        42.04 o                         
  18   4   0        325.60        384.38        26.21 o                         
  20   4   0          1.55         -1.76        20.97 o                         
  22   4   0        488.81        520.68        30.56 o                         
  24   4   0         31.94         34.14        22.96 o                         
  26   4   0        195.97        235.71        30.31 o                         
  28   4   0          6.39        -24.34        35.51 o                         
  30   4   0          0.08          3.46        35.14 o                         
  32   4   0        415.68        564.20        50.11 o                         
   1   5   0       1202.65       1137.76        32.85 o                         
   3   5   0         33.39         30.31        18.21 o                         
   5   5   0       1459.67       1321.14        35.06 o                         
   7   5   0       1630.85       1644.70        36.78 o                         
   9   5   0        314.41        361.26        24.75 o                         
  11   5   0        203.68        195.78        24.55 o                         
  13   5   0         70.26         74.59        23.04 o                         
  15   5   0          1.12          0.01        22.91 o                         
  17   5   0       4665.43       4257.23        98.14 o                         
  19   5   0       3084.27       2788.55        69.16 o                         
  21   5   0        539.58        535.33        33.88 o                         
  23   5   0         14.78         43.35        25.56 o                         
  25   5   0         36.47         74.66        32.97 o                         
  27   5   0          0.90        150.00        64.52 o                         
  29   5   0        156.40        228.53        47.33 o                         
   0   6   0       1072.32       1117.97        50.36 o                         
   2   6   0       1405.62       1363.67        52.38 o                         
   4   6   0         13.21         21.18        21.99 o                         
   6   6   0         29.38         53.44        22.94 o                         
   8   6   0        319.01        354.37        27.83 o                         
  10   6   0        529.68        540.61        28.81 o                         
  12   6   0        168.42        239.31        30.75 o                         
  14   6   0        169.44        195.80        29.15 o                         
  16   6   0        580.50        677.94        37.89 o                         
  18   6   0        599.88        608.51        36.23 o                         
  20   6   0        938.86        857.80        41.34 o                         
  22   6   0        128.38        164.35        49.91 o                         
  24   6   0        212.04        250.68        43.13 o                         
  26   6   0         68.18         71.85        44.07 o                         
  28   6   0        114.66        103.77        46.07 o                         
   1   7   0        925.50        888.37        41.61 o                         
   3   7   0        824.27        878.20        42.73 o                         
   5   7   0        139.41        157.07        25.58 o                         
   7   7   0         58.34         68.58        24.92 o                         
   9   7   0          0.02         -5.75        23.57 o                         
  11   7   0         18.44         12.67        25.79 o                         
  13   7   0        665.93        608.89        37.12 o                         
  15   7   0       1132.31       1150.55        49.25 o                         
  17   7   0        173.96        178.95        32.90 o                         
  19   7   0         12.49        -11.33        28.51 o                         
  21   7   0        166.78        142.26        32.06 o                         
  23   7   0        197.01        162.03        44.69 o                         
   0   8   0         12.58         66.52        37.04 o                         
   2   8   0         89.34         96.15        27.02 o                         
   4   8   0        390.28        386.83        32.30 o                         
   6   8   0        259.39        249.80        29.50 o                         
   8   8   0          9.29         45.45        26.00 o                         
  10   8   0          8.61         65.31        28.30 o                         
  12   8   0        206.07        211.02        36.01 o                         
  14   8   0       2171.85       1920.77        91.33 o                         
  16   8   0        288.42        306.74        49.70 o                         
  18   8   0        193.82        326.30        43.35 o                         
   1   9   0          3.50         27.18        29.38 o                         
   3   9   0         73.00        125.08        35.55 o                         
   5   9   0         44.86         75.94        32.21 o                         
   7   9   0          3.04          5.14        30.23 o                         
   9   9   0         44.55         60.48        31.82 o                         
  11   9   0         37.39         28.06        34.85 o                         
 -35   1   1        216.08        267.20        38.36 o                         
 -33   1   1        139.24        191.09        32.16 o                         
 -31   1   1        303.91        293.72        35.20 o                         
 -29   1   1        602.95        597.16        36.42 o                         
 -27   1   1       2028.54       1832.86        51.50 o                         
 -25   1   1       1152.02       1124.24        41.13 o                         
 -23   1   1        110.85        102.23        25.14 o                         
 -21   1   1       1752.29       1639.65        41.19 o                         
 -19   1   1        381.75        406.96        22.33 o                         
 -17   1   1        336.99        386.87        20.08 o                         
 -15   1   1       3383.46       3275.59        49.61 o                         
 -13   1   1       5539.17       5727.54        74.91 o                         
 -11   1   1       1609.30       1833.60        25.59 o                         
  -9   1   1      12738.98      12199.61       126.16 o                         
  -7   1   1      13723.17      12274.83       122.87 o                         
  -5   1   1         15.99          0.18         9.40 o                         
  -3   1   1       9631.37       9137.52       102.42 o                         
  -1   1   1         19.20         24.31         7.30 o                         
   1   1   1         51.00         -6.90         6.90 o                         
   3   1   1       3333.41       3017.12        32.61 o                         
   5   1   1      18469.64      17425.61       192.72 o                         
   7   1   1       3480.06       3287.94        37.90 o                         
   9   1   1       7734.04       7424.05        81.62 o                         
  11   1   1        739.89        820.90        18.00 o                         
  13   1   1       2407.97       2250.95        34.10 o                         
  15   1   1       6119.19       6242.01        91.50 o                         
  17   1   1         15.75         21.22        13.71 o                         
  19   1   1        357.44        476.33        21.81 o                         
  21   1   1        182.92        211.91        19.26 o                         
  23   1   1       6454.31       6149.51       103.04 o                         
  25   1   1        369.37        475.83        30.96 o                         
  27   1   1       1315.32       1271.87        43.85 o                         
  29   1   1        799.39        798.98        38.56 o                         
  31   1   1         19.40         25.87        29.30 o                         
  33   1   1        167.89        321.12        36.80 o                         
  35   1   1          4.75        114.40        39.48 o                         
 -34   2   1         17.52         97.01        39.62 o                         
 -32   2   1         48.00        177.73        35.54 o                         
 -30   2   1         87.50         99.66        27.56 o                         
 -28   2   1          1.68         21.37        27.02 o                         
 -26   2   1        242.11        290.26        28.41 o                         
 -24   2   1        611.52        694.21        33.50 o                         
 -22   2   1          0.52         -7.81        22.61 o                         
 -20   2   1         23.44         -2.60        17.08 o                         
 -18   2   1         81.41        156.90        16.86 o                         
 -16   2   1       4624.40       4803.52        68.16 o                         
 -14   2   1       1929.06       1679.39        32.11 o                         
 -12   2   1       3292.73       3120.32        46.58 o                         
 -10   2   1        381.69        392.27        19.66 o                         
  -8   2   1         73.58        123.46        11.02 o                         
  -6   2   1       1724.61       1339.93        23.70 o                         
  -4   2   1        215.37        195.27        11.85 o                         
  -2   2   1      22959.18      21991.56       222.75 o                         
   0   2   1        168.48        218.90        11.93 o                         
   2   2   1     115922.95     110186.04      1101.76 o                         
   4   2   1        883.67       1113.56        18.60 o                         
   6   2   1       6144.40       5908.76        74.91 o                         
   8   2   1       1688.80       1587.31        25.86 o                         
  10   2   1          2.63        -11.58        11.58 o                         
  12   2   1        822.71        725.41        24.83 o                         
  14   2   1         96.94        157.61        16.63 o                         
  16   2   1        794.34        816.03        27.00 o                         
  18   2   1       3884.36       3400.01        65.00 o                         
  20   2   1          7.16         10.55        16.47 o                         
  22   2   1       2142.10       1891.82        40.37 o                         
  24   2   1       2008.52       1761.64        40.22 o                         
  26   2   1        307.34        385.43        29.96 o                         
  28   2   1       1221.12       1280.64        50.75 o                         
  30   2   1        438.09        501.95        46.64 o                         
  32   2   1        246.96        306.32        37.31 o                         
  34   2   1        273.85        361.14        44.58 o                         
 -33   3   1        586.25        653.47        45.31 o                         
 -31   3   1        859.60        982.53        53.68 o                         
 -29   3   1          6.64         68.95        34.98 o                         
 -27   3   1        114.11        120.50        30.47 o                         
 -25   3   1       1844.92       1643.28        51.53 o                         
 -23   3   1         27.56         81.54        31.84 o                         
 -21   3   1       1906.73       1725.49        49.34 o                         
 -19   3   1        395.64        415.94        30.23 o                         
 -17   3   1        553.15        571.15        25.27 o                         
 -15   3   1          7.02         14.03        15.85 o                         
 -13   3   1          0.32         -5.13        15.11 o                         
 -11   3   1        794.21        842.73        29.15 o                         
  -9   3   1        478.59        584.27        22.87 o                         
  -7   3   1       1211.71       1185.19        24.77 o                         
  -5   3   1       7421.03       7174.42        87.73 o                         
  -3   3   1          5.58          8.38         9.69 o                         
  -1   3   1       1606.67       1818.93        27.34 o                         
   1   3   1         13.54         43.93        11.66 o                         
   3   3   1       3313.50       2994.69        37.75 o                         
   5   3   1       3063.99       2928.43        38.36 o                         
   7   3   1         33.93         38.17        10.57 o                         
   9   3   1        104.48         87.09        13.82 o                         
  11   3   1       2779.06       2571.63        45.43 o                         
  13   3   1        394.13        383.96        20.77 o                         
  15   3   1        490.27        547.45        26.00 o                         
  17   3   1       2825.84       2791.39        63.55 o                         
  19   3   1       1666.02       1543.91        39.20 o                         
  21   3   1       3309.67       3019.12        67.25 o                         
  23   3   1        668.36        633.54        33.12 o                         
  25   3   1        105.75        150.24        34.07 o                         
  27   3   1         62.14         87.36        34.57 o                         
  29   3   1        645.67        583.47        48.81 o                         
  31   3   1       1657.85       1775.84        67.13 o                         
  33   3   1        360.86        520.25        50.33 o                         
 -32   4   1          5.11        101.20        52.41 o                         
 -30   4   1        310.92        373.90        39.87 o                         
 -28   4   1         22.45         52.09        28.56 o                         
 -26   4   1        575.16        553.97        36.37 o                         
 -24   4   1        501.15        496.16        39.62 o                         
 -22   4   1       2599.31       2348.61        59.12 o                         
 -20   4   1       1083.10        919.22        38.90 o                         
 -18   4   1       1211.77       1176.58        40.88 o                         
 -16   4   1       2580.34       2424.25        64.74 o                         
 -14   4   1         39.00         10.28        22.41 o                         
 -12   4   1        125.98        106.56        22.51 o                         
 -10   4   1       3163.34       3240.24        54.53 o                         
  -8   4   1        510.12        499.43        18.43 o                         
  -6   4   1          7.78         16.63        13.46 o                         
  -4   4   1         29.59         20.70        14.14 o                         
  -2   4   1        107.15         87.31        14.34 o                         
   0   4   1        668.08        647.68        20.89 o                         
   2   4   1       4594.86       4278.46        64.16 o                         
   4   4   1      11131.05      10754.12       144.40 o                         
   6   4   1       5149.66       5154.69        74.47 o                         
   8   4   1       1274.12       1278.14        27.55 o                         
  10   4   1        350.23        254.91        21.51 o                         
  12   4   1          8.40         13.46        16.01 o                         
  14   4   1          1.23         10.88        17.60 o                         
  16   4   1        964.53        906.35        31.88 o                         
  18   4   1       3707.33       3294.55        72.40 o                         
  20   4   1       2026.48       2004.69        75.24 o                         
  22   4   1        841.99        884.16        49.86 o                         
  24   4   1        145.58        164.09        34.97 o                         
  26   4   1         13.73        -11.27        32.41 o                         
  28   4   1        310.02        381.26        45.54 o                         
  30   4   1        109.92        166.11        39.41 o                         
  32   4   1       1409.85       1654.76       113.32 o                         
 -31   5   1        171.43        234.36        74.44 o                         
 -29   5   1        201.78        208.82        46.78 o                         
 -27   5   1         66.71         91.37        32.11 o                         
 -25   5   1        181.06        213.37        35.66 o                         
 -23   5   1         14.71         39.01        29.25 o                         
 -21   5   1         88.88         33.04        38.59 o                         
 -19   5   1       1780.18       1800.71        56.49 o                         
 -17   5   1       1177.91       1086.65        44.80 o                         
 -15   5   1         11.16         -6.80        24.72 o                         
 -13   5   1          7.79          4.12        25.86 o                         
 -11   5   1        105.44        186.25        18.89 o                         
  -9   5   1         49.16         39.03        17.36 o                         
  -7   5   1        597.35        638.46        25.48 o                         
  -5   5   1         60.22         82.63        18.72 o                         
  -3   5   1         50.44         81.27        18.88 o                         
  -1   5   1        728.35        783.43        30.88 o                         
   1   5   1        143.00        114.10        19.91 o                         
   3   5   1        589.40        691.46        29.17 o                         
   5   5   1       1149.24       1325.56        33.32 o                         
   7   5   1       1134.97       1114.01        32.91 o                         
   9   5   1         12.60         28.43        15.65 o                         
  11   5   1        414.28        464.42        30.83 o                         
  13   5   1        163.99        189.13        21.44 o                         
  15   5   1        113.28        149.41        22.35 o                         
  17   5   1       3138.28       2944.30        89.00 o                         
  19   5   1        331.88        349.03        29.85 o                         
  21   5   1        376.80        351.77        38.30 o                         
  23   5   1         24.40         16.28        31.79 o                         
  25   5   1         99.79        100.42        37.22 o                         
  27   5   1        102.81        194.77        38.88 o                         
  29   5   1        321.45        416.77        72.65 o                         
 -28   6   1         42.05         90.23        44.01 o                         
 -26   6   1        829.75        804.02        58.80 o                         
 -24   6   1         19.22         47.04        32.55 o                         
 -22   6   1        401.60        444.93        39.48 o                         
 -20   6   1        633.46        653.18        43.27 o                         
 -18   6   1          2.50         63.56        32.23 o                         
 -16   6   1        932.85        920.11        45.37 o                         
 -14   6   1       1837.46       1816.44        68.53 o                         
 -12   6   1       1969.76       1892.51        42.78 o                         
 -10   6   1        199.82        214.87        22.95 o                         
  -8   6   1       1821.05       1742.02        46.34 o                         
  -6   6   1         48.21         82.00        23.60 o                         
  -4   6   1       1584.84       1456.21        43.76 o                         
  -2   6   1         79.38         46.54        22.69 o                         
   0   6   1          4.25         36.45        22.67 o                         
   2   6   1        145.71        140.53        22.89 o                         
   4   6   1        222.66        202.36        24.20 o                         
   6   6   1        297.60        353.82        28.42 o                         
   8   6   1        651.73        757.83        31.22 o                         
  10   6   1        291.87        331.12        25.36 o                         
  12   6   1        140.34        177.94        27.34 o                         
  14   6   1        373.30        376.68        31.15 o                         
  16   6   1       1705.98       1610.65        50.14 o                         
  18   6   1        602.16        621.60        35.84 o                         
  20   6   1         62.91         63.53        37.24 o                         
  22   6   1        595.30        494.32        48.52 o                         
  24   6   1        124.07         60.60        36.06 o                         
  26   6   1         42.04         -1.19        41.35 o                         
 -23   7   1         21.35         65.64        33.35 o                         
 -21   7   1         31.57          5.52        39.17 o                         
 -19   7   1        190.61        246.98        35.08 o                         
 -17   7   1       1517.44       1459.53        58.32 o                         
 -15   7   1       2775.59       2727.10        82.16 o                         
 -13   7   1         97.34        111.58        28.87 o                         
 -11   7   1        384.07        382.03        29.83 o                         
  -9   7   1         58.44         48.55        25.57 o                         
  -7   7   1         10.42         -9.42        23.81 o                         
  -5   7   1          1.36        -19.01        26.07 o                         
  -3   7   1         62.69         66.46        24.63 o                         
  -1   7   1         84.73        125.77        25.08 o                         
   1   7   1         22.29         45.44        28.56 o                         
   3   7   1        883.09        908.01        41.59 o                         
   5   7   1        168.37        164.60        26.06 o                         
   7   7   1        294.28        277.05        29.28 o                         
   9   7   1        700.29        717.44        37.28 o                         
  11   7   1         37.02         59.37        23.34 o                         
  13   7   1        135.06        162.29        30.32 o                         
  15   7   1        271.68        372.54        38.76 o                         
  17   7   1        204.06        181.23        34.65 o                         
  19   7   1         20.37         38.39        28.34 o                         
  21   7   1         83.55         99.25        45.18 o                         
  23   7   1        145.05        219.27        40.84 o                         
 -18   8   1         35.29        -24.14        37.90 o                         
 -16   8   1         28.32         57.78        33.43 o                         
 -14   8   1        166.74        233.87        38.56 o                         
 -12   8   1        497.79        471.32        32.82 o                         
 -10   8   1        684.59        712.83        40.75 o                         
  -8   8   1         43.94         64.57        26.79 o                         
  -6   8   1          6.91         19.15        25.26 o                         
  -4   8   1         13.96         56.29        25.73 o                         
  -2   8   1        108.19        102.56        26.60 o                         
   0   8   1        501.45        495.94        35.28 o                         
   2   8   1        126.84        159.20        26.74 o                         
   4   8   1         94.81        114.03        27.13 o                         
   6   8   1        176.73        197.42        27.63 o                         
   8   8   1          0.54         68.22        26.31 o                         
  10   8   1         22.51         78.23        31.05 o                         
  12   8   1        261.21        267.59        36.44 o                         
  14   8   1         16.77         70.11        31.06 o                         
  16   8   1          0.37         29.64        29.39 o                         
  18   8   1          0.05        -16.34        37.67 o                         
 -11   9   1        364.03        378.60        53.61 o                         
  -9   9   1        106.66        111.99        33.45 o                         
  -7   9   1         11.16         43.48        27.79 o                         
  -5   9   1         11.97         45.34        31.48 o                         
  -3   9   1          2.69         21.04        43.63 o                         
  -1   9   1        571.99        665.61        50.93 o                         
   1   9   1        586.39        577.48        41.67 o                         
   3   9   1        119.63        146.22        30.69 o                         
   5   9   1          0.34        -12.56        29.86 o                         
   7   9   1         39.20        115.29        33.46 o                         
   9   9   1        176.82        226.33        41.42 o                         
 -36   0   2        141.71        127.07        54.11 o                         
 -34   0   2        305.70        357.45        60.68 o                         
 -32   0   2        392.51        354.87        49.63 o                         
 -30   0   2        180.09        263.56        45.67 o                         
 -28   0   2        670.96        670.97        52.48 o                         
 -26   0   2        986.55       1015.69        68.52 o                         
 -24   0   2         20.60         36.98        34.73 o                         
 -22   0   2         45.79         87.77        32.10 o                         
 -20   0   2       1276.06       1022.54        48.10 o                         
 -18   0   2         63.14        118.54        28.28 o                         
 -16   0   2        145.96        261.92        29.10 o                         
 -14   0   2      36501.61      37291.36       582.43 o                         
 -12   0   2      13039.05      12920.95       222.51 o                         
 -10   0   2       9779.23       9039.17       131.40 o                         
  -8   0   2         25.24         27.86        13.33 o                         
  -6   0   2       1696.72       1543.95        29.84 o                         
  -4   0   2      16482.04      15740.17       220.03 o                         
  -2   0   2       1912.87       1731.10        29.68 o                         
   0   0   2     100847.12     110524.88      3404.07 o                         
   2   0   2       4261.07       4632.99        68.22 o                         
   4   0   2       1860.50       1762.94        32.04 o                         
   6   0   2      19173.23      17965.75       251.57 o                         
   8   0   2         40.50         39.88        14.87 o                         
  10   0   2        966.04        733.97        23.35 o                         
  12   0   2        826.99        757.54        31.33 o                         
  14   0   2        415.58        478.76        35.15 o                         
  16   0   2        292.27        434.57        26.12 o                         
  18   0   2          0.04         23.43        21.50 o                         
  20   0   2       4381.35       4124.54       103.95 o                         
  22   0   2        398.99        463.40        54.83 o                         
  24   0   2       3013.23       2847.54        86.75 o                         
  26   0   2       2030.44       1790.95        69.44 o                         
  28   0   2         41.00         78.61        37.54 o                         
  30   0   2        105.95        151.81        44.75 o                         
  32   0   2        135.30        230.10        47.51 o                         
  34   0   2        401.56        544.66        58.29 o                         
 -35   1   2          6.19         95.34        35.20 o                         
 -33   1   2         22.86         89.51        31.78 o                         
 -31   1   2          0.92         34.78        29.36 o                         
 -29   1   2        640.44        603.67        36.22 o                         
 -27   1   2       1579.68       1264.50        44.29 o                         
 -25   1   2        118.89        151.55        28.53 o                         
 -23   1   2         28.59         53.51        23.34 o                         
 -21   1   2        399.46        410.84        27.02 o                         
 -19   1   2        265.57        293.16        21.50 o                         
 -17   1   2        724.38        759.97        26.23 o                         
 -15   1   2         12.15         29.99        13.54 o                         
 -13   1   2       4061.01       4032.37        55.52 o                         
 -11   1   2         43.19         48.29        10.84 o                         
  -9   1   2        434.74        497.19        15.78 o                         
  -7   1   2       3314.42       3030.48        40.46 o                         
  -5   1   2         44.59         37.06        11.14 o                         
  -3   1   2       2706.39       2729.43        35.26 o                         
  -1   1   2       8926.71       9152.95       103.16 o                         
   1   1   2      17272.76      17894.03       186.25 o                         
   3   1   2       9439.95       9628.11       102.24 o                         
   5   1   2        560.66        598.47        15.34 o                         
   7   1   2       1931.01       1829.47        28.55 o                         
   9   1   2       5225.87       5206.40        61.55 o                         
  11   1   2         57.47         49.09        10.29 o                         
  13   1   2        685.64        675.28        20.47 o                         
  15   1   2       1910.75       1658.91        32.17 o                         
  17   1   2         27.20         18.92        14.68 o                         
  19   1   2          5.15         19.40        15.59 o                         
  21   1   2       1459.51       1426.04        34.53 o                         
  23   1   2       5566.70       5257.21        86.07 o                         
  25   1   2       2911.31       2865.76        61.30 o                         
  27   1   2        161.87        167.20        27.72 o                         
  29   1   2        119.60        157.93        28.17 o                         
  31   1   2        305.82        349.87        40.39 o                         
  33   1   2         47.65        104.65        32.92 o                         
  35   1   2         90.04        174.05        43.58 o                         
 -34   2   2        105.71        197.68        36.98 o                         
 -32   2   2        246.63        298.44        32.60 o                         
 -30   2   2         53.82         95.00        38.02 o                         
 -28   2   2        468.04        505.62        33.74 o                         
 -26   2   2         40.76         60.83        25.13 o                         
 -24   2   2          0.73          3.72        20.02 o                         
 -22   2   2        837.70        728.92        29.49 o                         
 -20   2   2        297.02        371.95        24.05 o                         
 -18   2   2        232.64        291.35        24.89 o                         
 -16   2   2       2767.51       2727.16        48.51 o                         
 -14   2   2        348.97        311.63        18.12 o                         
 -12   2   2       3077.91       3380.40        52.70 o                         
 -10   2   2       7935.79       7671.64       104.33 o                         
  -8   2   2       2122.46       2029.69        29.29 o                         
  -6   2   2       7662.20       6850.02        86.29 o                         
  -4   2   2         76.46         61.76        12.09 o                         
  -2   2   2       1557.43       1572.48        26.45 o                         
   0   2   2        521.65        533.13        14.55 o                         
   2   2   2      95542.64      95593.13       982.40 o                         
   4   2   2       5973.11       5840.36        71.02 o                         
   6   2   2       1510.27       1367.48        20.32 o                         
   8   2   2       2152.73       2249.54        37.47 o                         
  10   2   2         52.64         95.90        18.60 o                         
  12   2   2         41.49         51.15        20.44 o                         
  14   2   2        280.99        254.26        24.05 o                         
  16   2   2        187.29        255.88        26.55 o                         
  18   2   2        103.99         85.99        24.56 o                         
  20   2   2        811.49        801.40        32.27 o                         
  22   2   2        921.26        938.29        26.59 o                         
  24   2   2         33.30         71.73        24.40 o                         
  26   2   2        346.51        349.71        25.95 o                         
  28   2   2        572.98        520.69        41.60 o                         
  30   2   2        177.83        176.96        41.88 o                         
  32   2   2        182.45        322.16        43.00 o                         
  34   2   2        556.85        737.19        53.30 o                         
 -33   3   2         89.31        228.93        44.77 o                         
 -31   3   2         49.43        106.01        35.08 o                         
 -29   3   2        203.01        278.25        57.79 o                         
 -27   3   2        174.00        184.66        30.09 o                         
 -25   3   2        650.92        623.18        41.78 o                         
 -23   3   2        131.44        130.61        22.21 o                         
 -21   3   2        454.92        417.06        28.59 o                         
 -19   3   2       1256.36       1184.95        38.77 o                         
 -17   3   2        229.31        228.28        19.48 o                         
 -15   3   2        390.55        393.77        19.78 o                         
 -13   3   2        143.38        143.04        16.66 o                         
 -11   3   2       1177.30       1158.36        29.40 o                         
  -9   3   2       2416.41       2352.68        40.19 o                         
  -7   3   2         42.38         66.55        12.95 o                         
  -5   3   2        754.78        731.17        21.18 o                         
  -3   3   2         16.98         -6.21        10.23 o                         
  -1   3   2          0.10         -3.92        10.84 o                         
   1   3   2        196.52        262.31        13.48 o                         
   3   3   2         11.79         50.53        11.22 o                         
   5   3   2       1128.63       1169.70        21.82 o                         
   7   3   2      24435.47      24398.89       312.68 o                         
   9   3   2       1203.95        999.78        25.30 o                         
  11   3   2         24.08         -1.70        19.24 o                         
  13   3   2        534.64        677.76        44.77 o                         
  15   3   2        952.67        911.95        40.63 o                         
  17   3   2       3493.58       3221.48        78.69 o                         
  19   3   2       3738.30       3555.05        84.71 o                         
  21   3   2       2554.86       2256.83        62.63 o                         
  23   3   2         41.27         -8.27        31.54 o                         
  25   3   2         19.95         12.48        34.52 o                         
  27   3   2        488.31        499.32        58.19 o                         
  29   3   2          2.02         56.72        35.92 o                         
  31   3   2         82.88        128.74        43.84 o                         
  33   3   2        348.10        435.99        46.69 o                         
 -32   4   2        102.62        148.76        45.19 o                         
 -30   4   2         12.51         81.52        35.45 o                         
 -28   4   2        319.45        362.95        43.23 o                         
 -26   4   2        231.04        152.58        34.58 o                         
 -24   4   2        373.51        370.69        36.44 o                         
 -22   4   2         44.09         81.75        36.99 o                         
 -20   4   2          6.20         -8.19        27.36 o                         
 -18   4   2        273.03        339.12        31.77 o                         
 -16   4   2         67.91         84.88        25.92 o                         
 -14   4   2        459.03        430.69        29.18 o                         
 -12   4   2        459.21        478.16        21.75 o                         
 -10   4   2         65.28         81.76        15.46 o                         
  -8   4   2         72.21         95.38        15.76 o                         
  -6   4   2       1156.46       1110.84        29.22 o                         
  -4   4   2        526.49        570.50        20.11 o                         
  -2   4   2       3972.15       3878.52        61.65 o                         
   0   4   2        105.71        169.94        15.05 o                         
   2   4   2        577.61        584.96        20.47 o                         
   4   4   2      27076.39      27620.29       355.50 o                         
   6   4   2       5362.25       5271.09        73.04 o                         
   8   4   2        559.62        531.85        19.15 o                         
  10   4   2        560.45        585.49        23.94 o                         
  12   4   2         38.75         68.82        15.24 o                         
  14   4   2        293.27        327.02        35.06 o                         
  16   4   2        402.13        456.23        50.26 o                         
  18   4   2         88.14         88.58        29.40 o                         
  20   4   2       3778.31       3480.46        81.19 o                         
  22   4   2        101.06        115.93        36.16 o                         
  24   4   2         56.81        111.75        45.61 o                         
  26   4   2         52.79         62.77        40.64 o                         
  28   4   2        197.90        227.05        41.24 o                         
  30   4   2        392.25        409.21        51.01 o                         
  32   4   2          6.97        108.91        40.48 o                         
 -29   5   2        953.19       1124.05        69.05 o                         
 -27   5   2        704.01        614.96        44.20 o                         
 -25   5   2        247.50        221.98        50.00 o                         
 -23   5   2        467.69        485.75        40.20 o                         
 -21   5   2        323.62        341.99        35.94 o                         
 -19   5   2        723.35        689.52        40.86 o                         
 -17   5   2        341.86        353.58        33.43 o                         
 -15   5   2        233.04        309.45        37.87 o                         
 -13   5   2        129.30        167.46        27.18 o                         
 -11   5   2        856.62        806.76        30.90 o                         
  -9   5   2       1707.33       1750.63        46.19 o                         
  -7   5   2        257.69        415.36        26.64 o                         
  -5   5   2        279.55        333.93        20.97 o                         
  -3   5   2        175.20        169.28        19.94 o                         
  -1   5   2         61.49        107.89        19.18 o                         
   1   5   2        233.37        250.66        21.39 o                         
   3   5   2       1159.59       1107.89        33.12 o                         
   5   5   2       6917.58       6769.58       101.68 o                         
   7   5   2       3686.24       3419.22        65.52 o                         
   9   5   2        250.39        291.52        18.44 o                         
  11   5   2        293.87        388.86        33.93 o                         
  13   5   2         11.41          9.98        22.28 o                         
  15   5   2        450.39        452.61        25.40 o                         
  17   5   2          6.71         85.77        32.32 o                         
  19   5   2       1496.99       1447.02        54.98 o                         
  21   5   2        122.12        109.91        34.18 o                         
  23   5   2        761.80        688.29        46.75 o                         
  25   5   2        357.01        293.65        39.79 o                         
  27   5   2        343.22        362.86        55.21 o                         
  29   5   2          5.26         91.44        39.23 o                         
 -28   6   2         28.70         26.20        44.82 o                         
 -26   6   2        406.21        332.75        47.50 o                         
 -24   6   2       2392.46       2104.38        71.51 o                         
 -22   6   2          1.87         28.18        31.28 o                         
 -20   6   2        595.39        685.09        48.13 o                         
 -18   6   2        141.24        145.76        32.45 o                         
 -16   6   2        151.61        174.74        31.81 o                         
 -14   6   2        653.83        716.58        46.60 o                         
 -12   6   2          0.02         25.56        19.94 o                         
 -10   6   2        506.03        520.40        33.61 o                         
  -8   6   2          1.31          0.34        20.39 o                         
  -6   6   2          2.74        -14.48        21.67 o                         
  -4   6   2        446.58        533.02        33.10 o                         
  -2   6   2         73.82        114.48        21.68 o                         
   0   6   2         22.46         17.13        20.42 o                         
   2   6   2         50.78         89.61        22.64 o                         
   4   6   2        830.28        828.74        33.77 o                         
   6   6   2       4197.25       4131.43        75.17 o                         
   8   6   2       1899.04       1895.35        44.60 o                         
  10   6   2        110.62        135.59        22.51 o                         
  12   6   2         27.99         59.19        24.24 o                         
  14   6   2         60.36         79.50        25.25 o                         
  16   6   2        410.21        415.46        41.90 o                         
  18   6   2       1001.69       1006.81        51.42 o                         
  20   6   2        520.83        525.78        47.64 o                         
  22   6   2        112.72         65.04        38.76 o                         
  24   6   2          2.48         43.41        36.64 o                         
  26   6   2          7.31         43.89        38.24 o                         
 -23   7   2         39.62         24.41        52.42 o                         
 -21   7   2         18.26          4.76        32.90 o                         
 -19   7   2        106.78         89.89        34.59 o                         
 -17   7   2        879.69        833.25        80.11 o                         
 -15   7   2       1392.64       1333.47        59.76 o                         
 -13   7   2        496.11        562.18        35.22 o                         
 -11   7   2        177.09        180.10        31.88 o                         
  -9   7   2          0.81          7.05        23.99 o                         
  -7   7   2        144.45        127.57        25.32 o                         
  -5   7   2        111.23        142.20        24.93 o                         
  -3   7   2         40.02         32.61        25.90 o                         
  -1   7   2          3.42         -3.09        24.48 o                         
   1   7   2       1182.69       1180.92        45.53 o                         
   3   7   2        459.09        484.19        30.94 o                         
   5   7   2        257.70        304.21        30.55 o                         
   7   7   2       1159.24       1088.84        53.68 o                         
   9   7   2       1239.70       1114.99        41.34 o                         
  11   7   2        508.91        532.63        36.72 o                         
  13   7   2         36.96         35.66        26.47 o                         
  15   7   2        366.09        399.97        36.55 o                         
  17   7   2        161.37        200.52        32.43 o                         
  19   7   2         48.30        124.94        37.87 o                         
  21   7   2        574.43        634.25        58.85 o                         
  23   7   2        135.25        134.88        42.68 o                         
 -18   8   2        641.18        600.96        51.22 o                         
 -16   8   2         35.19         75.90        36.78 o                         
 -14   8   2        353.81        344.84        39.58 o                         
 -12   8   2        203.13        274.49        49.80 o                         
 -10   8   2        326.68        323.44        33.93 o                         
  -8   8   2          0.19          3.65        25.98 o                         
  -6   8   2        159.78        151.79        30.82 o                         
  -4   8   2         52.45         99.55        30.80 o                         
  -2   8   2        103.98        139.06        29.43 o                         
   0   8   2          3.53         15.09        25.75 o                         
   2   8   2        197.85        217.60        32.12 o                         
   4   8   2        154.99        122.92        29.64 o                         
   6   8   2        577.68        615.29        36.39 o                         
   8   8   2        403.48        478.80        35.53 o                         
  10   8   2        746.33        722.70        37.82 o                         
  12   8   2          0.01         54.13        33.42 o                         
  14   8   2        454.21        478.23        37.59 o                         
  16   8   2        333.08        394.54        46.86 o                         
  18   8   2         86.84        206.81        57.96 o                         
  -9   9   2        109.94         87.13        34.62 o                         
  -7   9   2        245.82        317.45        32.55 o                         
  -5   9   2         89.09        140.90        31.52 o                         
  -3   9   2          6.51        171.11        77.35 o                         
  -1   9   2         11.80         78.91        29.98 o                         
   1   9   2         17.59        113.01        47.57 o                         
   3   9   2         82.18        125.74        38.02 o                         
   5   9   2        122.44        127.61        29.82 o                         
   7   9   2        300.16        306.64        38.22 o                         
   9   9   2        189.43        214.29        34.11 o                         
 -35   1   3        124.68        256.84        40.29 o                         
 -33   1   3         66.44         41.25        39.20 o                         
 -31   1   3        209.47        260.31        33.04 o                         
 -29   1   3         20.89         -1.30        28.79 o                         
 -27   1   3        133.76         97.22        26.87 o                         
 -25   1   3        153.05        136.74        26.67 o                         
 -23   1   3        932.89        944.92        41.52 o                         
 -21   1   3        345.20        366.74        26.61 o                         
 -19   1   3       3213.52       2782.21        55.07 o                         
 -17   1   3        113.33        222.05        23.03 o                         
 -15   1   3       1952.45       2093.81        37.55 o                         
 -13   1   3        714.00        795.38        23.01 o                         
 -11   1   3        577.38        686.31        20.19 o                         
  -9   1   3       1074.48       1037.07        22.72 o                         
  -7   1   3          0.42        -11.73        12.94 o                         
  -5   1   3       1091.85       1077.39        23.92 o                         
  -3   1   3       1032.52       1077.09        22.69 o                         
  -1   1   3       1581.94       1618.58        25.13 o                         
   1   1   3        345.66        505.05        14.24 o                         
   3   1   3      18969.28      20085.51       210.21 o                         
   5   1   3        134.62        160.39        10.30 o                         
   7   1   3        870.86        859.57        19.63 o                         
   9   1   3      11107.81      12024.43       141.81 o                         
  11   1   3        834.48        896.75        25.07 o                         
  13   1   3       2555.18       2759.68        48.41 o                         
  15   1   3       2139.51       2166.23        40.79 o                         
  17   1   3        160.12        145.64        16.25 o                         
  19   1   3        222.74        220.28        20.82 o                         
  21   1   3       1147.18       1106.58        34.02 o                         
  23   1   3        648.54        704.03        36.23 o                         
  25   1   3       3630.27       3494.24        70.94 o                         
  27   1   3        179.87        259.00        28.83 o                         
  29   1   3        574.95        614.90        35.78 o                         
  31   1   3        932.01        885.14        45.76 o                         
  33   1   3        373.36        382.38        39.02 o                         
  35   1   3         35.71        116.14        53.46 o                         
 -34   2   3        182.38        245.37        37.22 o                         
 -32   2   3         58.01         93.73        30.55 o                         
 -30   2   3        528.06        513.82        35.88 o                         
 -28   2   3         15.38         23.48        26.02 o                         
 -26   2   3        711.74        617.63        34.44 o                         
 -24   2   3        139.20        164.40        25.62 o                         
 -22   2   3        280.53        370.91        27.48 o                         
 -20   2   3       1731.67       1603.87        42.56 o                         
 -18   2   3       1172.20        978.16        32.21 o                         
 -16   2   3        777.18        873.87        29.47 o                         
 -14   2   3        561.23        609.92        25.74 o                         
 -12   2   3       3019.59       3461.09        59.68 o                         
 -10   2   3       5059.26       5209.08        83.13 o                         
  -8   2   3          4.71          6.04        15.29 o                         
  -6   2   3       1130.83       1075.47        22.74 o                         
  -4   2   3       7654.82       7114.00        84.61 o                         
  -2   2   3          0.09         31.10        13.16 o                         
   0   2   3       9067.65       8932.61       100.01 o                         
   2   2   3       6066.71       6345.02        72.63 o                         
   4   2   3         62.58         81.09        10.90 o                         
   6   2   3       1822.82       1803.71        30.42 o                         
   8   2   3       2353.12       2046.82        43.04 o                         
  10   2   3        357.11        420.42        19.11 o                         
  12   2   3        803.90        650.06        22.50 o                         
  14   2   3         20.50         10.42        14.49 o                         
  16   2   3        834.61        799.90        27.27 o                         
  18   2   3        971.76        993.76        51.52 o                         
  20   2   3         88.56        111.49        19.49 o                         
  22   2   3       9542.74       8883.79       139.48 o                         
  24   2   3          2.42         78.41        48.55 o                         
  26   2   3        529.31        583.87        39.10 o                         
  28   2   3        250.52        229.77        37.43 o                         
  30   2   3          8.78         82.59        38.76 o                         
  32   2   3         16.18         81.17        40.07 o                         
  34   2   3        258.18        416.54        51.14 o                         
 -33   3   3          8.55        136.58        38.10 o                         
 -31   3   3          0.12         85.20        34.67 o                         
 -29   3   3        275.56        362.88        33.45 o                         
 -27   3   3        283.10        302.24        36.21 o                         
 -25   3   3        351.17        357.98        32.14 o                         
 -23   3   3        337.53        419.60        29.70 o                         
 -21   3   3        266.16        314.00        30.09 o                         
 -19   3   3        156.28        218.24        22.90 o                         
 -17   3   3       1138.99       1036.44        50.56 o                         
 -15   3   3          1.84          9.83        18.53 o                         
 -13   3   3        677.92        654.82        31.43 o                         
 -11   3   3       2097.51       2088.15        49.47 o                         
  -9   3   3         14.55         10.97        16.25 o                         
  -7   3   3       8765.04       8883.24       140.68 o                         
  -5   3   3        554.45        573.66        24.99 o                         
  -3   3   3        825.46        773.14        24.23 o                         
  -1   3   3        427.76        520.28        16.75 o                         
   1   3   3        421.32        555.36        19.27 o                         
   3   3   3       1555.05       1567.41        28.79 o                         
   5   3   3       3273.77       3117.30        44.50 o                         
   7   3   3       3684.41       4047.68        57.08 o                         
   9   3   3         15.38          9.46        13.11 o                         
  11   3   3       1236.30       1281.80        36.74 o                         
  13   3   3       1050.92        978.61        37.42 o                         
  15   3   3        247.83        290.54        28.35 o                         
  17   3   3         86.13         79.56        29.06 o                         
  19   3   3        225.98        230.11        32.79 o                         
  21   3   3        429.19        461.26        39.25 o                         
  23   3   3         92.49         90.17        31.77 o                         
  25   3   3        283.86        266.25        37.47 o                         
  27   3   3        390.62        416.85        43.16 o                         
  29   3   3       1862.95       1831.46        71.87 o                         
  31   3   3        465.75        523.13        49.00 o                         
  33   3   3         24.83        138.36        45.81 o                         
 -32   4   3        119.78        254.04        43.27 o                         
 -30   4   3         40.59         33.28        40.89 o                         
 -28   4   3          8.55         91.83        51.06 o                         
 -26   4   3          1.96         83.05        33.18 o                         
 -24   4   3        498.13        610.38        42.30 o                         
 -22   4   3       2810.25       2706.38        70.93 o                         
 -20   4   3        351.87        432.86        25.15 o                         
 -18   4   3        314.64        359.09        24.00 o                         
 -16   4   3        130.23        132.88        21.25 o                         
 -14   4   3       1597.33       1254.73        33.91 o                         
 -12   4   3         67.37         60.77        21.27 o                         
 -10   4   3       3630.39       3671.61        69.54 o                         
  -8   4   3       4076.68       4061.40        74.11 o                         
  -6   4   3        633.30        682.25        28.48 o                         
  -4   4   3         99.13        123.00        15.88 o                         
  -2   4   3       1049.48       1011.85        27.29 o                         
   0   4   3         23.85         64.37        14.82 o                         
   2   4   3        375.50        385.52        18.63 o                         
   4   4   3      16864.45      16625.10       218.39 o                         
   6   4   3       3051.97       3303.26        54.97 o                         
   8   4   3       1548.41       1501.03        29.41 o                         
  10   4   3        817.30        843.35        27.50 o                         
  12   4   3        109.71        138.91        28.26 o                         
  14   4   3         10.12          2.42        25.23 o                         
  16   4   3        220.29        218.07        30.35 o                         
  18   4   3       1337.18       1315.61        50.48 o                         
  20   4   3       1985.91       1947.83        77.29 o                         
  22   4   3        529.71        563.51        41.78 o                         
  24   4   3        206.75        203.64        36.55 o                         
  26   4   3        202.20        173.12        37.61 o                         
  28   4   3        297.65        282.18        42.91 o                         
  30   4   3       1031.42        944.63        58.52 o                         
 -29   5   3         16.49        130.44        50.08 o                         
 -27   5   3        325.73        378.91        40.14 o                         
 -25   5   3        170.30        178.79        36.28 o                         
 -23   5   3       1342.69       1175.57        60.37 o                         
 -21   5   3          4.35         28.43        29.98 o                         
 -19   5   3          0.72         -6.60        28.19 o                         
 -17   5   3          9.71        -18.27        18.27 o                         
 -15   5   3          0.50         15.26        22.10 o                         
 -13   5   3        131.42        156.77        22.01 o                         
 -11   5   3       1143.80       1051.55        32.71 o                         
  -9   5   3        692.33        732.72        45.78 o                         
  -7   5   3        545.40        622.08        29.05 o                         
  -5   5   3         14.00         37.77        17.50 o                         
  -3   5   3         26.09         33.45        15.92 o                         
  -1   5   3         32.38         25.91        18.44 o                         
   1   5   3         41.24         49.85        18.88 o                         
   3   5   3         97.98        172.12        25.47 o                         
   5   5   3        740.58        852.26        30.54 o                         
   7   5   3       1242.68       1315.27        33.71 o                         
   9   5   3       1044.85        977.97        29.03 o                         
  11   5   3        109.20        143.64        21.14 o                         
  13   5   3        981.63        933.21        41.04 o                         
  15   5   3         38.04        -15.50        27.54 o                         
  17   5   3         32.23         41.25        29.97 o                         
  19   5   3        503.16        462.10        39.82 o                         
  21   5   3         18.20         67.29        33.78 o                         
  23   5   3        183.91        263.50        44.98 o                         
  25   5   3         26.23         90.33        40.57 o                         
  27   5   3          0.05          6.03        36.13 o                         
  29   5   3          4.70         16.95        45.50 o                         
 -26   6   3       1079.85       1075.68        54.55 o                         
 -24   6   3        897.53        828.47        51.80 o                         
 -22   6   3          2.38         12.62        36.92 o                         
 -20   6   3       1093.11       1063.02        83.16 o                         
 -18   6   3        270.88        220.30        34.67 o                         
 -16   6   3         24.25         21.60        22.45 o                         
 -14   6   3       1694.96       1507.42        43.22 o                         
 -12   6   3          2.85        -10.25        22.79 o                         
 -10   6   3         40.37         -1.07        23.31 o                         
  -8   6   3        783.71        769.50        37.95 o                         
  -6   6   3        152.93        197.63        25.53 o                         
  -4   6   3         58.46        100.06        25.21 o                         
  -2   6   3        142.91        156.50        28.71 o                         
   0   6   3          5.65         -7.02        21.25 o                         
   2   6   3        262.59        271.81        25.75 o                         
   4   6   3        238.72        213.80        25.85 o                         
   6   6   3       4539.55       4306.84        77.97 o                         
   8   6   3       4744.37       4466.96        76.07 o                         
  10   6   3        621.48        718.09        40.25 o                         
  12   6   3         20.94        102.00        28.25 o                         
  14   6   3        299.65        348.45        30.83 o                         
  16   6   3        122.28        117.73        33.20 o                         
  18   6   3        534.92        525.28        43.06 o                         
  20   6   3         34.25         20.19        38.22 o                         
  22   6   3         22.54         26.33        39.05 o                         
  24   6   3        419.87        390.06        44.64 o                         
  26   6   3        276.66        279.62        43.55 o                         
 -23   7   3          1.18         49.43        55.58 o                         
 -21   7   3          7.71        -24.76        34.23 o                         
 -19   7   3          0.15         -3.09        33.40 o                         
 -17   7   3         32.55         12.83        33.86 o                         
 -15   7   3        363.87        377.65        34.97 o                         
 -13   7   3        309.25        278.75        30.87 o                         
 -11   7   3        774.72        766.87        42.24 o                         
  -9   7   3         41.83         84.41        32.22 o                         
  -7   7   3         66.00        108.82        26.44 o                         
  -5   7   3          9.53          3.48        22.99 o                         
  -3   7   3        148.33        144.34        27.50 o                         
  -1   7   3          2.75         33.84        24.17 o                         
   1   7   3         27.73         36.63        23.38 o                         
   3   7   3        132.84        164.47        29.08 o                         
   5   7   3         18.89         25.40        23.80 o                         
   7   7   3         49.88         48.91        34.52 o                         
   9   7   3         25.20         70.53        28.14 o                         
  11   7   3        273.58        256.19        33.05 o                         
  13   7   3         57.64         69.31        29.26 o                         
  15   7   3        746.67        686.79        57.32 o                         
  17   7   3         61.46        119.03        42.81 o                         
  19   7   3        636.34        559.55        62.15 o                         
  21   7   3          0.93          6.52        37.04 o                         
 -18   8   3        677.31        655.91        53.25 o                         
 -16   8   3          2.10         -8.93        40.96 o                         
 -14   8   3         68.37         80.65        37.98 o                         
 -12   8   3       1455.39       1254.06        60.96 o                         
 -10   8   3        375.67        347.79        39.36 o                         
  -8   8   3          1.55         25.94        38.15 o                         
  -6   8   3        856.63        779.51        43.05 o                         
  -4   8   3         35.92         13.11        25.03 o                         
  -2   8   3        127.54        162.55        31.54 o                         
   0   8   3        658.35        725.92        38.05 o                         
   2   8   3          0.94         19.02        27.43 o                         
   4   8   3         16.36         56.27        30.03 o                         
   6   8   3         94.15        112.73        27.92 o                         
   8   8   3        179.79        150.97        37.73 o                         
  10   8   3        783.15        694.68        47.14 o                         
  12   8   3        492.69        445.27        41.32 o                         
  14   8   3          3.13         23.05        35.59 o                         
  16   8   3         26.03         70.75        37.42 o                         
  -9   9   3         43.59         65.10        49.50 o                         
  -7   9   3        418.28        419.65        41.40 o                         
  -5   9   3        318.11        297.58        37.20 o                         
  -3   9   3         53.73         75.39        29.64 o                         
  -1   9   3         45.97         91.13        33.58 o                         
   1   9   3         10.93         27.60        34.41 o                         
   3   9   3          0.28         20.35        31.77 o                         
   5   9   3          1.78         42.14        35.59 o                         
   7   9   3        324.18        267.63        40.85 o                         
 -34   0   4          4.37        116.42        49.15 o                         
 -32   0   4        357.21        405.80        51.46 o                         
 -30   0   4        274.04        266.62        46.40 o                         
 -28   0   4       1837.38       1389.84        84.97 o                         
 -26   0   4        407.31        321.91        44.56 o                         
 -24   0   4        747.75        733.65        49.96 o                         
 -22   0   4       1077.41        980.39        60.08 o                         
 -20   0   4        203.98        190.43        35.73 o                         
 -18   0   4       7669.99       7423.15       172.33 o                         
 -16   0   4         56.38         46.26        25.58 o                         
 -14   0   4       3371.99       3578.49        72.62 o                         
 -12   0   4       1110.24       1124.51        35.13 o                         
 -10   0   4       1798.92       1894.16        41.83 o                         
  -8   0   4        631.36        558.97        23.42 o                         
  -6   0   4         33.37         73.36        14.63 o                         
  -4   0   4      17036.75      17419.33       259.02 o                         
  -2   0   4      10494.02      11039.42       171.43 o                         
   0   0   4       8456.19       9701.20       139.67 o                         
   2   0   4      12743.91      14351.51       214.55 o                         
   4   0   4       8700.32       9492.22       154.12 o                         
   6   0   4        214.38        217.78        17.22 o                         
   8   0   4        364.76        499.22        24.92 o                         
  10   0   4       1165.86       1129.56        31.85 o                         
  12   0   4       2384.13       2798.29        59.92 o                         
  14   0   4         16.95         92.63        20.18 o                         
  16   0   4        952.82        930.08        40.09 o                         
  18   0   4        172.42        207.63        30.40 o                         
  20   0   4        121.69        191.72        27.46 o                         
  22   0   4         53.40         81.56        33.33 o                         
  24   0   4      22915.59      22529.98       520.08 o                         
  26   0   4       1722.06       1544.46        67.50 o                         
  28   0   4          0.06        -42.66        42.66 o                         
  30   0   4          6.22         10.83        39.86 o                         
  32   0   4        127.36        151.97        54.15 o                         
  34   0   4         20.84        102.94        52.57 o                         
 -35   1   4         29.36        178.77        42.84 o                         
 -33   1   4         11.27         50.59        37.99 o                         
 -31   1   4         35.23         88.70        31.18 o                         
 -29   1   4         12.15         62.00        29.12 o                         
 -27   1   4        514.88        436.14        32.58 o                         
 -25   1   4        311.52        329.61        29.22 o                         
 -23   1   4         25.25         31.91        24.27 o                         
 -21   1   4          9.42         -7.25        21.37 o                         
 -19   1   4        169.02        164.15        20.12 o                         
 -17   1   4       1334.55       1244.20        31.96 o                         
 -15   1   4       1576.80       1555.23        34.16 o                         
 -13   1   4          9.58         25.39        16.47 o                         
 -11   1   4         27.60         57.95        16.39 o                         
  -9   1   4       1190.40       1308.62        30.70 o                         
  -7   1   4       1204.26       1143.73        24.71 o                         
  -5   1   4      11156.52      11487.07       145.60 o                         
  -3   1   4       3006.76       3093.22        45.66 o                         
  -1   1   4        383.64        540.69        18.60 o                         
   1   1   4       1486.47       1505.10        25.01 o                         
   3   1   4       1826.36       1918.47        28.66 o                         
   5   1   4        811.74        736.69        18.03 o                         
   7   1   4          1.21         -3.04        11.49 o                         
   9   1   4      14928.51      16726.78       208.88 o                         
  11   1   4       6586.37       6654.51        89.26 o                         
  13   1   4        243.48        280.37        25.66 o                         
  15   1   4         22.73         56.88        18.07 o                         
  17   1   4         12.30         34.77        15.54 o                         
  19   1   4          6.50         35.54        18.48 o                         
  21   1   4        833.95        758.64        28.90 o                         
  23   1   4       1436.30       1385.27        37.95 o                         
  25   1   4        829.42        830.02        40.94 o                         
  27   1   4        146.59        185.88        30.16 o                         
  29   1   4        150.00        204.24        38.31 o                         
  31   1   4         39.36         61.81        32.17 o                         
  33   1   4        172.25        201.52        40.30 o                         
 -34   2   4         74.66        136.55        31.30 o                         
 -32   2   4         42.37         24.93        28.37 o                         
 -30   2   4        183.27        242.21        31.07 o                         
 -28   2   4         76.96        110.23        27.25 o                         
 -26   2   4        269.85        215.93        27.99 o                         
 -24   2   4       1126.15       1043.55        45.51 o                         
 -22   2   4         11.00         23.73        24.99 o                         
 -20   2   4       7131.88       6739.23       131.58 o                         
 -18   2   4        543.86        484.92        27.86 o                         
 -16   2   4        308.29        363.67        23.47 o                         
 -14   2   4        431.90        456.31        26.89 o                         
 -12   2   4      12825.66      12717.02       197.04 o                         
 -10   2   4        415.76        412.74        23.47 o                         
  -8   2   4       2114.52       2267.96        47.33 o                         
  -6   2   4        346.83        485.13        22.62 o                         
  -4   2   4         14.01          9.65        17.24 o                         
  -2   2   4       5574.91       5462.59        78.09 o                         
   0   2   4       1005.08       1131.92        25.83 o                         
   2   2   4        524.64        636.20        20.62 o                         
   4   2   4        125.86        189.33        15.23 o                         
   6   2   4          4.55         16.59        12.75 o                         
   8   2   4          4.56          0.92        14.33 o                         
  10   2   4         52.57         47.97        15.84 o                         
  12   2   4        930.03       1030.06        29.82 o                         
  14   2   4       2957.52       2880.19        54.28 o                         
  16   2   4         99.60        128.34        20.39 o                         
  18   2   4         67.72         63.52        20.03 o                         
  20   2   4          2.45        -22.33        22.33 o                         
  22   2   4       4614.05       4310.57        85.39 o                         
  24   2   4          0.00         78.15        27.70 o                         
  26   2   4       1435.01       1442.20        53.26 o                         
  28   2   4        127.50        172.77        37.49 o                         
  30   2   4          3.60         52.52        31.98 o                         
  32   2   4        125.05        211.43        40.84 o                         
 -33   3   4          0.06        129.16        41.31 o                         
 -31   3   4         19.32         18.82        34.64 o                         
 -29   3   4         66.14        143.80        35.07 o                         
 -27   3   4        519.69        527.82        46.08 o                         
 -25   3   4       2353.18       1902.60        54.70 o                         
 -23   3   4        375.38        288.00        34.94 o                         
 -21   3   4        500.60        507.33        32.99 o                         
 -19   3   4         55.51        111.18        27.96 o                         
 -17   3   4        786.23        833.00        44.41 o                         
 -15   3   4        141.18        157.68        23.88 o                         
 -13   3   4        614.23        717.54        31.82 o                         
 -11   3   4          2.24         30.48        20.03 o                         
  -9   3   4       1443.55       1547.03        39.39 o                         
  -7   3   4       1231.15       1284.76        35.97 o                         
  -5   3   4        427.01        475.11        26.19 o                         
  -3   3   4        290.68        355.15        27.09 o                         
  -1   3   4         16.83         27.02        15.24 o                         
   1   3   4         10.27         10.83        12.91 o                         
   3   3   4       1192.40       1196.33        26.32 o                         
   5   3   4      10143.72      10463.31       140.28 o                         
   7   3   4       7514.29       8428.62       120.00 o                         
   9   3   4       2136.30       2094.25        40.75 o                         
  11   3   4          1.09         -2.38        14.51 o                         
  13   3   4       2541.80       2367.73        51.46 o                         
  15   3   4        282.78        322.86        43.57 o                         
  17   3   4          6.30          5.07        25.94 o                         
  19   3   4        105.21         85.57        30.01 o                         
  21   3   4        278.56        223.64        35.84 o                         
  23   3   4        117.03        184.13        36.06 o                         
  25   3   4        755.17        674.09        45.54 o                         
  27   3   4       2339.99       2237.16        94.57 o                         
  29   3   4         50.24         47.96        46.02 o                         
  31   3   4          5.83         31.68        38.99 o                         
 -32   4   4          0.02        131.45        46.19 o                         
 -30   4   4         13.61        118.65        35.83 o                         
 -28   4   4          0.90         38.50        36.75 o                         
 -26   4   4         30.00          6.87        35.86 o                         
 -24   4   4       1084.11       1079.30        59.21 o                         
 -22   4   4       6276.69       5629.24       110.09 o                         
 -20   4   4         71.03        100.56        23.77 o                         
 -18   4   4        173.00        188.23        26.01 o                         
 -16   4   4        318.53        371.13        31.02 o                         
 -14   4   4        320.97        363.08        30.91 o                         
 -12   4   4        876.17        908.00        74.69 o                         
 -10   4   4       2317.85       2245.26        55.41 o                         
  -8   4   4       4328.12       4342.08        90.39 o                         
  -6   4   4        347.00        427.45        25.68 o                         
  -4   4   4        420.37        390.44        25.22 o                         
  -2   4   4       2431.97       2317.83        55.58 o                         
   0   4   4        853.15        859.28        25.81 o                         
   2   4   4        668.02        661.75        24.69 o                         
   4   4   4       1896.58       1888.94        37.99 o                         
   6   4   4         20.13         69.25        17.56 o                         
   8   4   4        807.01        865.51        24.91 o                         
  10   4   4         11.04         37.60        16.20 o                         
  12   4   4        370.06        450.53        33.11 o                         
  14   4   4        975.91        945.43        45.27 o                         
  16   4   4       1429.82       1356.69        50.04 o                         
  18   4   4        124.79        121.67        33.71 o                         
  20   4   4       3272.35       2862.98        74.34 o                         
  22   4   4          0.00         35.53        35.79 o                         
  24   4   4         92.28         82.46        35.17 o                         
  26   4   4          1.65         12.28        41.98 o                         
  28   4   4        846.50        805.13        70.31 o                         
  30   4   4         81.69         96.99        57.13 o                         
 -29   5   4         84.05        198.17        78.28 o                         
 -27   5   4        839.65        806.45        55.84 o                         
 -25   5   4        528.55        455.57        46.70 o                         
 -23   5   4        382.41        397.39        62.50 o                         
 -21   5   4         71.94         56.14        35.27 o                         
 -19   5   4        359.76        322.21        29.02 o                         
 -17   5   4         86.92        120.60        25.96 o                         
 -15   5   4       1306.77       1200.39        50.40 o                         
 -13   5   4         40.15         18.40        26.03 o                         
 -11   5   4          1.18         32.83        25.25 o                         
  -9   5   4       1980.25       1819.21        52.52 o                         
  -7   5   4        259.62        271.13        28.12 o                         
  -5   5   4        437.35        492.67        31.70 o                         
  -3   5   4        310.40        362.45        23.65 o                         
  -1   5   4        693.85        758.22        27.62 o                         
   1   5   4         18.55         27.61        18.36 o                         
   3   5   4         53.62         60.29        20.75 o                         
   5   5   4       1200.35       1218.61        34.71 o                         
   7   5   4       2129.10       1972.63        37.61 o                         
   9   5   4       3704.59       3391.63        60.28 o                         
  11   5   4        315.88        314.20        27.26 o                         
  13   5   4        225.91        271.65        31.47 o                         
  15   5   4        131.24        120.64        30.73 o                         
  17   5   4        908.77        849.75        46.18 o                         
  19   5   4        248.60        259.05        39.96 o                         
  21   5   4        723.43        657.62        47.80 o                         
  23   5   4         35.42         -3.44        38.82 o                         
  25   5   4        116.90        163.23        40.44 o                         
  27   5   4        119.40         61.61        39.77 o                         
 -26   6   4         17.73         34.01        38.88 o                         
 -24   6   4       1717.14       1478.10        72.78 o                         
 -22   6   4         56.33         18.52        39.91 o                         
 -20   6   4          0.46          5.46        39.95 o                         
 -18   6   4         56.11         75.42        26.27 o                         
 -16   6   4         96.99        118.49        28.87 o                         
 -14   6   4         39.27         29.82        27.96 o                         
 -12   6   4          0.12        -20.06        27.63 o                         
 -10   6   4        142.71        174.19        30.75 o                         
  -8   6   4        594.74        680.11        38.42 o                         
  -6   6   4       1138.32       1125.11        43.12 o                         
  -4   6   4        209.77        215.72        31.82 o                         
  -2   6   4        245.56        232.78        24.55 o                         
   0   6   4        352.24        396.72        28.34 o                         
   2   6   4        397.32        474.27        29.27 o                         
   4   6   4        478.70        565.59        30.56 o                         
   6   6   4       2945.72       2557.73        58.98 o                         
   8   6   4        957.94       1001.93        40.94 o                         
  10   6   4          0.79         16.49        21.65 o                         
  12   6   4        187.74        215.23        33.61 o                         
  14   6   4        733.12        781.95        47.70 o                         
  16   6   4        146.18        134.54        33.85 o                         
  18   6   4        150.31        115.36        37.53 o                         
  20   6   4        196.89        192.12        39.91 o                         
  22   6   4        182.81        247.27        46.68 o                         
  24   6   4        423.74        442.58        48.02 o                         
 -23   7   4          2.24         38.63        42.04 o                         
 -21   7   4        264.58        253.51        45.42 o                         
 -19   7   4         77.42         90.07        40.05 o                         
 -17   7   4        121.47        140.95        31.50 o                         
 -15   7   4        113.59        244.71        86.61 o                         
 -13   7   4         48.60        118.25        33.79 o                         
 -11   7   4        124.77         65.04        30.50 o                         
  -9   7   4        135.99        121.95        31.82 o                         
  -7   7   4          2.54         51.17        26.31 o                         
  -5   7   4       1158.47       1114.10        45.09 o                         
  -3   7   4        487.40        498.08        33.79 o                         
  -1   7   4        280.49        256.90        31.12 o                         
   1   7   4        244.22        287.05        30.28 o                         
   3   7   4         98.76         79.00        29.52 o                         
   5   7   4        353.82        399.53        30.27 o                         
   7   7   4        620.93        645.51        34.35 o                         
   9   7   4        322.04        337.39        29.20 o                         
  11   7   4        841.34        821.21        44.25 o                         
  13   7   4         81.49         92.99        29.32 o                         
  15   7   4        319.28        301.66        39.52 o                         
  17   7   4        307.04        357.71        45.06 o                         
  19   7   4         84.82        116.81        37.88 o                         
  21   7   4        194.32        248.42        46.32 o                         
 -16   8   4         36.24         73.38        40.77 o                         
 -14   8   4        123.49        155.74        34.70 o                         
 -12   8   4        310.12        337.45        46.40 o                         
 -10   8   4          2.61         18.66        33.49 o                         
  -8   8   4        555.65        519.53        40.72 o                         
  -6   8   4         64.13         86.94        29.64 o                         
  -4   8   4        922.25        912.14        48.30 o                         
  -2   8   4        326.94        403.47        36.27 o                         
   0   8   4        112.80        147.17        32.17 o                         
   2   8   4         23.64        116.25        31.08 o                         
   4   8   4         55.27         77.46        30.79 o                         
   6   8   4        137.12        130.21        31.26 o                         
   8   8   4       1989.97       1859.05        53.70 o                         
  10   8   4       2859.14       2577.11        70.05 o                         
  12   8   4        263.81        260.73        37.00 o                         
  14   8   4          3.34         22.98        36.52 o                         
  16   8   4          4.70         38.79        44.75 o                         
  -5   9   4        151.14        207.57        46.44 o                         
  -3   9   4        329.87        351.48        33.98 o                         
  -1   9   4        363.80        384.68        36.59 o                         
   1   9   4         22.25         58.83        29.18 o                         
   3   9   4        503.29        518.13        36.39 o                         
   5   9   4         16.01         81.87        34.47 o                         
 -35   1   5         31.45        146.52        35.67 o                         
 -33   1   5        266.74        421.57        42.91 o                         
 -31   1   5         13.57         40.61        29.81 o                         
 -29   1   5        262.14        341.60        33.28 o                         
 -27   1   5        939.78        948.23        47.96 o                         
 -25   1   5       1842.53       1408.51        58.94 o                         
 -23   1   5       2622.83       2141.69        52.34 o                         
 -21   1   5        420.54        364.73        28.38 o                         
 -19   1   5       3734.19       3127.73        57.19 o                         
 -17   1   5        174.61        193.26        18.46 o                         
 -15   1   5        361.83        446.87        24.03 o                         
 -13   1   5       1061.02       1139.66        33.96 o                         
 -11   1   5       3843.21       3896.18        80.57 o                         
  -9   1   5         55.72         34.48        17.43 o                         
  -7   1   5        174.26        262.42        18.78 o                         
  -5   1   5      13853.18      15086.19       182.12 o                         
  -3   1   5       5842.85       6390.49        88.87 o                         
  -1   1   5        972.54        919.23        21.50 o                         
   1   1   5        627.92        709.01        20.57 o                         
   3   1   5         79.78        115.26        14.77 o                         
   5   1   5        709.89        825.91        22.12 o                         
   7   1   5          9.55         16.07        12.71 o                         
   9   1   5       6071.91       6822.86        91.15 o                         
  11   1   5       6948.87       7616.99       101.17 o                         
  13   1   5       1424.95       1419.97        35.26 o                         
  15   1   5       4287.28       4215.74        72.65 o                         
  17   1   5       2710.16       2735.80        62.17 o                         
  19   1   5         96.64         52.42        24.27 o                         
  21   1   5        176.22        124.61        28.64 o                         
  23   1   5        648.11        595.45        36.31 o                         
  25   1   5         74.96         94.78        28.70 o                         
  27   1   5        115.69         96.05        33.10 o                         
  29   1   5        377.32        447.75        40.32 o                         
  31   1   5       1086.61       1140.92        74.48 o                         
  33   1   5        335.83        480.13        49.53 o                         
 -34   2   5        357.21        406.40        48.12 o                         
 -32   2   5         74.75        133.49        34.45 o                         
 -30   2   5        141.27        230.84        36.59 o                         
 -28   2   5        175.13        162.59        33.10 o                         
 -26   2   5        312.46        273.28        33.04 o                         
 -24   2   5        138.51        105.94        27.12 o                         
 -22   2   5        842.58        801.65        40.01 o                         
 -20   2   5       2972.01       2835.28        70.64 o                         
 -18   2   5        260.09        309.39        30.06 o                         
 -16   2   5        228.87        289.39        28.94 o                         
 -14   2   5        120.57        148.93        24.71 o                         
 -12   2   5        476.27        439.02        28.68 o                         
 -10   2   5       1354.04       1383.92        37.62 o                         
  -8   2   5        723.94        796.30        32.20 o                         
  -6   2   5        257.47        370.57        27.07 o                         
  -4   2   5        358.80        422.19        28.03 o                         
  -2   2   5       1144.52       1230.10        30.71 o                         
   0   2   5       5992.93       6403.61       104.11 o                         
   2   2   5        127.35        157.91        16.09 o                         
   4   2   5       1278.53       1224.46        28.11 o                         
   6   2   5        841.87        883.91        23.69 o                         
   8   2   5       1385.29       1515.33        33.30 o                         
  10   2   5        842.92        850.73        30.94 o                         
  12   2   5        321.14        367.81        23.48 o                         
  14   2   5          4.64         -2.81        20.32 o                         
  16   2   5        180.54        142.94        24.43 o                         
  18   2   5        324.12        311.70        25.14 o                         
  20   2   5          7.07         23.59        21.25 o                         
  22   2   5       2656.70       2330.79        54.39 o                         
  24   2   5         92.56         44.36        28.29 o                         
  26   2   5       4018.70       3804.21        88.52 o                         
  28   2   5        658.50        600.45        48.76 o                         
  30   2   5         11.18        116.28        40.61 o                         
  32   2   5        221.75        267.81        49.93 o                         
 -33   3   5        210.91        257.32        53.69 o                         
 -31   3   5          6.22         91.31        42.96 o                         
 -29   3   5        744.94        747.13        53.81 o                         
 -27   3   5        567.56        646.72        40.29 o                         
 -25   3   5        757.51        862.14        43.54 o                         
 -23   3   5        263.57        262.23        30.07 o                         
 -21   3   5       2452.51       2349.68        64.36 o                         
 -19   3   5         65.83         41.87        30.92 o                         
 -17   3   5        527.71        510.17        35.50 o                         
 -15   3   5         85.93         93.17        26.74 o                         
 -13   3   5       4790.28       4650.09        91.10 o                         
 -11   3   5        889.55        836.94        40.27 o                         
  -9   3   5        521.78        673.41        30.24 o                         
  -7   3   5       9802.15       9752.39       154.52 o                         
  -5   3   5        999.39        943.95        37.76 o                         
  -3   3   5          1.02         32.64        21.16 o                         
  -1   3   5         75.41        138.15        20.33 o                         
   1   3   5        641.00        678.42        22.56 o                         
   3   3   5        794.62        794.27        25.73 o                         
   5   3   5       3929.46       3772.66        58.44 o                         
   7   3   5       2191.06       2290.09        42.11 o                         
   9   3   5         54.08         70.05        19.54 o                         
  11   3   5        161.94        152.79        21.04 o                         
  13   3   5       1575.39       1421.97        44.34 o                         
  15   3   5       2239.39       2165.03        50.58 o                         
  17   3   5        842.84        759.59        33.92 o                         
  19   3   5       1153.53       1140.43        49.30 o                         
  21   3   5          2.67         11.96        31.17 o                         
  23   3   5         13.00         31.58        32.72 o                         
  25   3   5         42.83         82.08        35.42 o                         
  27   3   5         83.09         60.72        37.19 o                         
  29   3   5        462.41        513.84        50.50 o                         
  31   3   5         27.05         61.56        41.31 o                         
 -30   4   5         19.81         19.64        40.97 o                         
 -28   4   5          6.35        117.31        43.42 o                         
 -26   4   5         54.36         98.59        34.55 o                         
 -24   4   5         14.24         23.17        29.68 o                         
 -22   4   5        541.64        669.63        42.40 o                         
 -20   4   5        287.81        279.29        33.37 o                         
 -18   4   5         75.30         82.73        30.81 o                         
 -16   4   5        404.98        445.53        36.66 o                         
 -14   4   5        277.26        286.38        31.43 o                         
 -12   4   5        324.71        411.87        34.56 o                         
 -10   4   5        818.33        903.40        44.94 o                         
  -8   4   5        691.57        850.09        34.65 o                         
  -6   4   5          0.17         43.77        21.25 o                         
  -4   4   5        134.67        208.16        27.55 o                         
  -2   4   5       1287.66       1212.02        38.54 o                         
   0   4   5         41.74         22.61        18.89 o                         
   2   4   5       2491.35       2442.53        48.38 o                         
   4   4   5        523.44        664.90        26.62 o                         
   6   4   5        926.10        917.34        30.79 o                         
   8   4   5          0.22         19.57        17.02 o                         
  10   4   5         22.13         23.18        19.71 o                         
  12   4   5         22.93         11.14        17.46 o                         
  14   4   5        927.70        833.55        46.04 o                         
  16   4   5        106.52         90.33        28.50 o                         
  18   4   5         87.33         97.94        31.72 o                         
  20   4   5         21.57         12.30        30.98 o                         
  22   4   5          3.28         -4.58        32.94 o                         
  24   4   5        128.61        140.02        39.87 o                         
  26   4   5        219.21        218.63        40.05 o                         
  28   4   5        216.84        225.65        44.58 o                         
  30   4   5          3.53         17.55        66.46 o                         
 -29   5   5         36.00         93.43        52.04 o                         
 -27   5   5        481.09        495.17        50.40 o                         
 -25   5   5        663.03        668.60        57.56 o                         
 -23   5   5       2876.73       2485.27        71.85 o                         
 -21   5   5        152.23        158.28        30.89 o                         
 -19   5   5         31.49         51.42        28.82 o                         
 -17   5   5         95.22        168.07        30.98 o                         
 -15   5   5          8.25         -3.26        26.70 o                         
 -13   5   5        497.39        565.42        40.24 o                         
 -11   5   5        979.64        971.51        43.85 o                         
  -9   5   5        512.30        571.52        36.15 o                         
  -7   5   5        256.18        308.60        34.81 o                         
  -5   5   5        655.84        748.58        40.03 o                         
  -3   5   5        205.14        344.23        33.00 o                         
  -1   5   5         30.39         53.31        20.85 o                         
   1   5   5        861.50        905.61        35.92 o                         
   3   5   5        384.19        447.27        29.03 o                         
   5   5   5        486.44        530.05        30.85 o                         
   7   5   5       2039.87       2026.24        45.84 o                         
   9   5   5          8.02         42.16        19.21 o                         
  11   5   5        118.03        114.28        27.60 o                         
  13   5   5         17.10         38.33        27.52 o                         
  15   5   5         24.97         39.44        29.41 o                         
  17   5   5       1178.11       1025.64        49.50 o                         
  19   5   5        116.38        132.38        34.31 o                         
  21   5   5        173.22        152.97        49.18 o                         
  23   5   5        145.35        153.21        41.17 o                         
  25   5   5          7.26         45.19        37.87 o                         
  27   5   5        130.64        206.64        47.02 o                         
 -26   6   5          0.12        -15.83        40.91 o                         
 -24   6   5        523.42        475.72        51.51 o                         
 -22   6   5          6.70         64.06        40.00 o                         
 -20   6   5        353.12        317.38        45.36 o                         
 -18   6   5         18.62         48.81        35.99 o                         
 -16   6   5        172.74        158.77        33.16 o                         
 -14   6   5         36.43         58.91        30.94 o                         
 -12   6   5        485.20        454.12        37.11 o                         
 -10   6   5          0.35         -5.76        27.62 o                         
  -8   6   5       1115.14       1020.92        46.12 o                         
  -6   6   5       2326.43       2307.17        65.28 o                         
  -4   6   5        961.46       1011.79        48.74 o                         
  -2   6   5        878.39        842.19        42.47 o                         
   0   6   5        374.03        462.85        30.89 o                         
   2   6   5        228.16        265.64        27.87 o                         
   4   6   5          1.18        -20.09        23.42 o                         
   6   6   5       1010.30       1050.79        44.36 o                         
   8   6   5        133.28        158.00        28.08 o                         
  10   6   5        542.86        652.74        36.35 o                         
  12   6   5        387.21        343.52        35.35 o                         
  14   6   5        377.44        331.14        36.18 o                         
  16   6   5        493.10        531.43        46.98 o                         
  18   6   5          6.92         43.04        34.90 o                         
  20   6   5        617.97        587.39        54.35 o                         
  22   6   5         19.20         37.71        37.81 o                         
  24   6   5          0.25         41.98        44.32 o                         
 -21   7   5          0.55         80.78        45.97 o                         
 -19   7   5        338.08        316.11        50.92 o                         
 -17   7   5        446.53        421.94        42.75 o                         
 -15   7   5         61.44        159.45        34.13 o                         
 -13   7   5        158.31        240.55        42.88 o                         
 -11   7   5         72.52         40.07        31.05 o                         
  -9   7   5         84.49         93.09        32.01 o                         
  -7   7   5         18.59         20.98        30.01 o                         
  -5   7   5        229.64        195.31        33.34 o                         
  -3   7   5        658.56        671.24        41.84 o                         
  -1   7   5        456.64        453.45        34.25 o                         
   1   7   5        197.62        171.12        31.36 o                         
   3   7   5         17.61         13.95        31.18 o                         
   5   7   5        366.30        423.32        33.65 o                         
   7   7   5         79.61         86.49        27.08 o                         
   9   7   5       3763.58       3364.74       115.36 o                         
  11   7   5        354.09        321.77        33.67 o                         
  13   7   5         27.19        125.20        35.31 o                         
  15   7   5         63.98         92.84        46.19 o                         
  17   7   5         12.75         40.27        37.76 o                         
  19   7   5          0.82         53.24        43.71 o                         
 -16   8   5        307.18        261.05        46.85 o                         
 -14   8   5         19.14         67.12        33.82 o                         
 -12   8   5        361.65        298.33        38.26 o                         
 -10   8   5         22.70         45.75        34.43 o                         
  -8   8   5          0.00        -41.07        41.07 o                         
  -6   8   5        907.55        818.11        49.67 o                         
  -4   8   5         37.55         30.36        31.28 o                         
  -2   8   5        727.65        783.85        42.65 o                         
   0   8   5         17.41          2.92        30.80 o                         
   2   8   5         61.89        105.16        34.33 o                         
   4   8   5          0.14         68.26        30.39 o                         
   6   8   5        133.71        165.56        31.81 o                         
   8   8   5        665.85        679.38        39.61 o                         
  10   8   5        160.96        128.49        35.20 o                         
  12   8   5        292.13        277.54        45.96 o                         
  14   8   5         15.03         50.08        40.46 o                         
 -34   0   6          0.94         61.94        45.74 o                         
 -32   0   6       1116.89       1272.35        72.88 o                         
 -30   0   6         55.28         51.52        40.66 o                         
 -28   0   6          0.34         38.69        38.72 o                         
 -26   0   6         61.90         53.18        36.27 o                         
 -24   0   6         72.14         83.01        36.44 o                         
 -22   0   6        366.51        336.67        40.05 o                         
 -20   0   6        166.44        204.11        38.11 o                         
 -18   0   6      25883.86      23844.85       484.82 o                         
 -16   0   6       6201.21       5815.94       151.74 o                         
 -14   0   6         10.67         22.10        25.44 o                         
 -12   0   6       1528.60       1545.29        41.94 o                         
 -10   0   6      13688.79      13286.98       229.83 o                         
  -8   0   6       4532.82       5557.93        97.94 o                         
  -6   0   6       2888.85       3401.05        76.00 o                         
  -4   0   6       2455.03       2814.24        59.82 o                         
  -2   0   6          0.68        -11.74        17.27 o                         
   0   0   6        174.20        335.11        28.42 o                         
   2   0   6       4056.63       4731.31        84.15 o                         
   4   0   6         89.42        106.21        20.09 o                         
   6   0   6        624.52        670.18        32.79 o                         
   8   0   6        220.49        320.81        24.21 o                         
  10   0   6       3010.36       3675.45        82.91 o                         
  12   0   6       5499.20       5756.58       119.43 o                         
  14   0   6        238.20        343.47        28.73 o                         
  16   0   6       3091.70       2950.44        82.95 o                         
  18   0   6       1223.08       1124.93        50.67 o                         
  20   0   6        771.33        820.36        41.34 o                         
  22   0   6        917.72        734.09        61.23 o                         
  24   0   6      10825.90       9547.06       242.74 o                         
  26   0   6        347.39        323.47        43.85 o                         
  28   0   6        464.25        428.17        65.27 o                         
  30   0   6        222.07        228.60        56.47 o                         
  32   0   6         85.21         62.85        64.31 o                         
 -33   1   6        252.73        350.68        38.25 o                         
 -31   1   6          4.75        125.07        33.83 o                         
 -29   1   6          3.19         57.98        30.24 o                         
 -27   1   6        126.85        126.04        27.20 o                         
 -25   1   6          9.58         65.40        25.80 o                         
 -23   1   6         13.55         46.85        24.47 o                         
 -21   1   6        370.60        416.36        28.85 o                         
 -19   1   6       3157.51       2941.86        58.96 o                         
 -17   1   6       5622.81       4973.69        84.82 o                         
 -15   1   6         67.77        123.09        23.11 o                         
 -13   1   6        117.38        111.23        23.91 o                         
 -11   1   6         54.33         41.90        21.24 o                         
  -9   1   6         15.85         44.72        15.55 o                         
  -7   1   6          5.90         24.80        17.28 o                         
  -5   1   6       3572.88       4057.15        60.92 o                         
  -3   1   6       6943.06       7685.72       111.31 o                         
  -1   1   6        637.03        709.20        32.89 o                         
   1   1   6       1234.99       1381.84        29.23 o                         
   3   1   6         14.17         -7.70        15.56 o                         
   5   1   6         73.24         57.98        18.03 o                         
   7   1   6         87.01        101.89        15.35 o                         
   9   1   6        869.84       1001.31        26.47 o                         
  11   1   6       2807.96       2888.90        48.72 o                         
  13   1   6        684.65        712.57        30.19 o                         
  15   1   6         13.28         12.99        15.62 o                         
  17   1   6         50.86         87.57        27.75 o                         
  19   1   6         47.65         70.40        27.83 o                         
  21   1   6        191.75        185.96        30.78 o                         
  23   1   6        207.42        259.60        52.50 o                         
  25   1   6        126.77        107.32        29.48 o                         
  27   1   6          5.28          2.37        29.33 o                         
  29   1   6        104.26        184.25        32.04 o                         
  31   1   6         34.26        110.76        40.86 o                         
 -32   2   6         50.71        202.74        50.96 o                         
 -30   2   6        157.69        214.78        35.08 o                         
 -28   2   6         33.45         26.85        29.71 o                         
 -26   2   6        197.01        140.71        43.80 o                         
 -24   2   6        118.95        123.13        32.61 o                         
 -22   2   6        193.26        177.13        28.26 o                         
 -20   2   6       7221.80       6381.46       122.15 o                         
 -18   2   6          0.12        -11.90        26.58 o                         
 -16   2   6       1975.04       1812.86        52.58 o                         
 -14   2   6       2657.09       2578.40        65.56 o                         
 -12   2   6        827.60        904.45        37.53 o                         
 -10   2   6       3143.80       3221.26        62.93 o                         
  -8   2   6       1503.96       1453.21        41.23 o                         
  -6   2   6        575.35        714.73        35.14 o                         
  -4   2   6         87.21        135.64        24.07 o                         
  -2   2   6          0.01          5.34        18.01 o                         
   0   2   6        620.14        700.71        26.97 o                         
   2   2   6        292.87        432.24        22.59 o                         
   4   2   6       1948.74       2159.25        43.55 o                         
   6   2   6        180.36        211.78        19.02 o                         
   8   2   6       1248.95       1326.99        33.08 o                         
  10   2   6       1033.03       1073.31        37.97 o                         
  12   2   6        207.99        230.53        22.79 o                         
  14   2   6         97.57         78.62        23.68 o                         
  16   2   6        499.30        529.35        32.81 o                         
  18   2   6       2607.84       2397.11        63.06 o                         
  20   2   6         77.61         49.00        26.37 o                         
  22   2   6        544.45        484.51        35.75 o                         
  24   2   6        245.57        188.62        30.17 o                         
  26   2   6       3818.00       3574.84        83.05 o                         
  28   2   6       2020.49       1923.75        69.01 o                         
  30   2   6         29.73         91.26        44.72 o                         
 -31   3   6         18.76         30.83        46.50 o                         
 -29   3   6        101.26        129.61        37.44 o                         
 -27   3   6         43.62        102.89        43.38 o                         
 -25   3   6        169.32        224.81        35.67 o                         
 -23   3   6        105.44        136.86        33.48 o                         
 -21   3   6       7709.94       6817.82       140.01 o                         
 -19   3   6        459.37        438.19        38.83 o                         
 -17   3   6        763.23        658.79        40.03 o                         
 -15   3   6        733.11        774.56        45.13 o                         
 -13   3   6          7.99        -23.86        23.86 o                         
 -11   3   6        168.87        170.31        26.87 o                         
  -9   3   6        655.13        724.05        35.96 o                         
  -7   3   6        310.53        416.82        32.98 o                         
  -5   3   6        296.33        311.07        29.00 o                         
  -3   3   6        304.73        342.62        29.45 o                         
  -1   3   6       3470.66       3570.96        66.97 o                         
   1   3   6       1788.76       1774.38        39.48 o                         
   3   3   6       1243.07       1020.81        28.68 o                         
   5   3   6        237.41        252.11        21.77 o                         
   7   3   6        702.13        662.27        25.96 o                         
   9   3   6        136.10        131.62        24.81 o                         
  11   3   6       1653.56       1617.56        45.06 o                         
  13   3   6        380.60        540.44        28.19 o                         
  15   3   6        274.45        300.67        24.98 o                         
  17   3   6         34.43         51.75        27.39 o                         
  19   3   6          6.66         60.39        23.45 o                         
  21   3   6          1.99         38.16        24.95 o                         
  23   3   6        355.32        271.28        38.07 o                         
  25   3   6        377.98        303.94        44.52 o                         
  27   3   6          5.27         60.61        39.61 o                         
  29   3   6          0.06         90.84        39.39 o                         
 -30   4   6         32.62        114.26        44.05 o                         
 -28   4   6        355.00        360.56        50.45 o                         
 -26   4   6        373.23        396.95        40.34 o                         
 -24   4   6         42.68         72.58        36.93 o                         
 -22   4   6       2766.31       2237.93        70.54 o                         
 -20   4   6        220.17        190.13        33.92 o                         
 -18   4   6        211.77        258.66        34.77 o                         
 -16   4   6         19.43         11.04        29.24 o                         
 -14   4   6        265.59        304.00        33.60 o                         
 -12   4   6       1373.84       1260.20        46.66 o                         
 -10   4   6        822.11        941.40        42.36 o                         
  -8   4   6        111.98        185.48        33.35 o                         
  -6   4   6         37.40          4.62        30.01 o                         
  -4   4   6         69.54         89.22        35.87 o                         
  -2   4   6        400.00        443.43        35.16 o                         
   0   4   6          2.61          3.07        22.15 o                         
   2   4   6        364.54        421.10        31.21 o                         
   4   4   6        239.32        336.56        31.19 o                         
   6   4   6        273.48        342.57        24.55 o                         
   8   4   6        101.56        113.89        19.13 o                         
  10   4   6        147.59        232.51        26.67 o                         
  12   4   6        193.72        199.72        25.76 o                         
  14   4   6        107.88        107.52        23.64 o                         
  16   4   6       2126.96       1812.29        49.90 o                         
  18   4   6         62.18        108.98        34.24 o                         
  20   4   6          7.07         -6.38        31.77 o                         
  22   4   6          0.20         26.15        34.93 o                         
  24   4   6        163.93        168.84        40.31 o                         
  26   4   6          1.25         61.49        51.82 o                         
  28   4   6       2585.98       2444.76       129.69 o                         
 -27   5   6          0.23         17.20        41.84 o                         
 -25   5   6        106.10        101.98        43.12 o                         
 -23   5   6        780.88        854.71        46.47 o                         
 -21   5   6         90.00        151.58        58.68 o                         
 -19   5   6          3.18          5.04        30.18 o                         
 -17   5   6        866.08        888.84        50.79 o                         
 -15   5   6        401.16        480.44        39.22 o                         
 -13   5   6         43.40         62.05        29.70 o                         
 -11   5   6       1007.81       1011.55        46.20 o                         
  -9   5   6        165.78        170.85        29.94 o                         
  -7   5   6         38.94         51.23        30.37 o                         
  -5   5   6       1504.14       1294.73        52.24 o                         
  -3   5   6       1853.71       1745.76        62.11 o                         
  -1   5   6        819.21        959.50        41.34 o                         
   1   5   6        745.63        739.89        34.88 o                         
   3   5   6       1675.39       1553.20        44.70 o                         
   5   5   6        157.55        182.77        25.54 o                         
   7   5   6       4843.01       4503.07        79.74 o                         
   9   5   6        135.94        209.25        22.72 o                         
  11   5   6       3051.94       2725.66        61.42 o                         
  13   5   6        420.08        486.49        34.05 o                         
  15   5   6       1455.21       1433.55        53.26 o                         
  17   5   6        178.18        224.97        37.86 o                         
  19   5   6         11.28         24.84        38.08 o                         
  21   5   6        130.62         80.44        40.23 o                         
  23   5   6         54.26        167.21        42.03 o                         
  25   5   6         15.46         97.37        40.07 o                         
 -24   6   6         57.84         99.98        43.01 o                         
 -22   6   6        104.55        109.44        36.10 o                         
 -20   6   6        312.21        307.81        43.29 o                         
 -18   6   6        102.26        164.27        34.96 o                         
 -16   6   6        714.51        682.05        53.34 o                         
 -14   6   6          3.27         29.28        30.24 o                         
 -12   6   6          0.16         30.50        29.82 o                         
 -10   6   6        356.68        330.54        41.50 o                         
  -8   6   6        387.80        461.70        42.36 o                         
  -6   6   6        325.22        314.31        37.75 o                         
  -4   6   6        257.65        284.53        40.63 o                         
  -2   6   6        675.51        693.01        45.23 o                         
   0   6   6       4342.87       4093.40        94.24 o                         
   2   6   6         88.14         91.38        25.98 o                         
   4   6   6        920.66       1036.79        41.91 o                         
   6   6   6         12.54         16.73        25.77 o                         
   8   6   6         63.50        111.12        28.52 o                         
  10   6   6        115.89        113.70        37.54 o                         
  12   6   6        110.76         64.99        34.12 o                         
  14   6   6        635.38        566.78        55.83 o                         
  16   6   6        281.07        208.86        45.66 o                         
  18   6   6        257.30        266.87        39.00 o                         
  20   6   6         13.61         16.28        41.73 o                         
  22   6   6        143.92        173.40        45.90 o                         
 -21   7   6         30.63        -25.15        86.36 o                         
 -19   7   6          5.47        -19.94        54.07 o                         
 -17   7   6          0.17        133.42        35.33 o                         
 -15   7   6        240.35        258.15        44.30 o                         
 -13   7   6        121.32        140.55        35.20 o                         
 -11   7   6        355.26        348.63        43.91 o                         
  -9   7   6        110.85        102.74        34.38 o                         
  -7   7   6         15.89          3.34        35.27 o                         
  -5   7   6       1227.80       1277.70        61.06 o                         
  -3   7   6         46.72         59.53        36.19 o                         
  -1   7   6         85.03        121.90        31.50 o                         
   1   7   6        688.84        803.00        40.20 o                         
   3   7   6         26.50         10.38        32.69 o                         
   5   7   6        388.91        446.90        57.47 o                         
   7   7   6          0.19         43.11        29.21 o                         
   9   7   6        453.79        541.18        37.04 o                         
  11   7   6       2435.82       2287.83        59.92 o                         
  13   7   6          2.74        -10.53        37.76 o                         
  15   7   6         49.95         71.80        39.01 o                         
  17   7   6         16.36        -22.50        40.96 o                         
  19   7   6         97.09         80.48        71.58 o                         
 -14   8   6         51.11         24.16        37.41 o                         
 -12   8   6        140.53         73.29        36.46 o                         
 -10   8   6        143.87        129.42        36.37 o                         
  -8   8   6        123.33        166.29        40.85 o                         
  -6   8   6        326.09        289.17        44.37 o                         
  -4   8   6       3804.37       3365.58        92.60 o                         
  -2   8   6       1712.13       1606.59        65.89 o                         
   0   8   6        280.70        350.89        43.67 o                         
   2   8   6          6.31         47.56        36.77 o                         
   4   8   6         81.02        161.65        33.52 o                         
   6   8   6         24.32         66.05        31.58 o                         
   8   8   6        115.65        151.64        35.31 o                         
  10   8   6        442.64        453.98        46.66 o                         
  12   8   6          1.68         44.65        42.53 o                         
 -33   1   7        391.07        567.29        55.26 o                         
 -31   1   7        298.93        294.53        39.99 o                         
 -29   1   7         42.55         18.00        32.40 o                         
 -27   1   7        621.03        739.38        42.25 o                         
 -25   1   7        809.50        876.94        50.37 o                         
 -23   1   7        719.61        695.16        40.76 o                         
 -21   1   7        361.36        459.54        54.50 o                         
 -19   1   7       9972.48       9010.52       170.02 o                         
 -17   1   7       1952.66       1895.01        55.17 o                         
 -15   1   7       3915.67       3467.89        76.89 o                         
 -13   1   7        637.50        783.17        37.29 o                         
 -11   1   7       1834.98       1638.67        45.60 o                         
  -9   1   7       3095.61       2919.25        52.02 o                         
  -7   1   7         11.48         46.81        16.40 o                         
  -5   1   7       4611.43       5261.32        80.58 o                         
  -3   1   7       5804.78       6415.42        94.93 o                         
  -1   1   7        467.22        795.75        29.96 o                         
   1   1   7       2041.64       2277.50        47.91 o                         
   3   1   7       2114.19       2295.81        46.34 o                         
   5   1   7       2000.60       1922.68        41.76 o                         
   7   1   7       2480.28       2474.28        49.07 o                         
   9   1   7        686.96        811.34        26.14 o                         
  11   1   7        415.41        564.87        24.91 o                         
  13   1   7        776.58        798.75        28.52 o                         
  15   1   7        583.57        544.13        29.19 o                         
  17   1   7        524.99        577.76        30.49 o                         
  19   1   7        643.95        596.78        36.52 o                         
  21   1   7         57.96         28.53        27.02 o                         
  23   1   7         73.58         67.50        27.99 o                         
  25   1   7        102.69         82.67        44.32 o                         
  27   1   7        417.17        415.29        41.50 o                         
  29   1   7          6.52         61.11        33.24 o                         
  31   1   7        124.13        169.62        44.12 o                         
 -32   2   7        170.27        311.40        46.87 o                         
 -30   2   7        374.13        500.72        41.80 o                         
 -28   2   7         39.63         72.53        31.41 o                         
 -26   2   7         50.57        105.39        33.74 o                         
 -24   2   7        269.64        215.50        36.42 o                         
 -22   2   7         43.53         92.99        32.42 o                         
 -20   2   7        339.35        419.01        40.27 o                         
 -18   2   7        373.85        441.12        42.51 o                         
 -16   2   7       4734.42       4572.33        93.43 o                         
 -14   2   7       2492.17       2421.25        63.94 o                         
 -12   2   7         53.53         77.60        27.62 o                         
 -10   2   7          0.53         -8.98        21.50 o                         
  -8   2   7       1403.78       1315.37        45.67 o                         
  -6   2   7       1446.33       1495.22        47.30 o                         
  -4   2   7        425.49        638.43        29.16 o                         
  -2   2   7        322.81        322.51        23.68 o                         
   0   2   7        670.23        734.04        33.35 o                         
   2   2   7        173.80        263.43        22.33 o                         
   4   2   7       1907.70       1865.05        41.67 o                         
   6   2   7         16.90         32.52        18.63 o                         
   8   2   7        833.36        917.56        32.50 o                         
  10   2   7        441.04        536.51        26.35 o                         
  12   2   7       1222.76       1337.37        45.90 o                         
  14   2   7       2092.82       1909.07        54.16 o                         
  16   2   7        140.99        151.69        27.22 o                         
  18   2   7        167.14        154.70        28.52 o                         
  20   2   7        411.39        409.57        34.59 o                         
  22   2   7          1.60         53.36        31.40 o                         
  24   2   7        391.24        393.76        48.60 o                         
  26   2   7        825.07        873.70        73.59 o                         
  28   2   7         23.10         39.75        31.68 o                         
  30   2   7        513.15        604.16        62.84 o                         
 -31   3   7          0.58        211.50        48.28 o                         
 -29   3   7          6.90         48.65        36.41 o                         
 -27   3   7        116.71        190.62        40.44 o                         
 -25   3   7        400.35        402.62        45.48 o                         
 -23   3   7        448.60        444.57        47.05 o                         
 -21   3   7       1137.44       1148.06        54.83 o                         
 -19   3   7        155.91        168.74        36.72 o                         
 -17   3   7         18.54         10.66        28.28 o                         
 -15   3   7        611.89        670.86        39.85 o                         
 -13   3   7          1.62        -23.89        25.96 o                         
 -11   3   7        177.68        227.53        30.54 o                         
  -9   3   7        508.18        544.97        43.53 o                         
  -7   3   7        131.89        160.49        29.36 o                         
  -5   3   7        342.43        464.93        34.62 o                         
  -3   3   7        186.06        252.34        30.18 o                         
  -1   3   7        131.21        176.28        23.14 o                         
   1   3   7        307.98        451.54        30.42 o                         
   3   3   7        843.81        846.92        30.86 o                         
   5   3   7        627.95        656.61        30.73 o                         
   7   3   7        317.16        342.88        24.82 o                         
   9   3   7         46.58         40.43        17.15 o                         
  11   3   7        824.62        860.20        41.40 o                         
  13   3   7       4816.82       4428.56        97.78 o                         
  15   3   7         22.59         47.18        24.61 o                         
  17   3   7        870.34        829.69        40.19 o                         
  19   3   7        455.90        461.76        34.54 o                         
  21   3   7         92.09         94.88        36.69 o                         
  23   3   7          3.87         74.27        27.93 o                         
  25   3   7         14.37         84.19        39.43 o                         
  27   3   7         33.19         64.89        37.99 o                         
  29   3   7        214.17        222.03        43.60 o                         
 -28   4   7        188.84        308.90        51.34 o                         
 -26   4   7         20.97         56.45        40.74 o                         
 -24   4   7        208.06        278.21        38.89 o                         
 -22   4   7        121.02        135.13        40.38 o                         
 -20   4   7        633.23        602.84        49.41 o                         
 -18   4   7        878.47        857.41        46.43 o                         
 -16   4   7        587.93        564.80        40.08 o                         
 -14   4   7         44.37         22.80        28.30 o                         
 -12   4   7       3719.35       3361.56        77.41 o                         
 -10   4   7          6.32         29.64        29.62 o                         
  -8   4   7          4.18         44.79        44.15 o                         
  -6   4   7        886.63        935.95        47.01 o                         
  -4   4   7         40.12         16.41        30.54 o                         
  -2   4   7        389.26        439.38        39.48 o                         
   0   4   7        828.13        859.92        39.82 o                         
   2   4   7       9830.84       9397.11       144.17 o                         
   4   4   7         91.96         86.72        23.59 o                         
   6   4   7        780.53        897.86        36.96 o                         
   8   4   7         22.33         53.09        18.69 o                         
  10   4   7          4.89         29.56        25.96 o                         
  12   4   7         34.81         60.75        28.42 o                         
  14   4   7       1068.50       1023.63        48.69 o                         
  16   4   7       1244.20       1121.87        41.76 o                         
  18   4   7        151.51        164.90        28.39 o                         
  20   4   7         18.09         55.04        36.66 o                         
  22   4   7        260.27        341.17        44.58 o                         
  24   4   7          3.06        -14.99        35.14 o                         
  26   4   7        200.64        338.49        48.73 o                         
 -27   5   7        276.86        365.80        71.45 o                         
 -25   5   7        144.95        131.83        47.72 o                         
 -23   5   7        155.94        196.66        37.94 o                         
 -21   5   7          1.31         33.08        34.16 o                         
 -19   5   7        370.78        398.11        46.19 o                         
 -17   5   7         16.04         67.62        33.67 o                         
 -15   5   7        187.00        160.02        33.19 o                         
 -13   5   7        196.12        184.75        36.84 o                         
 -11   5   7        200.58        240.52        36.94 o                         
  -9   5   7         37.69         59.42        32.17 o                         
  -7   5   7        599.70        776.65        56.34 o                         
  -5   5   7        345.17        434.42        40.01 o                         
  -3   5   7        287.15        373.91        37.92 o                         
  -1   5   7        569.08        606.14        40.03 o                         
   1   5   7          0.04         15.11        26.32 o                         
   3   5   7         13.25          4.12        23.21 o                         
   5   5   7         27.63         77.71        24.43 o                         
   7   5   7         77.49         65.69        22.83 o                         
   9   5   7        123.49        162.87        23.06 o                         
  11   5   7        712.77        623.95        39.78 o                         
  13   5   7        457.68        404.46        35.16 o                         
  15   5   7         30.94          5.72        34.00 o                         
  17   5   7        517.42        509.44        55.71 o                         
  19   5   7         48.55         45.38        44.76 o                         
  21   5   7        130.75        131.65        36.69 o                         
  23   5   7          0.97         35.23        58.32 o                         
  25   5   7         14.12        -42.02       129.87 o                         
 -24   6   7         47.95         83.95       146.50 o                         
 -22   6   7        104.54        141.68        39.76 o                         
 -20   6   7        785.92        762.41        52.83 o                         
 -18   6   7       1160.90        948.99        59.17 o                         
 -16   6   7         17.42         12.14        32.20 o                         
 -14   6   7        954.23        915.64        59.09 o                         
 -12   6   7        212.78        190.60        35.21 o                         
 -10   6   7         89.46         91.28        36.39 o                         
  -8   6   7        121.85        148.17        37.20 o                         
  -6   6   7         36.20         59.83        35.10 o                         
  -4   6   7        323.80        299.25        43.05 o                         
  -2   6   7       2080.07       1880.01        65.10 o                         
   0   6   7       3248.86       3005.18        78.77 o                         
   2   6   7        128.54        175.66        28.24 o                         
   4   6   7        530.38        616.68        35.93 o                         
   6   6   7        153.47        182.14        28.36 o                         
   8   6   7         31.80         44.48        28.58 o                         
  10   6   7         10.23         44.87        28.95 o                         
  12   6   7        207.61        243.11        43.32 o                         
  14   6   7          9.85         54.96        36.50 o                         
  16   6   7        299.62        266.54        44.59 o                         
  18   6   7         36.24         34.62        38.87 o                         
  20   6   7         45.88         15.31        39.86 o                         
 -19   7   7        303.69        364.05        48.22 o                         
 -17   7   7          9.81         77.93        34.85 o                         
 -15   7   7          7.62         55.97        34.55 o                         
 -13   7   7          0.05         48.53        36.38 o                         
 -11   7   7         90.03         56.59        40.22 o                         
  -9   7   7        318.76        356.03        46.50 o                         
  -7   7   7          9.13         16.45        37.48 o                         
  -5   7   7        884.74        920.53        67.45 o                         
  -3   7   7        554.24        486.39        52.30 o                         
  -1   7   7         55.04         31.78        37.08 o                         
   1   7   7         76.60         94.59        33.24 o                         
   3   7   7          2.14         78.43        29.78 o                         
   5   7   7        102.38        189.48        33.24 o                         
   7   7   7        149.37        171.96        37.58 o                         
   9   7   7       1240.31       1305.35        48.75 o                         
  11   7   7        216.90        192.86        34.78 o                         
  13   7   7        326.60        267.57        44.29 o                         
  15   7   7         42.76        124.98        40.15 o                         
  17   7   7        426.04        395.68       102.55 o                         
 -10   8   7          0.13         29.08        38.78 o                         
  -8   8   7        128.17         64.27        39.80 o                         
  -6   8   7        282.41        306.97        55.84 o                         
  -4   8   7         46.83         77.25        38.80 o                         
  -2   8   7        592.19        606.49        56.58 o                         
   0   8   7         18.11         61.41        38.31 o                         
   2   8   7          0.01         36.70        41.73 o                         
   4   8   7          6.95        120.79        31.22 o                         
   6   8   7         91.88        120.97        32.23 o                         
   8   8   7          2.05        107.02        38.99 o                         
 -32   0   8       1592.14       2021.33        83.64 o                         
 -30   0   8       2653.99       2855.02        95.84 o                         
 -28   0   8        327.54        392.53        49.35 o                         
 -26   0   8         73.82        143.28        40.58 o                         
 -24   0   8        684.82        529.28        47.63 o                         
 -22   0   8        370.39        325.37        41.67 o                         
 -20   0   8          3.17        -32.02        32.02 o                         
 -18   0   8       3089.39       2820.79        92.68 o                         
 -16   0   8         70.52         47.28        31.76 o                         
 -14   0   8       1851.82       1783.99        62.36 o                         
 -12   0   8          7.19         -1.05        29.55 o                         
 -10   0   8        304.16        419.63        43.60 o                         
  -8   0   8         54.57         76.33        22.72 o                         
  -6   0   8        630.04        667.26        36.42 o                         
  -4   0   8       2747.70       2988.96        65.57 o                         
  -2   0   8        364.32        522.68        32.70 o                         
   0   0   8        206.93        199.49        28.32 o                         
   2   0   8         37.06         46.37        22.66 o                         
   4   0   8        480.34        770.43        47.16 o                         
   6   0   8      11413.38      11622.07       223.09 o                         
   8   0   8       1324.37       1164.34        50.13 o                         
  10   0   8       2612.44       2534.54        75.35 o                         
  12   0   8       4208.14       4092.44       105.13 o                         
  14   0   8        472.56        652.78        44.52 o                         
  16   0   8        955.91        885.17        56.38 o                         
  18   0   8       1011.36        942.65        69.11 o                         
  20   0   8       4762.64       3804.02       106.18 o                         
  22   0   8        747.17        770.71        52.23 o                         
  24   0   8          7.11         11.24        36.16 o                         
  26   0   8          2.56         26.57        48.88 o                         
  28   0   8        309.14        282.21        59.54 o                         
 -31   1   8        295.60        406.49        43.19 o                         
 -29   1   8         30.57        167.20        39.47 o                         
 -27   1   8        122.73        145.85        33.39 o                         
 -25   1   8        174.84        185.59        34.78 o                         
 -23   1   8         34.48         39.42        28.20 o                         
 -21   1   8        101.65        134.35        32.79 o                         
 -19   1   8       2381.57       2259.15        61.89 o                         
 -17   1   8      11057.72      10062.14       176.92 o                         
 -15   1   8        889.06        934.21        44.44 o                         
 -13   1   8         27.25         13.45        25.73 o                         
 -11   1   8        758.69        817.64        32.46 o                         
  -9   1   8        277.73        319.72        23.46 o                         
  -7   1   8        109.22        164.39        19.31 o                         
  -5   1   8         22.64         62.83        20.25 o                         
  -3   1   8       2026.22       2267.19        46.48 o                         
  -1   1   8        286.99        371.84        24.98 o                         
   1   1   8        179.09        269.26        23.91 o                         
   3   1   8       1401.11       1333.93        38.57 o                         
   5   1   8         33.21         70.47        21.18 o                         
   7   1   8       2916.29       2744.14        58.09 o                         
   9   1   8       4035.25       3674.18        67.27 o                         
  11   1   8         22.20         40.78        20.43 o                         
  13   1   8        701.71        741.44        33.19 o                         
  15   1   8         88.28         96.85        22.04 o                         
  17   1   8         76.47        100.18        23.54 o                         
  19   1   8        175.51        207.71        30.05 o                         
  21   1   8        113.10        170.11        33.23 o                         
  23   1   8          6.51         57.72        35.73 o                         
  25   1   8          5.58         86.08        31.28 o                         
  27   1   8          2.72         66.31        32.84 o                         
  29   1   8          7.49        120.07        37.46 o                         
 -30   2   8          2.49         80.06        43.31 o                         
 -28   2   8        444.91        600.44        53.19 o                         
 -26   2   8         13.50         33.86        35.51 o                         
 -24   2   8        110.69         91.22        34.84 o                         
 -22   2   8         10.81         54.69        35.36 o                         
 -20   2   8          0.38         -6.98        30.27 o                         
 -18   2   8         38.32         69.03        29.96 o                         
 -16   2   8        939.14        992.55        46.28 o                         
 -14   2   8       2109.65       2015.15        62.25 o                         
 -12   2   8        208.14        203.60        31.27 o                         
 -10   2   8        454.03        492.99        31.45 o                         
  -8   2   8        130.75        189.65        32.58 o                         
  -6   2   8        233.28        256.66        31.59 o                         
  -4   2   8        948.70        926.89        34.22 o                         
  -2   2   8        343.20        471.12        31.30 o                         
   0   2   8         13.80          0.61        17.98 o                         
   2   2   8        278.80        339.82        23.86 o                         
   4   2   8      11498.27      11674.96       196.69 o                         
   6   2   8        115.66        115.93        21.56 o                         
   8   2   8         35.23         31.03        19.90 o                         
  10   2   8         14.33         30.14        22.12 o                         
  12   2   8        200.55        230.18        22.47 o                         
  14   2   8       2444.19       2484.99        59.97 o                         
  16   2   8          1.06         20.03        26.79 o                         
  18   2   8       3780.07       3263.85        80.31 o                         
  20   2   8        333.80        382.02        38.19 o                         
  22   2   8        678.81        678.60        45.34 o                         
  24   2   8         91.27         91.38        30.62 o                         
  26   2   8        777.31        797.91        45.31 o                         
  28   2   8         50.08        195.99        47.95 o                         
 -29   3   8          1.60         21.30        39.05 o                         
 -27   3   8          4.50          9.86        59.89 o                         
 -25   3   8        108.80        164.31        39.90 o                         
 -23   3   8        340.30        349.49        41.92 o                         
 -21   3   8        604.80        607.80        43.32 o                         
 -19   3   8          5.39         10.90        32.94 o                         
 -17   3   8        827.55        855.66        46.07 o                         
 -15   3   8       6332.88       5551.02       110.48 o                         
 -13   3   8       2180.32       1863.65        57.49 o                         
 -11   3   8         76.98         61.98        27.54 o                         
  -9   3   8          0.55         24.46        39.22 o                         
  -7   3   8        458.82        511.99        47.54 o                         
  -5   3   8        491.00        631.41        48.13 o                         
  -3   3   8       1699.96       1589.96        44.93 o                         
  -1   3   8       6621.75       6409.46       120.63 o                         
   1   3   8       1931.48       1892.99        56.16 o                         
   3   3   8         26.73         -0.77        23.08 o                         
   5   3   8       2093.37       1780.89        49.78 o                         
   7   3   8          1.41        -16.62        18.88 o                         
   9   3   8        915.10        912.56        33.01 o                         
  11   3   8        139.69        165.73        30.02 o                         
  13   3   8        736.27        796.29        42.71 o                         
  15   3   8        574.77        624.89        41.45 o                         
  17   3   8       1387.27       1117.52        48.73 o                         
  19   3   8         35.26         22.00        30.26 o                         
  21   3   8         42.19         89.60        37.66 o                         
  23   3   8         19.70         36.65        30.96 o                         
  25   3   8         70.52        104.52        38.63 o                         
  27   3   8         68.57        104.49        38.71 o                         
 -28   4   8         96.20        246.58        49.07 o                         
 -26   4   8         27.84         37.70        36.60 o                         
 -24   4   8        156.35        165.47        38.47 o                         
 -22   4   8         10.94         80.21        34.77 o                         
 -20   4   8          2.00         67.31        36.48 o                         
 -18   4   8          8.73         52.71        32.54 o                         
 -16   4   8         78.84         75.47        37.83 o                         
 -14   4   8       1773.72       1678.05        57.04 o                         
 -12   4   8        139.65        176.23        36.49 o                         
 -10   4   8        288.01        291.27        38.04 o                         
  -8   4   8        400.77        451.56        40.71 o                         
  -6   4   8        172.76        266.09        35.82 o                         
  -4   4   8         40.93         48.30        30.92 o                         
  -2   4   8        579.26        651.64        42.97 o                         
   0   4   8       1520.50       1456.42        50.87 o                         
   2   4   8       8331.83       7657.76       139.23 o                         
   4   4   8        152.47        185.24        26.39 o                         
   6   4   8        112.35        100.36        24.90 o                         
   8   4   8        351.56        344.43        32.77 o                         
  10   4   8          1.78        -25.43        26.20 o                         
  12   4   8         19.59         44.37        28.42 o                         
  14   4   8         10.58         55.28        29.24 o                         
  16   4   8        280.48        378.10        47.13 o                         
  18   4   8        461.22        474.64        41.08 o                         
  20   4   8        898.08        835.19        67.26 o                         
  22   4   8        127.75        155.68        43.12 o                         
  24   4   8          1.54         84.11        43.92 o                         
 -25   5   8        312.96        351.51        63.43 o                         
 -23   5   8         20.29         87.98        42.70 o                         
 -21   5   8          1.75        109.22        37.30 o                         
 -19   5   8        192.28        289.98        47.42 o                         
 -17   5   8        243.07        198.85        52.17 o                         
 -15   5   8        286.69        361.51        37.88 o                         
 -13   5   8       3147.56       2761.89        81.45 o                         
 -11   5   8        396.75        348.37        41.44 o                         
  -9   5   8         36.15         84.36        34.14 o                         
  -7   5   8          0.45        -30.95        30.95 o                         
  -5   5   8        451.47        464.83        45.63 o                         
  -3   5   8       3223.00       2933.78        79.57 o                         
  -1   5   8        196.46        190.13        31.02 o                         
   1   5   8          0.70         30.06        27.85 o                         
   3   5   8       1718.76       1489.25        55.72 o                         
   5   5   8         40.63         48.34        24.99 o                         
   7   5   8         10.31         46.98        24.94 o                         
   9   5   8        103.68        118.28        26.10 o                         
  11   5   8         17.31          8.58        28.32 o                         
  13   5   8        613.32        690.69        42.61 o                         
  15   5   8        839.35        656.82        53.85 o                         
  17   5   8          2.00        -28.22        38.00 o                         
  19   5   8          8.33         17.80        41.61 o                         
  21   5   8        207.78        214.59        44.25 o                         
  23   5   8          6.71         57.37        41.65 o                         
 -22   6   8        119.30        171.22        36.93 o                         
 -20   6   8        233.02        185.65        40.00 o                         
 -18   6   8         18.06         27.20        40.81 o                         
 -16   6   8         11.91         59.86        44.99 o                         
 -14   6   8       1578.15       1359.74        63.04 o                         
 -12   6   8        161.74        163.75        41.07 o                         
 -10   6   8       1863.07       1663.82       142.23 o                         
  -8   6   8         59.66         76.82        37.73 o                         
  -6   6   8         16.79         38.84        41.84 o                         
  -4   6   8         54.36         85.39        37.14 o                         
  -2   6   8        260.92        316.98        44.16 o                         
   0   6   8       2088.96       2072.13        61.90 o                         
   2   6   8         27.98         46.02        30.50 o                         
   4   6   8        109.07        155.44        31.69 o                         
   6   6   8        343.23        396.93        34.84 o                         
   8   6   8          3.42         77.82        37.80 o                         
  10   6   8          7.68         72.39        31.07 o                         
  12   6   8        216.60        190.28        33.60 o                         
  14   6   8         94.38         57.12        37.17 o                         
  16   6   8        263.80        239.10        43.16 o                         
  18   6   8          9.01        -39.27        39.27 o                         
 -17   7   8         83.52        324.29       154.50 o                         
 -15   7   8       1215.39       1104.83        93.05 o                         
 -13   7   8         24.58         85.58        39.89 o                         
 -11   7   8        377.50        333.46        46.83 o                         
  -9   7   8          0.09        -23.94        40.86 o                         
  -7   7   8         97.53         64.14        42.31 o                         
  -5   7   8         55.04        127.01        41.53 o                         
  -3   7   8       2151.71       1817.75        69.46 o                         
  -1   7   8          1.50         49.30        38.02 o                         
   1   7   8        118.51        158.24        36.32 o                         
   3   7   8         22.41         81.03        31.98 o                         
   5   7   8        795.50        886.35        45.65 o                         
   7   7   8         44.46         96.52        48.77 o                         
   9   7   8        221.18        292.87        49.16 o                         
  11   7   8          1.68         27.72        38.37 o                         
  13   7   8         83.31        233.97        57.60 o                         
  -6   8   8        110.98        100.94        64.24 o                         
  -4   8   8         92.53        198.16        52.51 o                         
  -2   8   8        800.95        781.86        73.55 o                         
   0   8   8         52.94         31.64        53.72 o                         
   2   8   8         62.56        185.14        50.38 o                         
 -29   1   9        515.96        578.22        50.04 o                         
 -27   1   9         41.53        117.55        31.66 o                         
 -25   1   9        323.76        381.90        44.62 o                         
 -23   1   9        510.28        659.06        45.16 o                         
 -21   1   9         49.63         60.55        43.31 o                         
 -19   1   9        998.30       1080.17        50.44 o                         
 -17   1   9        855.22        923.06        45.40 o                         
 -15   1   9       4442.33       4007.15        86.25 o                         
 -13   1   9       2296.19       2018.05        51.61 o                         
 -11   1   9        277.87        263.52        29.60 o                         
  -9   1   9        699.69        888.10        52.11 o                         
  -7   1   9       2893.77       2632.64        56.52 o                         
  -5   1   9        390.11        542.78        35.03 o                         
  -3   1   9          0.33         59.06        20.19 o                         
  -1   1   9        464.59        652.69        32.95 o                         
   1   1   9       2951.45       2817.41        60.01 o                         
   3   1   9          0.18         26.79        22.05 o                         
   5   1   9         89.87         77.97        23.50 o                         
   7   1   9        427.63        469.72        33.47 o                         
   9   1   9       1705.30       1653.85        46.97 o                         
  11   1   9        269.45        272.21        27.70 o                         
  13   1   9         60.67         67.77        25.27 o                         
  15   1   9       1660.60       1429.52        40.10 o                         
  17   1   9        774.73        734.31        36.13 o                         
  19   1   9       1325.17       1094.58        47.05 o                         
  21   1   9        213.87        213.49        35.85 o                         
  23   1   9          9.46         62.54        31.82 o                         
  25   1   9         13.93         61.60        32.32 o                         
  27   1   9         23.32          4.14        36.53 o                         
 -30   2   9        552.89        589.52        55.18 o                         
 -28   2   9       1259.41       1390.02        64.38 o                         
 -26   2   9        144.93        180.20        38.47 o                         
 -24   2   9         26.63         57.30        37.67 o                         
 -22   2   9        788.67        809.67        47.99 o                         
 -20   2   9         20.96         26.77        32.76 o                         
 -18   2   9         53.18         75.20        31.28 o                         
 -16   2   9        800.10        804.30        44.66 o                         
 -14   2   9        206.31        194.27        32.86 o                         
 -12   2   9       2231.45       1923.04        56.21 o                         
 -10   2   9       1838.47       1550.56        51.34 o                         
  -8   2   9          3.58        -18.44        30.29 o                         
  -6   2   9        827.51        864.98        44.25 o                         
  -4   2   9         15.71         25.53        27.35 o                         
  -2   2   9        211.13        294.21        31.23 o                         
   0   2   9        362.73        474.54        33.65 o                         
   2   2   9        409.89        479.90        31.03 o                         
   4   2   9       8942.96       8721.16       153.52 o                         
   6   2   9        751.98        760.46        38.32 o                         
   8   2   9       2175.16       2022.07        55.24 o                         
  10   2   9          0.01         30.61        22.64 o                         
  12   2   9         86.83         99.17        24.79 o                         
  14   2   9        453.72        483.94        38.25 o                         
  16   2   9        163.38        190.70        30.04 o                         
  18   2   9         16.62         68.23        34.40 o                         
  20   2   9        186.19        312.89        52.63 o                         
  22   2   9        293.23        384.74        56.75 o                         
  24   2   9        528.17        527.85        53.87 o                         
  26   2   9          2.90         70.14        54.91 o                         
 -27   3   9        359.52        361.04        44.96 o                         
 -25   3   9        507.27        611.30        48.26 o                         
 -23   3   9          8.00        -11.73        35.64 o                         
 -21   3   9          0.03         -7.73        36.05 o                         
 -19   3   9        208.78        140.21        36.32 o                         
 -17   3   9        135.35        151.44        33.72 o                         
 -15   3   9       1378.30       1348.78        52.91 o                         
 -13   3   9       4102.69       3775.32        84.78 o                         
 -11   3   9       1092.13        984.98        51.83 o                         
  -9   3   9        270.30        245.36        35.90 o                         
  -7   3   9       1329.28       1362.76        53.23 o                         
  -5   3   9       1290.41       1238.53        55.46 o                         
  -3   3   9        150.00        153.09        28.86 o                         
  -1   3   9         53.96         36.91        26.08 o                         
   1   3   9          9.55         12.42        26.18 o                         
   3   3   9        125.98        187.63        26.94 o                         
   5   3   9         74.34         99.16        25.02 o                         
   7   3   9        116.90        105.84        26.15 o                         
   9   3   9         58.35         38.50        21.87 o                         
  11   3   9       1452.60       1281.34        37.82 o                         
  13   3   9         37.45         26.26        28.93 o                         
  15   3   9        330.22        296.86        35.74 o                         
  17   3   9        120.59         85.99        31.71 o                         
  19   3   9          1.01         44.99        33.64 o                         
  21   3   9         60.55        124.39        45.85 o                         
  23   3   9          3.59         78.36        46.63 o                         
  25   3   9          0.06         14.56        39.79 o                         
 -26   4   9        322.55        392.04        47.81 o                         
 -24   4   9        199.54        235.59        40.01 o                         
 -22   4   9          0.14        108.42        51.44 o                         
 -20   4   9        132.73        150.97        36.31 o                         
 -18   4   9         12.67         63.84        36.16 o                         
 -16   4   9        654.57        658.68        44.18 o                         
 -14   4   9        656.25        623.60        48.52 o                         
 -12   4   9       6795.08       5719.88       126.01 o                         
 -10   4   9        422.95        476.90        43.85 o                         
  -8   4   9        655.96        679.81        51.26 o                         
  -6   4   9         12.47         -8.66        32.16 o                         
  -4   4   9        191.77        204.73        36.52 o                         
  -2   4   9         29.36         77.36        27.96 o                         
   0   4   9         32.68         41.79        28.16 o                         
   2   4   9       3399.60       3187.66        74.38 o                         
   4   4   9        145.77        177.19        27.67 o                         
   6   4   9        111.84        171.32        29.80 o                         
   8   4   9        762.10        792.66        41.45 o                         
  10   4   9        972.45       1016.53        65.38 o                         
  12   4   9         44.87         67.78        29.93 o                         
  14   4   9       1203.64       1024.85        57.76 o                         
  16   4   9       1241.91       1151.96        55.25 o                         
  18   4   9         93.39        128.26        34.31 o                         
  20   4   9        417.03        421.72        46.85 o                         
  22   4   9        665.87        710.43        62.27 o                         
 -23   5   9          2.97        156.19        38.28 o                         
 -21   5   9        173.51        285.81        38.94 o                         
 -19   5   9         24.53        -19.47        42.32 o                         
 -17   5   9         99.01        180.73        37.69 o                         
 -15   5   9        163.76        164.71        46.75 o                         
 -13   5   9         72.12        110.20        38.76 o                         
 -11   5   9       1251.47       1256.20        61.25 o                         
  -9   5   9        120.08        125.51        38.34 o                         
  -7   5   9        324.75        258.44        41.02 o                         
  -5   5   9        521.16        638.12        48.42 o                         
  -3   5   9        289.02        345.25        42.82 o                         
  -1   5   9          9.68         18.61        34.64 o                         
   1   5   9       2713.25       2428.75        65.93 o                         
   3   5   9        278.50        396.75        36.81 o                         
   5   5   9         76.40        147.48        36.81 o                         
   7   5   9         16.93         72.74        28.12 o                         
   9   5   9         35.49         88.03        34.07 o                         
  11   5   9        126.85         97.05        35.64 o                         
  13   5   9        371.74        498.81        71.29 o                         
  15   5   9          9.21         24.78        37.93 o                         
  17   5   9        156.36        182.32        41.30 o                         
  19   5   9         70.44         75.07        42.25 o                         
  21   5   9         49.16         85.31        45.80 o                         
 -20   6   9         52.82         77.77        49.18 o                         
 -18   6   9        322.07        361.66        47.01 o                         
 -16   6   9        495.70        404.09        55.52 o                         
 -14   6   9        437.79        362.15        45.70 o                         
 -12   6   9         25.95         38.92        44.50 o                         
 -10   6   9       1461.56       1336.09        69.16 o                         
  -8   6   9        282.52        314.68        48.51 o                         
  -6   6   9          1.94        -17.67        37.42 o                         
  -4   6   9        673.77        746.78        54.87 o                         
  -2   6   9        130.30        121.46        41.63 o                         
   0   6   9       1767.37       1558.03        68.19 o                         
   2   6   9         66.12        102.38        35.47 o                         
   4   6   9        154.86        170.81        35.45 o                         
   6   6   9          6.02         11.87        33.98 o                         
   8   6   9        678.57        744.59        46.70 o                         
  10   6   9        115.25        135.32        41.09 o                         
  12   6   9          4.91         69.46        53.67 o                         
  14   6   9         40.10         19.35        38.91 o                         
  16   6   9        315.32        290.52        44.65 o                         
 -13   7   9         80.03        100.01        42.96 o                         
 -11   7   9        558.58        547.98        61.72 o                         
  -9   7   9        238.78        260.03        46.77 o                         
  -7   7   9         16.35          9.26        41.62 o                         
  -5   7   9        266.22        300.02        56.97 o                         
  -3   7   9        150.38        140.77        41.44 o                         
  -1   7   9        590.23        607.97        52.26 o                         
   1   7   9        209.29        206.79        36.73 o                         
   3   7   9         21.47         76.32        33.17 o                         
   5   7   9         38.53        111.01        46.43 o                         
   7   7   9        180.75        154.90        52.48 o                         
   9   7   9        191.15        306.15        37.15 o                         
 -28   0  10        392.69        401.93        57.79 o                         
 -26   0  10        176.33        197.64        49.09 o                         
 -24   0  10        690.91        718.91        53.53 o                         
 -22   0  10        101.21         84.15        41.24 o                         
 -20   0  10        496.13        714.85        50.27 o                         
 -18   0  10        318.62        334.98        42.08 o                         
 -16   0  10        252.17        266.61        47.12 o                         
 -14   0  10         99.01         53.18        33.38 o                         
 -12   0  10        891.64        782.04        48.50 o                         
 -10   0  10       2276.33       1836.34        65.67 o                         
  -8   0  10      10010.45       8365.25       186.51 o                         
  -6   0  10          2.58         22.39        30.04 o                         
  -4   0  10       2312.97       2219.23        70.85 o                         
  -2   0  10        113.99         63.26        38.02 o                         
   0   0  10        281.78        381.74        39.08 o                         
   2   0  10        270.16        362.21        44.49 o                         
   4   0  10         39.00         24.30        32.11 o                         
   6   0  10      28222.00      26810.54       543.00 o                         
   8   0  10       6412.33       5667.52       137.03 o                         
  10   0  10        636.85        727.79        50.49 o                         
  12   0  10       1569.02       1409.83        68.68 o                         
  14   0  10         75.64         92.02        36.04 o                         
  16   0  10        569.60        674.79        49.58 o                         
  18   0  10        564.50        603.57        49.24 o                         
  20   0  10       1313.74       1402.62        96.00 o                         
  22   0  10         65.70         79.74        43.25 o                         
  24   0  10         16.86        138.76        55.78 o                         
  26   0  10         50.69        124.50        56.37 o                         
 -29   1  10        270.09        361.57        42.44 o                         
 -27   1  10          9.43          6.09        39.15 o                         
 -25   1  10          0.70         51.22        36.62 o                         
 -23   1  10        177.30        263.12        39.65 o                         
 -21   1  10       1169.72       1093.92        51.80 o                         
 -19   1  10        335.23        337.08        43.94 o                         
 -17   1  10       1007.71       1015.52        48.55 o                         
 -15   1  10        868.73        888.80        53.82 o                         
 -13   1  10         13.91         34.21        27.40 o                         
 -11   1  10        164.88        133.33        27.57 o                         
  -9   1  10        788.71        808.71        38.42 o                         
  -7   1  10        376.40        309.48        28.79 o                         
  -5   1  10        638.66        702.72        47.77 o                         
  -3   1  10        499.81        657.34        38.48 o                         
  -1   1  10        109.34        104.23        26.89 o                         
   1   1  10        138.06        180.51        26.56 o                         
   3   1  10       2077.21       1983.18        51.97 o                         
   5   1  10        144.57        175.61        33.09 o                         
   7   1  10        201.13        227.36        29.29 o                         
   9   1  10        420.90        430.77        32.60 o                         
  11   1  10          0.27         31.35        25.24 o                         
  13   1  10         11.62        -16.51        24.06 o                         
  15   1  10         31.58         37.92        26.79 o                         
  17   1  10         18.49         35.66        23.75 o                         
  19   1  10        686.40        624.30        44.34 o                         
  21   1  10        567.26        464.96        43.23 o                         
  23   1  10         42.58         98.49        37.18 o                         
  25   1  10        279.02        394.15        45.58 o                         
 -28   2  10        346.96        542.44        53.00 o                         
 -26   2  10          0.19         93.07        40.34 o                         
 -24   2  10         17.62         76.44        35.93 o                         
 -22   2  10         72.76        107.79        33.95 o                         
 -20   2  10         37.54        147.03        39.09 o                         
 -18   2  10         26.20         -8.60        34.79 o                         
 -16   2  10         26.15         46.40        30.13 o                         
 -14   2  10          0.09        -10.78        28.82 o                         
 -12   2  10        289.42        304.25        36.87 o                         
 -10   2  10       3435.61       2830.97        82.88 o                         
  -8   2  10        851.46        947.31        45.65 o                         
  -6   2  10         10.65          3.97        29.40 o                         
  -4   2  10          0.03         33.34        33.11 o                         
  -2   2  10          6.53         12.92        27.61 o                         
   0   2  10         25.71         40.76        24.52 o                         
   2   2  10        211.72        180.78        27.60 o                         
   4   2  10       8502.20       7867.11       134.77 o                         
   6   2  10         20.40         14.55        25.39 o                         
   8   2  10       1778.10       1757.57        50.85 o                         
  10   2  10       5178.80       4775.22        92.21 o                         
  12   2  10        875.06        802.32        37.53 o                         
  14   2  10        108.35        175.15        29.58 o                         
  16   2  10        885.68        905.56        48.38 o                         
  18   2  10          7.20          6.24        33.74 o                         
  20   2  10        308.22        346.38        37.49 o                         
  22   2  10        521.07        505.21        65.94 o                         
  24   2  10        426.47        580.90        62.04 o                         
 -27   3  10        106.70        219.44       116.36 o                         
 -25   3  10        791.35        764.15        58.60 o                         
 -23   3  10        776.46        666.66        49.10 o                         
 -21   3  10          2.78          1.06        34.49 o                         
 -19   3  10         21.72         76.29        40.97 o                         
 -17   3  10          1.61        -14.27        31.84 o                         
 -15   3  10       1411.27       1275.83        53.62 o                         
 -13   3  10       2689.57       2434.94        74.56 o                         
 -11   3  10        430.12        525.02        49.34 o                         
  -9   3  10        264.92        212.73        36.73 o                         
  -7   3  10        240.98        286.82        37.40 o                         
  -5   3  10         11.22         53.39        32.22 o                         
  -3   3  10          0.89         -2.20        26.87 o                         
  -1   3  10       2060.26       2021.19        61.68 o                         
   1   3  10         11.47         25.45        27.54 o                         
   3   3  10       5244.26       4396.85        85.83 o                         
   5   3  10         30.29         30.63        25.21 o                         
   7   3  10        183.93        226.00        29.43 o                         
   9   3  10          9.13         39.42        25.17 o                         
  11   3  10       1487.01       1359.54        47.09 o                         
  13   3  10         12.72         14.30        31.11 o                         
  15   3  10         59.45         61.41        32.99 o                         
  17   3  10        142.47        115.80        37.79 o                         
  19   3  10        474.07        523.39        45.26 o                         
  21   3  10         80.00         70.01        46.09 o                         
  23   3  10        877.73        835.05        63.04 o                         
 -24   4  10          2.31        105.77        48.42 o                         
 -22   4  10          0.00        122.58        38.49 o                         
 -20   4  10        499.77        507.43        48.92 o                         
 -18   4  10          6.14        115.48        36.04 o                         
 -16   4  10         38.81         -4.45        58.74 o                         
 -14   4  10          3.11        -35.67        35.67 o                         
 -12   4  10       1421.69       1179.66        60.03 o                         
 -10   4  10        196.94        199.22        44.14 o                         
  -8   4  10         75.62        119.97        38.03 o                         
  -6   4  10          1.46         13.37        33.93 o                         
  -4   4  10        213.89        181.96        38.11 o                         
  -2   4  10        404.32        414.19        37.59 o                         
   0   4  10          0.01        -27.44        27.44 o                         
   2   4  10       3842.18       3453.60        80.37 o                         
   4   4  10         40.16         65.39        28.09 o                         
   6   4  10        279.11        333.78        31.34 o                         
   8   4  10        273.56        395.59        32.37 o                         
  10   4  10          4.08         75.65        26.99 o                         
  12   4  10        954.80        932.29        54.00 o                         
  14   4  10         52.63        111.06        37.78 o                         
  16   4  10        871.09        799.87        50.87 o                         
  18   4  10         12.41         10.80        39.48 o                         
  20   4  10        431.66        502.05        51.90 o                         
 -21   5  10         50.33         25.71        40.74 o                         
 -19   5  10         17.67        104.70        57.84 o                         
 -17   5  10        194.48        237.23        55.36 o                         
 -15   5  10        137.36        134.09        41.27 o                         
 -13   5  10       2304.85       1969.82        81.08 o                         
 -11   5  10       2136.32       1923.87        89.77 o                         
  -9   5  10         36.52         32.64        42.18 o                         
  -7   5  10         12.14        -17.37        39.61 o                         
  -5   5  10        277.69        288.23        45.90 o                         
  -3   5  10         34.29         62.79        36.90 o                         
  -1   5  10        630.07        623.22        47.98 o                         
   1   5  10         49.57        105.24        32.09 o                         
   3   5  10        353.81        442.27        50.59 o                         
   5   5  10         11.04        113.57        32.93 o                         
   7   5  10        221.00        274.79        32.18 o                         
   9   5  10         66.97        106.25        29.10 o                         
  11   5  10        976.88       1039.52        60.74 o                         
  13   5  10        988.00        979.64        97.92 o                         
  15   5  10        287.01        377.57        46.19 o                         
  17   5  10         60.11         99.74        40.56 o                         
 -16   6  10        107.43        136.34        51.41 o                         
 -14   6  10        358.87        338.88        48.81 o                         
 -12   6  10        143.80        173.28        43.77 o                         
 -10   6  10        380.97        414.60        51.50 o                         
  -8   6  10          3.30         -6.34        39.20 o                         
  -6   6  10         74.17        141.33        63.69 o                         
  -4   6  10        496.01        489.89        58.79 o                         
  -2   6  10        188.14        209.85        41.93 o                         
   0   6  10        104.96        142.00        40.51 o                         
   2   6  10         40.05         43.58        32.47 o                         
   4   6  10        566.52        658.26        44.15 o                         
   6   6  10        559.25        622.51        43.04 o                         
   8   6  10        153.81        199.17        33.81 o                         
  10   6  10         62.13         91.64        37.96 o                         
  12   6  10        301.50        341.30        45.29 o                         
  -7   7  10        279.64        271.49        49.10 o                         
  -5   7  10          1.33         41.89        43.58 o                         
  -3   7  10         18.82         23.14        39.88 o                         
  -1   7  10         51.32         52.49        40.71 o                         
   1   7  10          0.11         53.07        38.76 o                         
   3   7  10        238.67        239.03        41.70 o                         
   5   7  10        585.70        581.46        78.05 o                         
 -27   1  11         59.26        105.73        38.16 o                         
 -25   1  11          0.35        122.42        44.24 o                         
 -23   1  11       1578.66       1592.35        63.56 o                         
 -21   1  11          7.54         63.34        33.90 o                         
 -19   1  11        482.51        518.15        43.67 o                         
 -17   1  11          5.62          5.28        34.34 o                         
 -15   1  11          8.67         17.48        26.63 o                         
 -13   1  11         62.07         50.22        27.23 o                         
 -11   1  11        217.92        215.60        29.08 o                         
  -9   1  11       1020.19       1040.96        52.66 o                         
  -7   1  11         39.64         48.68        28.39 o                         
  -5   1  11       2249.54       1904.16        51.17 o                         
  -3   1  11        752.65        976.58        42.03 o                         
  -1   1  11        420.63        561.64        34.94 o                         
   1   1  11       1063.17       1097.32        45.79 o                         
   3   1  11        297.29        333.23        31.39 o                         
   5   1  11       6047.32       5396.64       100.60 o                         
   7   1  11        189.71        128.86        30.10 o                         
   9   1  11        102.53        144.17        29.23 o                         
  11   1  11        289.92        316.56        34.00 o                         
  13   1  11          0.18          4.78        26.28 o                         
  15   1  11        162.18        217.00        29.02 o                         
  17   1  11          3.71         43.91        32.58 o                         
  19   1  11         43.68         92.33        34.40 o                         
  21   1  11        643.76        604.56        47.86 o                         
  23   1  11        187.52        222.53        36.11 o                         
 -26   2  11        221.42        287.56        51.99 o                         
 -24   2  11        376.51        440.71        46.69 o                         
 -22   2  11        301.27        341.67        42.12 o                         
 -20   2  11         97.33        135.70        35.91 o                         
 -18   2  11        612.62        738.24        47.31 o                         
 -16   2  11         35.57         42.40        32.22 o                         
 -14   2  11        675.15        599.70        45.10 o                         
 -12   2  11          0.17        -26.32        28.86 o                         
 -10   2  11       3315.51       2556.52        74.44 o                         
  -8   2  11        640.61        697.37        41.69 o                         
  -6   2  11       2942.32       2584.44        67.62 o                         
  -4   2  11          7.43         16.82        28.53 o                         
  -2   2  11       1303.68       1174.75        51.94 o                         
   0   2  11        349.26        436.62        32.71 o                         
   2   2  11         50.60         57.34        27.37 o                         
   4   2  11       1395.13       1360.81        46.67 o                         
   6   2  11         98.64         99.68        27.61 o                         
   8   2  11       2793.01       2598.96        63.57 o                         
  10   2  11        537.45        541.68        36.17 o                         
  12   2  11        112.43        134.28        28.35 o                         
  14   2  11        114.57        193.92        28.69 o                         
  16   2  11        724.57        778.48        52.27 o                         
  18   2  11          8.46         50.88        35.24 o                         
  20   2  11        141.92        152.40        37.09 o                         
  22   2  11        251.76        261.66        52.68 o                         
 -23   3  11         23.10        100.12        44.57 o                         
 -21   3  11        294.20        319.23        43.18 o                         
 -19   3  11         50.97        139.52        38.44 o                         
 -17   3  11        894.19       1028.96        54.12 o                         
 -15   3  11        551.72        740.53        55.91 o                         
 -13   3  11       1469.07       1352.90        67.39 o                         
 -11   3  11        978.53        931.71        55.67 o                         
  -9   3  11        246.27        296.68        41.03 o                         
  -7   3  11        185.59        170.73        37.97 o                         
  -5   3  11        827.60        758.47        42.96 o                         
  -3   3  11       1305.92       1304.40        51.01 o                         
  -1   3  11         41.96         50.10        30.06 o                         
   1   3  11        126.92        266.71        43.66 o                         
   3   3  11        460.74        566.96        35.61 o                         
   5   3  11        445.00        536.71        35.11 o                         
   7   3  11        150.02        215.62        40.60 o                         
   9   3  11        656.55        704.91        39.58 o                         
  11   3  11        494.53        559.61        38.20 o                         
  13   3  11        236.84        346.22        43.80 o                         
  15   3  11         96.08        105.28        39.52 o                         
  17   3  11          7.05         96.89        56.17 o                         
  19   3  11          2.27        139.33        56.70 o                         
  21   3  11          2.10         58.37        49.95 o                         
 -22   4  11        274.14        219.38        49.06 o                         
 -20   4  11        132.96        191.71        53.14 o                         
 -18   4  11         18.32          9.42        38.64 o                         
 -16   4  11        243.67        264.42        46.33 o                         
 -14   4  11        190.27        222.56        48.28 o                         
 -12   4  11         25.17         77.79        39.23 o                         
 -10   4  11        306.92        323.64        45.94 o                         
  -8   4  11         25.53        -18.53        42.76 o                         
  -6   4  11        627.63        645.65        50.55 o                         
  -4   4  11        545.70        575.52        46.73 o                         
  -2   4  11       1416.83       1293.78        54.77 o                         
   0   4  11         20.35         40.33        30.34 o                         
   2   4  11          9.71         74.06        38.26 o                         
   4   4  11        219.49        233.60        34.44 o                         
   6   4  11         20.09         80.39        28.76 o                         
   8   4  11        509.06        630.24        48.47 o                         
  10   4  11        680.85        732.94        40.15 o                         
  12   4  11        861.99        926.21        54.35 o                         
  14   4  11        299.55        292.74        41.62 o                         
  16   4  11          2.51        116.48        35.51 o                         
  18   4  11         11.67         50.44        38.92 o                         
 -17   5  11        113.99        102.01        47.53 o                         
 -15   5  11          8.75         69.05        42.51 o                         
 -13   5  11        560.37        550.93        58.30 o                         
 -11   5  11       3440.76       3023.63        99.46 o                         
  -9   5  11          3.06         66.03        40.92 o                         
  -7   5  11          0.87        -30.76        42.12 o                         
  -5   5  11        204.39        230.81        47.20 o                         
  -3   5  11        652.54        784.47        70.61 o                         
  -1   5  11        272.22        261.54        37.25 o                         
   1   5  11        520.56        562.58        44.39 o                         
   3   5  11          0.01        109.63        38.10 o                         
   5   5  11        806.12        806.07        54.74 o                         
   7   5  11         16.92        108.15        30.68 o                         
   9   5  11        533.11        455.55        52.63 o                         
  11   5  11         40.90        222.38        48.51 o                         
  13   5  11        159.79        279.90        42.50 o                         
  15   5  11         82.23        159.89        50.73 o                         
 -12   6  11        331.09        255.42        45.95 o                         
 -10   6  11         71.72        121.77        43.25 o                         
  -8   6  11        456.29        424.68        51.28 o                         
  -6   6  11       1114.21       1022.24        69.81 o                         
  -4   6  11        226.22        247.80        45.99 o                         
  -2   6  11         87.70        214.59        75.64 o                         
   0   6  11         82.14        148.39        41.61 o                         
   2   6  11        249.54        393.38        44.13 o                         
   4   6  11          1.26         93.49        50.55 o                         
   6   6  11         82.13        146.59        40.74 o                         
   8   6  11          0.25         81.90        45.79 o                         
 -24   0  12          4.31         49.84        52.43 o                         
 -22   0  12        508.59        392.45        55.18 o                         
 -20   0  12          0.23         42.78        43.97 o                         
 -18   0  12        643.80        584.55        49.81 o                         
 -16   0  12        899.99        921.19       119.94 o                         
 -14   0  12          7.96        -28.03        42.32 o                         
 -12   0  12        529.00        563.95        61.29 o                         
 -10   0  12        183.42        233.30        38.73 o                         
  -8   0  12       7175.10       5676.11       139.88 o                         
  -6   0  12        820.91        843.80        53.90 o                         
  -4   0  12        186.30        239.78        45.11 o                         
  -2   0  12         26.71         76.73        45.30 o                         
   0   0  12       1357.68       1167.51        57.82 o                         
   2   0  12        655.85        799.22        53.38 o                         
   4   0  12        373.98        480.48        59.16 o                         
   6   0  12       8375.14       7412.22       198.75 o                         
   8   0  12        352.44        425.13        58.34 o                         
  10   0  12        160.45         87.83        39.78 o                         
  12   0  12       1912.95       1728.56        93.61 o                         
  14   0  12        445.80        400.82        51.88 o                         
  16   0  12        145.23        226.44        52.47 o                         
  18   0  12       3281.54       2845.67       113.49 o                         
  20   0  12         76.50         71.29        56.74 o                         
 -23   1  12        185.91        237.45        39.44 o                         
 -21   1  12        789.38        840.37        56.00 o                         
 -19   1  12        584.03        563.30        42.75 o                         
 -17   1  12          6.76         45.26        33.50 o                         
 -15   1  12        252.09        229.70        41.09 o                         
 -13   1  12          2.86         15.21        29.88 o                         
 -11   1  12          3.00         30.03        28.79 o                         
  -9   1  12        231.00        277.45        31.00 o                         
  -7   1  12         52.06         19.56        35.63 o                         
  -5   1  12         94.30         60.44        27.83 o                         
  -3   1  12         56.94         36.52        28.24 o                         
  -1   1  12        148.58        167.91        29.51 o                         
   1   1  12        129.18        102.18        28.65 o                         
   3   1  12        228.80        296.50        32.43 o                         
   5   1  12        762.54        791.16        41.58 o                         
   7   1  12       4545.26       3897.66        83.14 o                         
   9   1  12        407.36        426.97        37.31 o                         
  11   1  12          6.83         18.06        27.43 o                         
  13   1  12          1.72         10.83        29.63 o                         
  15   1  12        159.68        195.26        44.28 o                         
  17   1  12         83.73        150.09        31.99 o                         
  19   1  12          0.82         51.63        35.33 o                         
 -22   2  12        132.77        272.11        40.73 o                         
 -20   2  12        230.77        325.05        40.21 o                         
 -18   2  12          0.01         57.18        37.59 o                         
 -16   2  12          0.00         14.72        34.19 o                         
 -14   2  12        103.05         86.66        34.46 o                         
 -12   2  12         44.44         71.80        43.87 o                         
 -10   2  12         49.86         11.27        33.79 o                         
  -8   2  12         85.03        149.01        33.77 o                         
  -6   2  12       2290.56       2018.39        61.91 o                         
  -4   2  12        226.17        224.46        35.16 o                         
  -2   2  12         39.02         43.96        35.26 o                         
   0   2  12       1094.99       1122.16        47.19 o                         
   2   2  12         19.35          1.67        27.42 o                         
   4   2  12        513.12        604.85        38.48 o                         
   6   2  12        177.89        192.17        32.76 o                         
   8   2  12       3281.16       2976.30        71.15 o                         
  10   2  12       3292.87       2908.80        74.79 o                         
  12   2  12         62.79        114.13        35.20 o                         
  14   2  12        406.10        487.41        42.74 o                         
  16   2  12        209.68        250.02        39.82 o                         
  18   2  12        417.45        498.90        47.28 o                         
 -21   3  12         80.00        140.61        48.23 o                         
 -19   3  12        230.19        299.87        41.16 o                         
 -17   3  12        516.34        604.10        59.95 o                         
 -15   3  12         64.25         98.71        45.00 o                         
 -13   3  12         41.98         69.08        41.51 o                         
 -11   3  12         87.07         73.75        38.30 o                         
  -9   3  12        347.01        329.03        48.69 o                         
  -7   3  12         70.10         36.41        37.37 o                         
  -5   3  12         11.01         23.29        37.10 o                         
  -3   3  12        815.25        858.76        53.79 o                         
  -1   3  12         90.61        145.36        33.41 o                         
   1   3  12          3.27         49.44        32.21 o                         
   3   3  12        202.58        251.97        32.34 o                         
   5   3  12        141.18        190.65        31.02 o                         
   7   3  12       1458.04       1299.11        51.06 o                         
   9   3  12        745.61        769.90        42.03 o                         
  11   3  12        610.59        662.35        39.48 o                         
  13   3  12        799.47        914.71        52.38 o                         
  15   3  12          0.52         59.98        35.70 o                         
  17   3  12        174.31        148.30        42.62 o                         
 -18   4  12         52.68        101.52        44.31 o                         
 -16   4  12         63.39        123.61        46.20 o                         
 -14   4  12         20.76         40.51        42.58 o                         
 -12   4  12        359.81        332.36        49.07 o                         
 -10   4  12        977.93        907.94        62.81 o                         
  -8   4  12          0.57        103.72        40.78 o                         
  -6   4  12        526.46        614.21        75.48 o                         
  -4   4  12        511.87        492.03        50.80 o                         
  -2   4  12        247.93        226.96        41.42 o                         
   0   4  12        411.63        423.41        45.67 o                         
   2   4  12          8.90         98.98        35.02 o                         
   4   4  12         20.70         14.09        35.77 o                         
   6   4  12        495.58        484.83        46.85 o                         
   8   4  12         35.82         54.21        39.59 o                         
  10   4  12       1499.20       1475.57        59.11 o                         
  12   4  12       2012.68       1582.64        63.40 o                         
  14   4  12        119.21        226.01        60.61 o                         
 -13   5  12         19.09         45.69        41.07 o                         
 -11   5  12        516.93        499.61        51.92 o                         
  -9   5  12         38.46         52.72        41.67 o                         
  -7   5  12         70.78         87.47        42.25 o                         
  -5   5  12        217.49        224.24        44.37 o                         
  -3   5  12         29.31         72.37        39.31 o                         
  -1   5  12        953.77        929.97        62.87 o                         
   1   5  12        493.09        552.99        43.06 o                         
   3   5  12         26.25         86.92        42.06 o                         
   5   5  12         67.73        138.92        37.05 o                         
   7   5  12          5.16         44.12        41.99 o                         
   9   5  12         95.64        158.23        42.23 o                         
  -2   6  12         88.63         67.98       110.17 o                         
 -21   1  13        142.70        268.35        40.13 o                         
 -19   1  13         47.16         69.44        34.69 o                         
 -17   1  13         11.98        171.34        84.67 o                         
 -15   1  13         94.03         92.12        29.18 o                         
 -13   1  13        218.79        214.60        32.12 o                         
 -11   1  13        182.35        162.41        33.00 o                         
  -9   1  13         56.38         10.32        33.31 o                         
  -7   1  13       2057.33       1716.45        86.90 o                         
  -5   1  13        307.48        383.45        46.71 o                         
  -3   1  13        377.83        395.52        38.39 o                         
  -1   1  13        516.99        584.70        40.62 o                         
   1   1  13         39.81         52.36        30.59 o                         
   3   1  13         35.02          9.27        42.80 o                         
   5   1  13         32.80         79.86        33.65 o                         
   7   1  13        116.82         90.97        32.24 o                         
   9   1  13       2360.77       2136.84        61.74 o                         
  11   1  13          5.08         40.42        29.98 o                         
  13   1  13        500.86        514.58        59.90 o                         
  15   1  13         14.16         65.04        44.77 o                         
  17   1  13         34.00         61.26        35.22 o                         
 -20   2  13         92.52         59.07        41.02 o                         
 -18   2  13          4.09        113.40        36.64 o                         
 -16   2  13        343.03        362.16        42.32 o                         
 -14   2  13         16.34         75.06        37.76 o                         
 -12   2  13        211.76        323.58        43.19 o                         
 -10   2  13        317.41        341.87        39.60 o                         
  -8   2  13        249.14        343.24        59.03 o                         
  -6   2  13        607.97        652.25        45.93 o                         
  -4   2  13        610.18        802.62        55.57 o                         
  -2   2  13         32.28         54.91        32.51 o                         
   0   2  13        725.39        771.15        42.42 o                         
   2   2  13        299.75        341.21        34.18 o                         
   4   2  13          0.09         27.08        32.50 o                         
   6   2  13         50.18         77.99        30.91 o                         
   8   2  13        504.33        597.89        40.78 o                         
  10   2  13          2.61         25.17        37.32 o                         
  12   2  13        353.92        428.51        46.76 o                         
  14   2  13        273.74        281.15        53.05 o                         
  16   2  13        149.67        218.08        48.58 o                         
 -17   3  13        331.08        214.82        54.84 o                         
 -15   3  13          4.73         18.77        38.97 o                         
 -13   3  13        164.54        147.76        43.32 o                         
 -11   3  13        188.60        201.25        43.51 o                         
  -9   3  13        530.78        522.03        54.36 o                         
  -7   3  13        228.56        226.77        46.51 o                         
  -5   3  13        149.96        258.58        37.09 o                         
  -3   3  13        129.03        132.71        41.98 o                         
  -1   3  13        278.17        420.15        49.72 o                         
   1   3  13         37.23         40.88        32.98 o                         
   3   3  13         88.33        111.87        34.31 o                         
   5   3  13        603.96        717.00        53.14 o                         
   7   3  13          0.06         51.28        33.42 o                         
   9   3  13        469.40        521.86        37.80 o                         
  11   3  13        415.48        492.22        44.86 o                         
  13   3  13          8.98        100.01        37.57 o                         
 -14   4  13        280.75        303.13        47.34 o                         
 -12   4  13         12.91         76.52        41.12 o                         
 -10   4  13         32.42         65.36        40.75 o                         
  -8   4  13        465.39        494.21        49.61 o                         
  -6   4  13         70.11        117.77        40.62 o                         
  -4   4  13       2000.14       1798.68        72.56 o                         
  -2   4  13        390.37        475.31        55.24 o                         
   0   4  13         29.34         62.79        36.22 o                         
   2   4  13        164.88        308.28        51.11 o                         
   4   4  13        174.03        276.43        39.69 o                         
   6   4  13         17.37         30.83        35.66 o                         
   8   4  13        158.12         94.02        40.43 o                         
  10   4  13        425.93        427.07        55.87 o                         
  -7   5  13         16.40        109.15        73.44 o                         
  -5   5  13         17.06        186.48        55.47 o                         
  -3   5  13        397.41        396.88        56.65 o                         
  -1   5  13          1.19         55.75        38.13 o                         
   1   5  13          1.07         88.01        59.21 o                         
 -18   0  14        125.06        167.13        61.92 o                         
 -16   0  14        329.17        338.21        80.69 o                         
 -14   0  14        211.69         74.78        68.34 o                         
 -12   0  14        491.83        449.57        48.63 o                         
 -10   0  14       1805.56       1654.56        71.60 o                         
  -8   0  14        113.97         60.13        38.93 o                         
  -6   0  14       1593.33       1486.69        79.06 o                         
  -4   0  14        581.58        627.00        54.03 o                         
  -2   0  14        379.06        575.33        71.69 o                         
   0   0  14         22.38         51.82        48.19 o                         
   2   0  14       2157.33       1780.96       126.59 o                         
   4   0  14         48.41        119.70        50.61 o                         
   6   0  14          1.62        -44.24        44.24 o                         
   8   0  14        481.75        526.69        63.72 o                         
  10   0  14        282.98        347.41        57.77 o                         
  12   0  14        512.56        613.09        63.19 o                         
 -17   1  14         17.51         60.85        36.94 o                         
 -15   1  14         11.40         78.51        41.16 o                         
 -13   1  14        213.40        150.67        37.50 o                         
 -11   1  14         17.00         33.21        33.30 o                         
  -9   1  14        486.01        432.30        40.96 o                         
  -7   1  14        644.06        580.87        44.11 o                         
  -5   1  14        504.00        539.81        43.72 o                         
  -3   1  14          8.86         85.52        30.31 o                         
  -1   1  14         59.83         41.32        31.52 o                         
   1   1  14          4.46         37.88        30.57 o                         
   3   1  14        483.53        521.67        40.52 o                         
   5   1  14        294.02        334.08        51.38 o                         
   7   1  14        190.43        240.08        35.02 o                         
   9   1  14        166.52        159.64        33.50 o                         
  11   1  14          1.57         24.26        47.36 o                         
 -16   2  14        165.59        207.57        55.30 o                         
 -14   2  14       1845.53       1643.54        78.44 o                         
 -12   2  14        736.67        866.42        62.38 o                         
 -10   2  14         47.42        145.40        37.81 o                         
  -8   2  14         50.55         51.70        36.14 o                         
  -6   2  14        711.69        773.20        60.31 o                         
  -4   2  14         29.59         19.48        34.41 o                         
  -2   2  14         29.43         29.15        32.71 o                         
   0   2  14        167.50        255.26        51.95 o                         
   2   2  14        212.84        221.30        33.74 o                         
   4   2  14        695.19        791.29        52.03 o                         
   6   2  14          4.31         54.53        34.00 o                         
   8   2  14        962.67        929.89        48.02 o                         
  10   2  14          1.64         20.48        36.77 o                         
 -13   3  14         22.93         96.34        78.09 o                         
 -11   3  14         37.75         71.94        43.64 o                         
  -9   3  14         22.42         74.60        43.72 o                         
  -7   3  14         30.64        119.39        55.15 o                         
  -5   3  14         20.07         95.98        45.08 o                         
  -3   3  14        253.74        289.89        50.48 o                         
  -1   3  14         94.89        149.22        36.49 o                         
   1   3  14       1669.29       1498.08        60.86 o                         
   3   3  14        121.16        156.61        43.77 o                         
   5   3  14          1.47          0.06        34.26 o                         
   7   3  14          0.20         12.53        41.88 o                         
  -4   4  14        478.76        561.87        53.59 o                         
  -2   4  14        764.14        805.49        57.07 o                         
   0   4  14         33.46        120.47        46.35 o                         
 -11   1  15        142.65        143.93        85.03 o                         
  -9   1  15          5.64         77.64        37.27 o                         
  -7   1  15          6.94         12.94        36.48 o                         
  -5   1  15        938.98        939.12        52.62 o                         
  -3   1  15         17.16         11.57        33.80 o                         
  -1   1  15        505.99        514.17        43.74 o                         
   1   1  15        787.58        918.36        59.88 o                         
   3   1  15        826.90        761.83        47.14 o                         
   5   1  15        123.81        174.78        36.27 o                         
  -6   2  15          7.03        133.55        50.11 o                         
  -4   2  15       1064.35       1115.66        56.95 o                         
  -2   2  15        488.62        553.47        46.25 o                         
   0   2  15        553.44        584.69        47.72 o                         
   2   2  15          7.86         72.11        41.00 o                         
                                                                                
