# Supplementary material for: Crystal structure and spectroscopic properties of (E)-1,3-dimethyl-2-[3-(4-nitro­phen­yl)triaz-2-enyl­idene]-2,3-di­hydro-1H-imidazole
Source: Acta Crystallogr E Crystallogr Commun. 2021 Jan 15;77(Pt 2):130–3. doi: 10.1107/S2056989021000426 (PMC7869543; doi:10.1107/S2056989021000426)
Supplement: Supplementary file 4 [file e-77-00130-Isup4.cml]

<?xml version="1.0" encoding="UTF-8"?>
<cml convention="cmlDict:cmllite" xmlns="http://www.xml-cml.org/schema" xmlns:cmlDict="http://www.xml-cml.org/dictionary/cml/" xmlns:nameDict="http://www.xml-cml.org/dictionary/cml/name/">
  <molecule id="m1">
    <name dictRef="nameDict:unknown">(E)-1,3-Dimethyl-2-[3-(4-nitrophenyl)triaz-2-enylidene]-2,3-dihydro-1H-imidazole</name>
    <atomArray>
      <atom id="a1" elementType="C">
        <label value="1" dictRef="cmlDict:locant"/>
        <label value="C" dictRef="cmlDict:locant"/>
      </atom>
      <atom id="a20" elementType="H"/>
      <atom id="a21" elementType="H"/>
      <atom id="a22" elementType="H"/>
      <atom id="a2" elementType="N" formalCharge="1" hydrogenCount="0">
        <label value="N" dictRef="cmlDict:locant"/>
      </atom>
      <atom id="a3" elementType="O" hydrogenCount="0">
        <label value="O" dictRef="cmlDict:locant"/>
      </atom>
      <atom id="a4" elementType="O" formalCharge="-1" hydrogenCount="0">
        <label value="O'" dictRef="cmlDict:locant"/>
      </atom>
      <atom id="a5" elementType="C" hydrogenCount="0">
        <label value="1" dictRef="cmlDict:locant"/>
      </atom>
      <atom id="a6" elementType="C">
        <label value="2" dictRef="cmlDict:locant"/>
      </atom>
      <atom id="a7" elementType="C">
        <label value="3" dictRef="cmlDict:locant"/>
      </atom>
      <atom id="a8" elementType="C" hydrogenCount="0">
        <label value="4" dictRef="cmlDict:locant"/>
      </atom>
      <atom id="a9" elementType="C">
        <label value="5" dictRef="cmlDict:locant"/>
      </atom>
      <atom id="a10" elementType="C">
        <label value="6" dictRef="cmlDict:locant"/>
      </atom>
      <atom id="a23" elementType="H"/>
      <atom id="a24" elementType="H"/>
      <atom id="a25" elementType="H"/>
      <atom id="a26" elementType="H"/>
      <atom id="a11" elementType="N" hydrogenCount="0">
        <label value="1" dictRef="cmlDict:locant"/>
        <label value="N" dictRef="cmlDict:locant"/>
      </atom>
      <atom id="a12" elementType="N" hydrogenCount="0">
        <label value="2" dictRef="cmlDict:locant"/>
        <label value="N'" dictRef="cmlDict:locant"/>
      </atom>
      <atom id="a13" elementType="N" hydrogenCount="0">
        <label value="3" dictRef="cmlDict:locant"/>
        <label value="N''" dictRef="cmlDict:locant"/>
      </atom>
      <atom id="a14" elementType="N" hydrogenCount="0">
        <label value="1" dictRef="cmlDict:locant"/>
        <label value="N" dictRef="cmlDict:locant"/>
      </atom>
      <atom id="a15" elementType="C" hydrogenCount="0">
        <label value="2" dictRef="cmlDict:locant"/>
      </atom>
      <atom id="a16" elementType="N" hydrogenCount="0">
        <label value="3" dictRef="cmlDict:locant"/>
        <label value="N'" dictRef="cmlDict:locant"/>
      </atom>
      <atom id="a17" elementType="C">
        <label value="4" dictRef="cmlDict:locant"/>
      </atom>
      <atom id="a18" elementType="C">
        <label value="5" dictRef="cmlDict:locant"/>
      </atom>
      <atom id="a27" elementType="H"/>
      <atom id="a28" elementType="H"/>
      <atom id="a19" elementType="C">
        <label value="1'" dictRef="cmlDict:locant"/>
        <label value="C'" dictRef="cmlDict:locant"/>
      </atom>
      <atom id="a29" elementType="H"/>
      <atom id="a30" elementType="H"/>
      <atom id="a31" elementType="H"/>
    </atomArray>
    <bondArray>
      <bond id="a1_a20" atomRefs2="a1 a20" order="S"/>
      <bond id="a1_a21" atomRefs2="a1 a21" order="S"/>
      <bond id="a1_a22" atomRefs2="a1 a22" order="S"/>
      <bond id="a2_a3" atomRefs2="a2 a3" order="D"/>
      <bond id="a2_a4" atomRefs2="a2 a4" order="S"/>
      <bond id="a5_a6" atomRefs2="a5 a6" order="D"/>
      <bond id="a6_a7" atomRefs2="a6 a7" order="S"/>
      <bond id="a7_a8" atomRefs2="a7 a8" order="D"/>
      <bond id="a8_a9" atomRefs2="a8 a9" order="S"/>
      <bond id="a9_a10" atomRefs2="a9 a10" order="D"/>
      <bond id="a10_a5" atomRefs2="a10 a5" order="S"/>
      <bond id="a6_a23" atomRefs2="a6 a23" order="S"/>
      <bond id="a7_a24" atomRefs2="a7 a24" order="S"/>
      <bond id="a9_a25" atomRefs2="a9 a25" order="S"/>
      <bond id="a10_a26" atomRefs2="a10 a26" order="S"/>
      <bond id="a2_a8" atomRefs2="a2 a8" order="S"/>
      <bond id="a11_a12" atomRefs2="a11 a12" order="S"/>
      <bond id="a12_a13" atomRefs2="a12 a13" order="D">
        <bondStereo atomRefs4="a11 a12 a13 a5">T</bondStereo>
      </bond>
      <bond id="a5_a13" atomRefs2="a5 a13" order="S"/>
      <bond id="a14_a15" atomRefs2="a14 a15" order="S"/>
      <bond id="a15_a16" atomRefs2="a15 a16" order="S"/>
      <bond id="a16_a17" atomRefs2="a16 a17" order="S"/>
      <bond id="a17_a18" atomRefs2="a17 a18" order="D"/>
      <bond id="a18_a14" atomRefs2="a18 a14" order="S"/>
      <bond id="a17_a27" atomRefs2="a17 a27" order="S"/>
      <bond id="a18_a28" atomRefs2="a18 a28" order="S"/>
      <bond id="a11_a15" atomRefs2="a11 a15" order="D"/>
      <bond id="a1_a14" atomRefs2="a1 a14" order="S"/>
      <bond id="a19_a29" atomRefs2="a19 a29" order="S"/>
      <bond id="a19_a30" atomRefs2="a19 a30" order="S"/>
      <bond id="a19_a31" atomRefs2="a19 a31" order="S"/>
      <bond id="a19_a16" atomRefs2="a19 a16" order="S"/>
    </bondArray>
  </molecule>
</cml>
